# Supplementary material for: MUC17 is an essential small intestinal glycocalyx component that is disrupted in Crohn’s disease
Source: JCI Insight. 2024 Dec 19;10(3):e181481. doi: 10.1172/jci.insight.181481 (PMC11948581; doi:10.1172/jci.insight.181481)
Supplement: Supplemental table 2 [file jciinsight-10-181481-s022.xlsx]

## Sheet: Expdesign
Supplemental Table 2. Proteomic profiling of intestinal epithelial cells
label	condition	replicate	Genotype
LFQ intensity 21	WT_36w	1	Muc17fl/fl
LFQ intensity 23	WT_36w	2	Muc17fl/fl
LFQ intensity 25	WT_36w	3	Muc17fl/fl
LFQ intensity 27	WT_36w	4	Muc17fl/fl
LFQ intensity 30	WT_36w	5	Muc17fl/fl
LFQ intensity 11	WT_8w	1	Muc17fl/fl
LFQ intensity 13	WT_8w	2	Muc17fl/fl
LFQ intensity 16	WT_8w	3	Muc17fl/fl
LFQ intensity 19	WT_8w	4	Muc17fl/fl
LFQ intensity 20	WT_8w	5	Muc17fl/fl
LFQ intensity 02	WT_5w	1	Muc17fl/fl
LFQ intensity 05	WT_5w	2	Muc17fl/fl
LFQ intensity 06	WT_5w	3	Muc17fl/fl
LFQ intensity 07	WT_5w	4	Muc17fl/fl
LFQ intensity 09	WT_5w	5	Muc17fl/fl
LFQ intensity 22	KO_36w	1	Muc17∆IEC
LFQ intensity 24	KO_36w	2	Muc17∆IEC
LFQ intensity 26	KO_36w	3	Muc17∆IEC
LFQ intensity 28	KO_36w	4	Muc17∆IEC
LFQ intensity 29	KO_36w	5	Muc17∆IEC
LFQ intensity 12	KO_8w	1	Muc17∆IEC
LFQ intensity 14	KO_8w	2	Muc17∆IEC
LFQ intensity 15	KO_8w	3	Muc17∆IEC
LFQ intensity 17	KO_8w	4	Muc17∆IEC
LFQ intensity 18	KO_8w	5	Muc17∆IEC
LFQ intensity 01	KO_5w	1	Muc17∆IEC
LFQ intensity 03	KO_5w	2	Muc17∆IEC
LFQ intensity 04	KO_5w	3	Muc17∆IEC
LFQ intensity 08	KO_5w	4	Muc17∆IEC
LFQ intensity 10	KO_5w	5	Muc17∆IEC

## Sheet: proteinGroups_raw
Supplemental Table 2. Proteomic profiling of intestinal epithelial cells
Protein IDs	Majority protein IDs	Peptide counts (all)	Peptide counts (razor+unique)	Peptide counts (unique)	Protein names	Gene names	Fasta headers	Number of proteins	Peptides	Razor + unique peptides	Unique peptides	Peptides 01	Peptides 02	Peptides 03	Peptides 04	Peptides 05	Peptides 06	Peptides 07	Peptides 08	Peptides 09	Peptides 10	Peptides 11	Peptides 12	Peptides 13	Peptides 14	Peptides 15	Peptides 16	Peptides 17	Peptides 18	Peptides 19	Peptides 20	Peptides 21	Peptides 22	Peptides 23	Peptides 24	Peptides 25	Peptides 26	Peptides 27	Peptides 28	Peptides 29	Peptides 30	Razor + unique peptides 01	Razor + unique peptides 02	Razor + unique peptides 03	Razor + unique peptides 04	Razor + unique peptides 05	Razor + unique peptides 06	Razor + unique peptides 07	Razor + unique peptides 08
A0A023T778;Q9CQL1;G3UZW7	A0A023T778;Q9CQL1	8;7;3	1;0;0	1;0;0	Protein mago nashi homolog 2	Magohb	tr|A0A023T778|A0A023T778_MOUSE Mago nashi protein OS=Mus musculus OX=10090 GN=Magohb PE=1 SV=1;sp|Q9CQL1|MGN2_MOUSE Protein mago nashi homolog 2 OS=Mus musculus OX=10090 GN=Magohb PE=2 SV=1	3	8	1	1	4	3	7	6	5	4	5	5	5	3	5	5	5	5	4	5	6	6	5	6	3	4	5	5	4	5	5	6	6	3	1	0	1	1	1	1	0	1
A0A067XG53;O70589;F6ZQR2;B1AUH5	A0A067XG53;O70589	15;15;3;2	15;15;3;2	11;11;3;2	Peripheral plasma membrane protein CASK	Cask	tr|A0A067XG53|A0A067XG53_MOUSE Peripheral plasma membrane protein CASK (Fragment) OS=Mus musculus OX=10090 GN=Cask PE=1 SV=1;sp|O70589|CSKP_MOUSE Peripheral plasma membrane protein CASK OS=Mus musculus OX=10090 GN=Cask PE=1 SV=2	4	15	15	11	10	5	9	8	8	8	8	12	10	9	11	11	8	8	10	10	11	10	10	8	8	9	6	7	9	8	8	4	10	8	10	5	9	8	8	8	8	12
A0A140T8P9;A0A075B5K0;P01638;P01637	A0A140T8P9;A0A075B5K0;P01638;P01637	1;1;1;1	1;1;1;1	1;1;1;1	Ig kappa chain V-V region L6;Ig kappa chain V-V region T1	Igkv14-126	tr|A0A140T8P9|A0A140T8P9_MOUSE Immunoglobulin kappa variable 14-111 (Fragment) OS=Mus musculus OX=10090 GN=Igkv14-111 PE=4 SV=2;tr|A0A075B5K0|A0A075B5K0_MOUSE Immunoglobulin kappa variable 14-126 (Fragment) OS=Mus musculus OX=10090 GN=Igkv14-126 PE=4 SV=7;	4	1	1	1	0	0	0	0	0	0	0	0	0	0	0	1	1	0	0	1	0	0	0	1	0	1	1	0	0	0	0	0	0	0	0	0	0	0	0	0	0	0
A0A075B5K2;A0A0G2JDR3	A0A075B5K2;A0A0G2JDR3	2;1	2;1	2;1		Igkv9-124	tr|A0A075B5K2|A0A075B5K2_MOUSE Immunoglobulin kappa chain variable 9-124 OS=Mus musculus OX=10090 GN=Igkv9-124 PE=1 SV=7;tr|A0A0G2JDR3|A0A0G2JDR3_MOUSE Immunoglobulin kappa chain variable 9-124 (Fragment) OS=Mus musculus OX=10090 GN=Igkv9-124 PE=1 SV=4	2	2	2	2	0	0	0	0	0	0	0	2	0	0	0	0	0	0	0	0	0	0	0	0	1	1	0	1	1	0	1	0	2	0	0	0	0	0	0	0	0	2
A0A075B5M2;A0A075B5M3;A0A0G2JH00;A0A0G2JGI6;A0A075B5L2;P01680	A0A075B5M2;A0A075B5M3;A0A0G2JH00;A0A0G2JGI6;A0A075B5L2;P01680	1;1;1;1;1;1	1;1;1;1;1;1	1;1;1;1;1;1	Ig kappa chain V-IV region S107B	Igkv4-61;Igkv4-58;Igkv4-91	tr|A0A075B5M2|A0A075B5M2_MOUSE Immunoglobulin kappa chain variable 4-61 OS=Mus musculus OX=10090 GN=Igkv4-61 PE=4 SV=7;tr|A0A075B5M3|A0A075B5M3_MOUSE Immunoglobulin kappa variable 4-58 OS=Mus musculus OX=10090 GN=Igkv4-58 PE=1 SV=1;tr|A0A0G2JH00|A0A0G2JH00	6	1	1	1	0	0	0	1	0	0	0	0	0	0	0	0	0	0	0	0	0	0	0	0	0	1	1	0	0	0	0	1	0	0	0	0	0	1	0	0	0	0
A0A075B5M7;A0A0G2JDV4;A0A0B4J1J2;A0A0B4J1J1	A0A075B5M7	3;1;1;1	3;1;1;1	3;1;1;1		Igkv5-39	tr|A0A075B5M7|A0A075B5M7_MOUSE Immunoglobulin kappa variable 5-39 OS=Mus musculus OX=10090 GN=Igkv5-39 PE=1 SV=7	4	3	3	3	0	0	0	0	0	0	0	1	0	0	0	0	0	0	0	0	0	1	0	0	1	0	3	0	0	0	0	0	0	0	0	0	0	0	0	0	0	1
A0A075B5N7	A0A075B5N7	1	1	1		Igkv6-13	tr|A0A075B5N7|A0A075B5N7_MOUSE Immunoglobulin kappa variable 6-13 OS=Mus musculus OX=10090 GN=Igkv6-13 PE=1 SV=7	1	1	1	1	0	0	0	0	0	0	0	0	0	0	1	0	0	0	0	0	1	0	1	0	1	1	1	1	1	1	1	1	0	1	0	0	0	0	0	0	0	0
A0A075B5P3;A0A0A6YVP0;P01867;P01863;P01865	A0A075B5P3;A0A0A6YVP0;P01867	12;12;10;1;1	12;12;10;1;1	11;11;10;0;0	Ig gamma-2B chain C region	Ighg2b;Igh-3	tr|A0A075B5P3|A0A075B5P3_MOUSE Immunoglobulin heavy constant gamma 2B (Fragment) OS=Mus musculus OX=10090 GN=Ighg2b PE=1 SV=1;tr|A0A0A6YVP0|A0A0A6YVP0_MOUSE Immunoglobulin heavy constant gamma 2B (Fragment) OS=Mus musculus OX=10090 GN=Ighg2b PE=1 SV=2;sp|P	5	12	12	11	0	0	0	1	0	0	0	0	2	1	1	2	0	1	2	0	1	0	0	0	6	1	12	3	0	2	3	3	2	1	0	0	0	1	0	0	0	0
A0A075B5P5;A0A1Y7VJN6;P03987	A0A075B5P5;A0A1Y7VJN6;P03987	6;6;6	6;6;6	6;6;6	Ig gamma-3 chain C region	Ighg3	tr|A0A075B5P5|A0A075B5P5_MOUSE Immunoglobulin heavy constant gamma 3 (Fragment) OS=Mus musculus OX=10090 GN=Ighg3 PE=4 SV=1;tr|A0A1Y7VJN6|A0A1Y7VJN6_MOUSE Immunoglobulin heavy constant gamma 3 (Fragment) OS=Mus musculus OX=10090 GN=Ighg3 PE=4 SV=1;sp|P0398	3	6	6	6	0	0	0	0	0	0	0	0	0	0	0	0	1	0	0	0	0	0	0	0	0	1	6	1	0	1	1	0	1	1	0	0	0	0	0	0	0	0
A0A075B5P6;A0A075B6A0;P01872	A0A075B5P6;A0A075B6A0;P01872	15;15;15	15;15;15	15;15;15	Ig mu chain C region	Ighm	tr|A0A075B5P6|A0A075B5P6_MOUSE Immunoglobulin heavy constant mu (Fragment) OS=Mus musculus OX=10090 GN=Ighm PE=1 SV=1;tr|A0A075B6A0|A0A075B6A0_MOUSE Immunoglobulin heavy constant mu (Fragment) OS=Mus musculus OX=10090 GN=Ighm PE=1 SV=2;sp|P01872|IGHM_MOUSE	3	15	15	15	0	0	0	0	0	0	0	1	0	0	0	0	0	0	0	0	0	0	0	0	5	2	15	0	2	2	2	0	0	0	0	0	0	0	0	0	0	1
A0A075B5Q0;P18526	A0A075B5Q0;P18526	2;2	1;1	0;0	Ig heavy chain V region 345	Ighv5-6	tr|A0A075B5Q0|A0A075B5Q0_MOUSE Immunoglobulin heavy variable 5-6 (Fragment) OS=Mus musculus OX=10090 GN=Ighv5-6 PE=4 SV=1;sp|P18526|HVM55_MOUSE Ig heavy chain V region 345 OS=Mus musculus OX=10090 PE=1 SV=1	2	2	1	0	0	0	0	0	0	0	0	1	0	0	0	2	0	2	0	0	0	0	2	0	0	0	2	1	1	0	0	0	1	0	0	0	0	0	0	0	0	0
A0A075B5Q6;A0A0A6YVS4;P18524	A0A075B5Q6;A0A0A6YVS4	3;3;1	3;3;1	2;2;0		Ighv5-9-1	tr|A0A075B5Q6|A0A075B5Q6_MOUSE Immunoglobulin heavy variable 5-9-1 OS=Mus musculus OX=10090 GN=Ighv5-9-1 PE=1 SV=1;tr|A0A0A6YVS4|A0A0A6YVS4_MOUSE Immunoglobulin heavy variable 5-9-1 (Fragment) OS=Mus musculus OX=10090 GN=Ighv5-9-1 PE=1 SV=1	3	3	3	2	0	0	0	0	0	1	0	1	0	0	0	1	0	1	1	0	0	1	1	1	1	1	3	2	0	0	1	1	1	0	0	0	0	0	0	1	0	1
A0A075B5R0;A0A0B4J1P4	A0A075B5R0;A0A0B4J1P4	2;2	2;2	2;2		Ighv5-16	tr|A0A075B5R0|A0A075B5R0_MOUSE Immunoglobulin heavy variable 5-16 OS=Mus musculus OX=10090 GN=Ighv5-16 PE=1 SV=1;tr|A0A0B4J1P4|A0A0B4J1P4_MOUSE Immunoglobulin heavy variable 5-16 (Fragment) OS=Mus musculus OX=10090 GN=Ighv5-16 PE=1 SV=1	2	2	2	2	0	0	0	0	0	0	0	1	0	0	0	0	0	0	0	0	0	0	2	1	0	0	2	1	0	0	0	0	0	0	0	0	0	0	0	0	0	1
A0A075B5R5;P01806;P01812;P01809;P01810;P01808;P01807	A0A075B5R5;P01806;P01812;P01809;P01810;P01808;P01807	2;1;1;1;1;1;1	2;1;1;1;1;1;1	2;1;1;1;1;1;1	Ig heavy chain V region 441;Ig heavy chain V region MOPC 173;Ig heavy chain V region X24;Ig heavy chain V region J539;Ig heavy chain V region T601;Ig heavy chain V region X44	Ighv4-1	tr|A0A075B5R5|A0A075B5R5_MOUSE Immunoglobulin heavy variable 4-1 (Fragment) OS=Mus musculus OX=10090 GN=Ighv4-1 PE=1 SV=7;sp|P01806|HVM36_MOUSE Ig heavy chain V region 441 OS=Mus musculus OX=10090 PE=4 SV=1;sp|P01812|HVM42_MOUSE Ig heavy chain V region MOP	7	2	2	2	2	0	1	0	1	1	1	1	2	0	0	1	1	0	1	0	0	0	0	0	0	0	1	0	1	1	1	0	0	1	2	0	1	0	1	1	1	1
A0A075B5S6;P18531	A0A075B5S6;P18531	1;1	1;1	1;1	Ig heavy chain V region 3-6	Ighv3-1;Ighv3-6	tr|A0A075B5S6|A0A075B5S6_MOUSE Immunoglobulin heavy variable 3-1 (Fragment) OS=Mus musculus OX=10090 GN=Ighv3-1 PE=4 SV=1;sp|P18531|HVM60_MOUSE Ig heavy chain V region 3-6 OS=Mus musculus OX=10090 GN=Ighv3-6 PE=1 SV=1	2	1	1	1	0	0	0	1	0	1	0	1	0	0	0	0	0	0	0	0	0	0	0	0	0	1	1	0	0	0	0	0	0	0	0	0	0	1	0	1	0	1
A0A075B5T2	A0A075B5T2	2	2	1		Ighv6-3	tr|A0A075B5T2|A0A075B5T2_MOUSE Immunoglobulin heavy variable 6-3 (Fragment) OS=Mus musculus OX=10090 GN=Ighv6-3 PE=4 SV=7	1	2	2	1	0	0	0	1	0	0	0	1	0	0	0	0	0	1	0	0	0	0	1	0	0	0	2	0	0	1	0	0	1	0	0	0	0	1	0	0	0	1
A0A075B5V1;A0A0A6YWK5;A0A075B5V2;A0A075B5V0;A0A075B5U7;A0A075B5U4;A0A0A6YXA5	A0A075B5V1;A0A0A6YWK5;A0A075B5V2;A0A075B5V0;A0A075B5U7	4;2;2;2;2;1;1	4;2;2;2;2;1;1	0;0;0;0;0;0;0		Ighv1-31;Ighv1-34;Ighv1-26;Ighv1-22	tr|A0A075B5V1|A0A075B5V1_MOUSE Immunoglobulin heavy variable 1-31 OS=Mus musculus OX=10090 GN=Ighv1-31 PE=4 SV=1;tr|A0A0A6YWK5|A0A0A6YWK5_MOUSE Immunoglobulin heavy variable 1-31 (Fragment) OS=Mus musculus OX=10090 GN=Ighv1-31 PE=4 SV=1;tr|A0A075B5V2|A0A07	7	4	4	0	0	0	0	1	1	3	0	0	0	0	2	2	1	1	1	0	0	0	0	0	2	3	4	2	2	2	2	2	2	3	0	0	0	1	1	3	0	0
A0A075B5Y4;A0A0A6YVW3;A0A0B4J1M0;A0A075B674;A0A0G2JGS9;A0A0G2JGN3;A0A075B5Y3;A0A075B5X2;A0A075B5W5;A0A075B5T7;A0A075B5T4;P06327;P01747;P01746	A0A075B5Y4;A0A0A6YVW3	4;2;1;1;1;1;1;1;1;1;1;1;1;1	3;1;1;1;1;1;1;1;1;1;1;1;1;1	2;0;0;0;0;0;0;0;0;0;0;0;1;1		Ighv1-81;Ighv1-23	tr|A0A075B5Y4|A0A075B5Y4_MOUSE Immunoglobulin heavy variable 1-81 (Fragment) OS=Mus musculus OX=10090 GN=Ighv1-81 PE=4 SV=1;tr|A0A0A6YVW3|A0A0A6YVW3_MOUSE Immunoglobulin heavy variable V1-23 (Fragment) OS=Mus musculus OX=10090 GN=Ighv1-23 PE=4 SV=1	14	4	3	2	0	0	0	3	3	4	0	0	0	0	1	1	0	1	1	0	0	0	0	0	2	2	3	2	1	2	2	1	3	4	0	0	0	2	2	3	0	0
A0A075B697;P01820;P01819	A0A075B697;P01820;P01819	1;1;1	1;1;1	1;1;1	Ig heavy chain V region PJ14;Ig heavy chain V region MOPC 141	Ighv2-9-1	tr|A0A075B697|A0A075B697_MOUSE Immunoglobulin heavy variable 2-9-1 (Fragment) OS=Mus musculus OX=10090 GN=Ighv2-9-1 PE=4 SV=1;sp|P01820|HVM44_MOUSE Ig heavy chain V region PJ14 OS=Mus musculus OX=10090 PE=1 SV=1;sp|P01819|HVM43_MOUSE Ig heavy chain V regio	3	1	1	1	0	0	1	0	0	0	0	0	0	0	0	0	0	0	0	0	0	0	0	1	0	1	1	0	0	0	0	1	0	0	0	0	1	0	0	0	0	0
A0A075B6A3;A0A0A6YXW6;P01878	A0A075B6A3;A0A0A6YXW6;P01878	13;13;8	13;13;8	13;13;8	Ig alpha chain C region	Igha	tr|A0A075B6A3|A0A075B6A3_MOUSE Immunoglobulin heavy constant alpha (Fragment) OS=Mus musculus OX=10090 GN=Igha PE=1 SV=1;tr|A0A0A6YXW6|A0A0A6YXW6_MOUSE Immunoglobulin heavy constant alpha (Fragment) OS=Mus musculus OX=10090 GN=Igha PE=1 SV=1;sp|P01878|IGHA	3	13	13	13	3	5	8	10	10	10	5	8	7	8	11	8	8	11	10	10	11	9	9	9	12	11	12	11	10	10	11	10	10	10	3	5	8	10	10	10	5	8
A0A075B6A7	A0A075B6A7	1	1	1		Ighv2-6	tr|A0A075B6A7|A0A075B6A7_MOUSE Immunoglobulin heavy variable 2-6 (Fragment) OS=Mus musculus OX=10090 GN=Ighv2-6 PE=4 SV=1	1	1	1	1	0	0	0	0	0	0	0	0	0	0	0	0	0	0	0	0	0	0	0	0	0	0	1	0	0	0	0	0	0	0	0	0	0	0	0	0	0	0
A0A087WNS9;A0A087WQ65;A0A087WRZ2;A0A087WNT2;A0A087WPY4;Q64253	A0A087WNS9;A0A087WQ65;A0A087WRZ2;A0A087WNT2;A0A087WPY4;Q64253	1;1;1;1;1;1	1;1;1;1;1;1	1;1;1;1;1;1	Lymphocyte antigen 6E	Ly6e	tr|A0A087WNS9|A0A087WNS9_MOUSE Lymphocyte antigen 6E (Fragment) OS=Mus musculus OX=10090 GN=Ly6e PE=1 SV=6;tr|A0A087WQ65|A0A087WQ65_MOUSE Lymphocyte antigen 6E (Fragment) OS=Mus musculus OX=10090 GN=Ly6e PE=1 SV=1;tr|A0A087WRZ2|A0A087WRZ2_MOUSE Lymphocyte	6	1	1	1	0	0	1	0	0	0	0	1	0	0	1	1	0	1	1	1	0	0	0	1	1	1	1	1	1	0	1	0	1	1	0	0	1	0	0	0	0	1
A0A087WQE6;A0A087WNT1;P83940;A0A087WPE4	A0A087WQE6;A0A087WNT1;P83940;A0A087WPE4	9;9;9;5	9;9;9;5	9;9;9;5	Transcription elongation factor B polypeptide 1	Tceb1	tr|A0A087WQE6|A0A087WQE6_MOUSE Elongin-C (Fragment) OS=Mus musculus OX=10090 GN=Eloc PE=1 SV=1;tr|A0A087WNT1|A0A087WNT1_MOUSE Elongin-C OS=Mus musculus OX=10090 GN=Eloc PE=1 SV=1;sp|P83940|ELOC_MOUSE Elongin-C OS=Mus musculus OX=10090 GN=Eloc PE=1 SV=1;tr|	4	9	9	9	6	4	6	6	5	7	7	8	6	8	8	7	4	8	7	8	8	9	8	7	6	7	7	6	6	4	7	3	7	5	6	4	6	6	5	7	7	8
A0A087WNV1;A0A087WSR7;A0A087WR52;Q8K2K6	A0A087WNV1;A0A087WSR7;A0A087WR52;Q8K2K6	6;6;6;6	6;6;6;6	4;4;4;4	Arf-GAP domain and FG repeat-containing protein 1	Agfg1	tr|A0A087WNV1|A0A087WNV1_MOUSE Arf-GAP domain and FG repeat-containing protein 1 OS=Mus musculus OX=10090 GN=Agfg1 PE=1 SV=1;tr|A0A087WSR7|A0A087WSR7_MOUSE Arf-GAP domain and FG repeat-containing protein 1 OS=Mus musculus OX=10090 GN=Agfg1 PE=1 SV=1;tr|A0A	4	6	6	4	4	4	1	6	5	5	3	5	4	5	5	5	5	4	5	4	4	5	5	3	4	5	5	4	3	4	5	3	2	4	4	4	1	6	5	5	3	5
A0A087WNZ7;G5E870;A0A0B4J1N9;A0A087WRV6;A0A087WP92;A0A087WQ02;Q3TP48;A0A087WSG4;A0A087WS65	A0A087WNZ7;G5E870;A0A0B4J1N9	25;25;13;8;6;5;3;3;1	25;25;13;8;6;5;3;3;1	25;25;13;8;6;5;3;3;1	E3 ubiquitin-protein ligase TRIP12	Trip12	tr|A0A087WNZ7|A0A087WNZ7_MOUSE E3 ubiquitin-protein ligase OS=Mus musculus OX=10090 GN=Trip12 PE=1 SV=1;sp|G5E870|TRIPC_MOUSE E3 ubiquitin-protein ligase TRIP12 OS=Mus musculus OX=10090 GN=Trip12 PE=1 SV=1;tr|A0A0B4J1N9|A0A0B4J1N9_MOUSE E3 ubiquitin-protei	9	25	25	25	8	7	10	5	9	7	9	16	10	8	7	9	12	8	6	8	10	7	4	4	5	7	5	7	9	9	4	6	7	4	8	7	10	5	9	7	9	16
E0CY18;A0A087WPF5;Q91X58	E0CY18;A0A087WPF5;Q91X58	1;1;1	1;1;1	1;1;1	AN1-type zinc finger protein 2B	Zfand2b	tr|E0CY18|E0CY18_MOUSE AN1-type zinc finger protein 2B (Fragment) OS=Mus musculus OX=10090 GN=Zfand2b PE=1 SV=1;tr|A0A087WPF5|A0A087WPF5_MOUSE AN1-type zinc finger protein 2B (Fragment) OS=Mus musculus OX=10090 GN=Zfand2b PE=1 SV=1;sp|Q91X58|ZFN2B_MOUSE AN	3	1	1	1	1	1	1	1	1	1	0	1	1	1	1	1	1	1	1	1	1	1	1	1	0	1	0	1	1	1	0	1	1	0	1	1	1	1	1	1	0	1
A0A087WPH7	A0A087WPH7	18	1	1		Psmc3	tr|A0A087WPH7|A0A087WPH7_MOUSE 26S proteasome regulatory subunit 6A (Fragment) OS=Mus musculus OX=10090 GN=Psmc3 PE=1 SV=6	1	18	1	1	12	8	15	12	12	12	10	13	14	11	14	10	12	13	11	12	12	10	15	12	12	10	13	14	9	11	11	11	13	11	1	0	1	0	0	0	0	0
A0A087WPT7;Q6P549;A0A1B0GR64;A0A1B0GST7	A0A087WPT7;Q6P549	9;9;4;1	8;8;3;0	7;7;3;0	Phosphatidylinositol 3,4,5-trisphosphate 5-phosphatase 2	Inppl1	tr|A0A087WPT7|A0A087WPT7_MOUSE Phosphatidylinositol-3,4,5-trisphosphate 5-phosphatase (Fragment) OS=Mus musculus OX=10090 GN=Inppl1 PE=1 SV=1;sp|Q6P549|SHIP2_MOUSE Phosphatidylinositol 3,4,5-trisphosphate 5-phosphatase 2 OS=Mus musculus OX=10090 GN=Inppl1	4	9	8	7	2	3	4	3	5	5	6	7	7	3	4	3	5	4	3	6	3	5	4	4	3	3	3	5	5	4	2	5	3	6	2	2	3	2	4	4	5	6
A0A087WQ01;Q69Z38	A0A087WQ01;Q69Z38	3;3	3;3	3;3	Pseudopodium-enriched atypical kinase 1	Peak1	tr|A0A087WQ01|A0A087WQ01_MOUSE Inactive tyrosine-protein kinase PEAK1 OS=Mus musculus OX=10090 GN=Peak1 PE=1 SV=1;sp|Q69Z38|PEAK1_MOUSE Inactive tyrosine-protein kinase PEAK1 OS=Mus musculus OX=10090 GN=Peak1 PE=1 SV=4	2	3	3	3	2	0	1	1	1	0	1	0	1	1	1	1	1	1	1	1	0	1	2	1	2	1	0	1	0	0	0	0	2	2	2	0	1	1	1	0	1	0
A0A087WQ12;A0A087WQT0;O88697	A0A087WQ12;A0A087WQT0;O88697	1;1;1	1;1;1	1;1;1	Serine/threonine-protein kinase 16	Stk16	tr|A0A087WQ12|A0A087WQ12_MOUSE Serine/threonine-protein kinase 16 (Fragment) OS=Mus musculus OX=10090 GN=Stk16 PE=1 SV=1;tr|A0A087WQT0|A0A087WQT0_MOUSE Serine/threonine-protein kinase 16 (Fragment) OS=Mus musculus OX=10090 GN=Stk16 PE=1 SV=1;sp|O88697|STK1	3	1	1	1	1	0	1	1	0	0	0	1	0	1	0	1	0	0	0	0	1	0	0	0	0	1	0	1	1	0	0	0	1	0	1	0	1	1	0	0	0	1
E9Q6L0;A0A087WQF1;E9QKH0;Q80TV8;J3QP81;A0A087WS18;A0A087WQ95;A0A087WNW8;A0A087WRK0;A0A087WP42;E9QNY9;A0A087WRE8;A0A087WQ31;A0A0A6YXZ1;A0A0A6YWK1;A0A0N4SVH2;A0A087WRU7	E9Q6L0;A0A087WQF1;E9QKH0;Q80TV8;J3QP81;A0A087WS18;A0A087WQ95;A0A087WNW8;A0A087WRK0;A0A087WP42;E9QNY9;A0A087WRE8;A0A087WQ31;A0A0A6YXZ1	11;11;11;11;10;10;10;10;10;10;10;10;10;7;3;2;1	11;11;11;11;10;10;10;10;10;10;10;10;10;7;3;2;1	9;9;9;9;8;8;8;8;8;8;8;8;8;5;2;2;1	CLIP-associating protein 1	Clasp1	tr|E9Q6L0|E9Q6L0_MOUSE CLIP-associating protein 1 OS=Mus musculus OX=10090 GN=Clasp1 PE=1 SV=2;tr|A0A087WQF1|A0A087WQF1_MOUSE CLIP-associating protein 1 OS=Mus musculus OX=10090 GN=Clasp1 PE=1 SV=2;tr|E9QKH0|E9QKH0_MOUSE CLIP-associating protein 1 OS=Mus m	17	11	11	9	2	2	2	1	2	1	3	3	4	2	1	2	3	1	2	1	4	2	1	1	1	3	2	3	5	3	0	0	3	2	2	2	2	1	2	1	3	3
A0A087WRG7;A0A087WQG5;O70472	A0A087WRG7;A0A087WQG5;O70472	1;1;1	1;1;1	1;1;1	Transmembrane protein 131	Tmem131	tr|A0A087WRG7|A0A087WRG7_MOUSE Transmembrane protein 131 (Fragment) OS=Mus musculus OX=10090 GN=Tmem131 PE=1 SV=1;tr|A0A087WQG5|A0A087WQG5_MOUSE Transmembrane protein 131 (Fragment) OS=Mus musculus OX=10090 GN=Tmem131 PE=1 SV=1;sp|O70472|TM131_MOUSE Transm	3	1	1	1	0	0	0	0	0	0	0	0	0	0	0	0	0	0	0	0	0	1	0	0	0	1	0	1	1	0	1	0	0	0	0	0	0	0	0	0	0	0
A0A087WQH8	A0A087WQH8	2	2	2		Slc35a4	tr|A0A087WQH8|A0A087WQH8_MOUSE Probable UDP-sugar transporter protein SLC35A4 OS=Mus musculus OX=10090 GN=Slc35a4 PE=1 SV=1	1	2	2	2	1	0	1	1	1	1	1	1	1	1	1	1	1	1	1	2	1	1	1	1	0	1	1	1	2	1	1	0	1	1	1	0	1	1	1	1	1	1
B7ZNP0;A0A087WQK5;A0A087WR24;Q2HXL6	B7ZNP0;A0A087WQK5;A0A087WR24;Q2HXL6	4;4;4;4	4;4;4;4	4;4;4;4	alpha-1,2-Mannosidase;ER degradation-enhancing alpha-mannosidase-like protein 3	Edem3	tr|B7ZNP0|B7ZNP0_MOUSE alpha-1,2-Mannosidase OS=Mus musculus OX=10090 GN=Edem3 PE=1 SV=1;tr|A0A087WQK5|A0A087WQK5_MOUSE alpha-1,2-Mannosidase OS=Mus musculus OX=10090 GN=Edem3 PE=1 SV=1;tr|A0A087WR24|A0A087WR24_MOUSE alpha-1,2-Mannosidase OS=Mus musculus O	4	4	4	4	2	2	0	2	1	1	0	1	2	1	0	1	1	0	1	1	0	1	1	1	0	1	2	3	1	3	0	2	1	1	2	2	0	2	1	1	0	1
A0A087WQM0;A0A6I8MWZ2;A0A087WQS0;A0A1D5RM59;E9Q0S6;A0A087WQ94;A0A087WRU0;Q9DBT6;A0A087WP40;A0A087WR29;A0A087WSC8;A0A087WRZ8;A0A087WS32	A0A087WQM0;A0A6I8MWZ2;A0A087WQS0;A0A1D5RM59;E9Q0S6;A0A087WQ94;A0A087WRU0;Q9DBT6	25;25;25;25;25;24;23;15;3;2;1;1;1	25;25;25;25;25;24;23;15;3;2;1;1;1	22;22;22;22;22;21;20;12;3;2;1;1;1		Tns1	tr|A0A087WQM0|A0A087WQM0_MOUSE Tensin 1 OS=Mus musculus OX=10090 GN=Tns1 PE=1 SV=1;tr|A0A6I8MWZ2|A0A6I8MWZ2_MOUSE Tensin 1 OS=Mus musculus OX=10090 GN=Tns1 PE=1 SV=1;tr|A0A087WQS0|A0A087WQS0_MOUSE Tensin 1 OS=Mus musculus OX=10090 GN=Tns1 PE=1 SV=1;tr|A0A1	13	25	25	22	2	7	0	2	2	1	2	3	6	3	3	0	1	2	1	0	3	2	2	0	1	1	25	2	0	3	1	3	2	4	2	7	0	2	2	1	2	3
A0A087WQN7;F8VQ87;P97789;A0A087WNV6	A0A087WQN7;F8VQ87;P97789;A0A087WNV6	8;8;7;4	8;8;7;4	8;8;7;4	5-3 exoribonuclease 1	Xrn1	tr|A0A087WQN7|A0A087WQN7_MOUSE 5-3 exoribonuclease 1 OS=Mus musculus OX=10090 GN=Xrn1 PE=1 SV=1;tr|F8VQ87|F8VQ87_MOUSE 5-3 exoribonuclease 1 OS=Mus musculus OX=10090 GN=Xrn1 PE=1 SV=1;sp|P97789|XRN1_MOUSE 5-3 exoribonuclease 1 OS=Mus musculus OX=1009	4	8	8	8	3	4	5	5	5	3	4	7	4	2	5	4	4	5	4	5	3	4	5	3	3	4	2	3	3	3	2	4	4	1	3	4	5	5	5	3	4	7
A0A087WQS2;Q9CQC6;A0A087WPF9;A0A087WS48	A0A087WQS2;Q9CQC6;A0A087WPF9	19;19;12;3	19;19;12;3	18;18;12;3	Basic leucine zipper and W2 domain-containing protein 1	Bzw1	tr|A0A087WQS2|A0A087WQS2_MOUSE eIF5-mimic protein 2 OS=Mus musculus OX=10090 GN=Bzw1 PE=1 SV=1;sp|Q9CQC6|5MP2_MOUSE eIF5-mimic protein 2 OS=Mus musculus OX=10090 GN=Bzw1 PE=1 SV=1;tr|A0A087WPF9|A0A087WPF9_MOUSE eIF5-mimic protein 2 (Fragment) OS=Mus muscul	4	19	19	18	14	14	17	15	15	14	15	18	15	18	15	14	15	16	17	15	15	14	16	17	13	15	14	15	15	12	14	12	16	15	14	14	17	15	15	14	15	18
A0A087WQT6;O89110	A0A087WQT6;O89110	26;26	26;26	26;26	Caspase-8;Caspase-8 subunit p18;Caspase-8 subunit p10	Casp8	tr|A0A087WQT6|A0A087WQT6_MOUSE Caspase-8 OS=Mus musculus OX=10090 GN=Casp8 PE=1 SV=1;sp|O89110|CASP8_MOUSE Caspase-8 OS=Mus musculus OX=10090 GN=Casp8 PE=1 SV=1	2	26	26	26	15	4	16	15	13	10	13	18	14	16	17	18	13	16	17	15	18	17	18	14	16	12	13	15	5	8	16	9	16	13	15	4	16	15	13	10	13	18
A0A087WQY7;A2AMZ4	A0A087WQY7;A2AMZ4	1;1	1;1	1;1	Uncharacterized protein C17orf89 homolog	1810043H04Rik	tr|A0A087WQY7|A0A087WQY7_MOUSE NADH dehydrogenase [ubiquinone] 1 alpha subcomplex assembly factor 8 OS=Mus musculus OX=10090 GN=Ndufaf8 PE=1 SV=1;sp|A2AMZ4|NDUF8_MOUSE NADH dehydrogenase [ubiquinone] 1 alpha subcomplex assembly factor 8 OS=Mus musculus OX=	2	1	1	1	1	1	1	0	0	1	0	0	0	0	0	1	1	0	0	0	1	1	0	0	0	1	1	0	0	1	0	1	1	0	1	1	1	0	0	1	0	0
A0A087WS56;Q3UHL6;A0A087WR50;P11276;B7ZNJ1;B9EHT6;A0A087WSN6;Q4KL80;A0A087WS99;A0A087WSU6;A0A087WQW8	A0A087WS56;Q3UHL6;A0A087WR50;P11276;B7ZNJ1;B9EHT6;A0A087WSN6	46;46;46;45;42;42;42;8;4;1;1	46;46;46;45;42;42;42;8;4;1;1	46;46;46;45;42;42;42;8;4;1;1	Fibronectin;Anastellin	Fn1	tr|A0A087WS56|A0A087WS56_MOUSE Fibronectin OS=Mus musculus OX=10090 GN=Fn1 PE=1 SV=1;tr|Q3UHL6|Q3UHL6_MOUSE Fibronectin OS=Mus musculus OX=10090 GN=Fn1 PE=1 SV=1;tr|A0A087WR50|A0A087WR50_MOUSE Fibronectin OS=Mus musculus OX=10090 GN=Fn1 PE=1 SV=1;sp|P11276	11	46	46	46	0	3	1	1	0	0	1	9	6	3	1	0	0	0	0	2	1	3	1	1	4	2	46	2	1	0	1	1	3	2	0	3	1	1	0	0	1	9
A0A087WRB7;E9PX43;Q7TQG1;A0A087WP13;A0A087WP37;A0A087WPX6	A0A087WRB7;E9PX43;Q7TQG1;A0A087WP13	21;21;21;17;3;1	21;21;21;17;3;1	17;17;17;17;3;1	Pleckstrin homology domain-containing family A member 6	Plekha6	tr|A0A087WRB7|A0A087WRB7_MOUSE Pleckstrin homology domain-containing family A member 6 OS=Mus musculus OX=10090 GN=Plekha6 PE=1 SV=1;tr|E9PX43|E9PX43_MOUSE Pleckstrin homology domain-containing family A member 6 OS=Mus musculus OX=10090 GN=Plekha6 PE=1 SV=	6	21	21	17	8	7	7	9	10	9	5	12	9	9	5	6	7	9	7	12	8	8	7	11	3	6	14	5	9	7	4	4	8	5	8	7	7	9	10	9	5	12
A0A087WRE5;Q6P3D0;A0A087WSB5;A0A2R8VH99;E9Q9G1	A0A087WRE5;Q6P3D0;A0A087WSB5	4;4;3;1;1	4;4;3;1;1	3;3;2;0;0	U8 snoRNA-decapping enzyme	Nudt16	tr|A0A087WRE5|A0A087WRE5_MOUSE U8 snoRNA-decapping enzyme (Fragment) OS=Mus musculus OX=10090 GN=Nudt16 PE=1 SV=1;sp|Q6P3D0|NUD16_MOUSE U8 snoRNA-decapping enzyme OS=Mus musculus OX=10090 GN=Nudt16 PE=1 SV=1;tr|A0A087WSB5|A0A087WSB5_MOUSE U8 snoRNA-decappi	5	4	4	3	1	1	1	0	1	1	1	1	3	3	2	1	1	1	1	1	2	1	2	2	3	1	3	3	1	1	3	1	1	2	1	1	1	0	1	1	1	1
Q6GTL7;A0A087WRG0;A0A087WRM7;B2Z893;B2Z892;P70265;B2Z894;B2Z891;A0A087WRW5	Q6GTL7;A0A087WRG0;A0A087WRM7;B2Z893;B2Z892;P70265;B2Z894	12;12;12;11;10;10;8;3;1	11;11;11;10;10;9;8;3;1	11;11;11;10;10;9;8;3;1	6-phosphofructo-2-kinase/fructose-2,6-bisphosphatase 2;6-phosphofructo-2-kinase;Fructose-2,6-bisphosphatase	Pfkfb2	tr|Q6GTL7|Q6GTL7_MOUSE 6-phosphofructo-2-kinase/fructose-2, 6-biphosphatase 2 OS=Mus musculus OX=10090 GN=Pfkfb2 PE=1 SV=1;tr|A0A087WRG0|A0A087WRG0_MOUSE 6-phosphofructo-2-kinase/fructose-2,6-bisphosphatase 2 OS=Mus musculus OX=10090 GN=Pfkfb2 PE=1 SV=1;tr	9	12	11	11	6	3	6	5	5	3	5	6	7	4	6	4	4	5	5	5	6	5	6	7	4	3	5	4	2	1	5	0	4	6	5	2	5	5	5	3	5	6
F2Z4A3;A0A087WRT4;A0A1L1SQU7;A0A087WPU4	F2Z4A3;A0A087WRT4;A0A1L1SQU7	13;13;13;1	13;13;13;1	13;13;13;1		Fat1	tr|F2Z4A3|F2Z4A3_MOUSE FAT atypical cadherin 1 OS=Mus musculus OX=10090 GN=Fat1 PE=1 SV=1;tr|A0A087WRT4|A0A087WRT4_MOUSE FAT atypical cadherin 1 OS=Mus musculus OX=10090 GN=Fat1 PE=1 SV=2;tr|A0A1L1SQU7|A0A1L1SQU7_MOUSE FAT atypical cadherin 1 OS=Mus muscul	4	13	13	13	5	4	3	5	7	4	5	5	6	5	0	2	5	2	4	4	3	1	4	3	5	5	3	5	6	6	5	4	2	3	5	4	3	5	7	4	5	5
A0A087WRY3;Q80XU3	A0A087WRY3;Q80XU3	2;2	2;2	2;2	Nuclear ubiquitous casein and cyclin-dependent kinase substrate 1	Nucks1	tr|A0A087WRY3|A0A087WRY3_MOUSE Nuclear ubiquitous casein and cyclin-dependent kinase substrate 1 OS=Mus musculus OX=10090 GN=Nucks1 PE=1 SV=1;sp|Q80XU3|NUCKS_MOUSE Nuclear ubiquitous casein and cyclin-dependent kinase substrate 1 OS=Mus musculus OX=10090 G	2	2	2	2	2	1	1	1	1	1	1	2	1	1	1	1	1	1	1	2	1	2	1	1	1	1	1	1	1	2	1	1	2	1	2	1	1	1	1	1	1	2
A0A087WRZ7;A0A0G2JDM3;E9PWG4;A0A0G2JDW2;P05977;P09542	A0A087WRZ7;A0A0G2JDM3;E9PWG4;A0A0G2JDW2;P05977;P09542	1;1;1;1;1;1	1;1;1;1;1;1	1;1;1;1;1;1	Myosin light chain 1/3, skeletal muscle isoform;Myosin light chain 3	Myl1;Myl3	tr|A0A087WRZ7|A0A087WRZ7_MOUSE Myosin light chain 1/3, skeletal muscle isoform OS=Mus musculus OX=10090 GN=Myl1 PE=1 SV=1;tr|A0A0G2JDM3|A0A0G2JDM3_MOUSE Myosin light chain 3 OS=Mus musculus OX=10090 GN=Myl3 PE=1 SV=1;tr|E9PWG4|E9PWG4_MOUSE Myosin light cha	6	1	1	1	1	1	1	1	1	1	1	1	1	1	1	1	1	1	1	1	1	1	1	1	1	1	1	1	1	1	1	1	1	1	1	1	1	1	1	1	1	1
J3QQ16;A0A087WS16;E9PWQ3;D3YWD1	J3QQ16;A0A087WS16;E9PWQ3;D3YWD1	24;24;23;21	24;24;23;21	24;24;23;21		Col6a3	tr|J3QQ16|J3QQ16_MOUSE Collagen, type VI, alpha 3 OS=Mus musculus OX=10090 GN=Col6a3 PE=1 SV=1;tr|A0A087WS16|A0A087WS16_MOUSE Collagen, type VI, alpha 3 OS=Mus musculus OX=10090 GN=Col6a3 PE=1 SV=1;tr|E9PWQ3|E9PWQ3_MOUSE Collagen, type VI, alpha 3 OS=Mus m	4	24	24	24	3	6	0	3	1	1	1	4	1	3	0	0	1	4	3	3	1	11	1	1	1	1	18	3	2	3	4	7	3	4	3	6	0	3	1	1	1	4
A0A087WS83;Q61290;E9QK20;A0A1D5RLU3;A0A571BF18	A0A087WS83;Q61290;E9QK20;A0A1D5RLU3	4;4;3;3;1	4;4;3;3;1	4;4;3;3;1	Voltage-dependent R-type calcium channel subunit alpha-1E	Cacna1e	tr|A0A087WS83|A0A087WS83_MOUSE Voltage-dependent R-type calcium channel subunit alpha OS=Mus musculus OX=10090 GN=Cacna1e PE=1 SV=1;sp|Q61290|CAC1E_MOUSE Voltage-dependent R-type calcium channel subunit alpha-1E OS=Mus musculus OX=10090 GN=Cacna1e PE=1 SV=	5	4	4	4	2	1	4	3	2	2	1	4	3	2	2	2	2	2	2	2	2	2	2	2	2	1	3	2	1	1	2	1	3	1	2	1	4	3	2	2	1	4
A0A087WSG8;mMuc2_protein_LT200504;Q80Z19	A0A087WSG8;mMuc2_protein_LT200504;Q80Z19	102;99;99	102;99;99	96;94;94	Mucin-2	Muc2	tr|A0A087WSG8|A0A087WSG8_MOUSE Mucin-2 OS=Mus musculus OX=10090 GN=Muc2 PE=1 SV=2;;sp|Q80Z19|MUC2_MOUSE Mucin-2 (Fragment) OS=Mus musculus OX=10090 GN=Muc2 PE=1 SV=2	3	102	102	96	65	46	63	66	64	60	68	79	78	70	65	65	69	67	64	60	68	69	62	62	65	70	86	71	69	55	72	51	63	63	65	46	63	66	64	60	68	79
442027;1442028;1442029;1442030;1442031;1442032;1442033;1442034;1442035;1442036;1442037;1442038;1442039;1442040;1442041;1442042;1442043;1442044;1442045;1442046;1442047;1442048;1442049;1442050;1442051;1442052;1442053;1442054;1442055;1442056;1442057;1442058;1442059;1442060;1442061;1442062;1442063;1442064;1442065;1442066;1442067;1442068;1442069;1442070;1442071;1442072;1442073;1442074;1442075;1442076;…	22495;29669;39030;46243;46325;64450;64451;141759;189583;205496;205619;206841;210202;213418;213533;223418;223637;223693;226790;228165;231302;248187;248207;249636;265805;287275;287443;343783;349332;355227;355880;361574;361606;380856;411102;411146;447639;464509;501520;512554;542764;547941;608005;624698;624763;626359;626542;648833;708252;715419;739872;739906;769783;769821;798783;830556;834712;902900;…	3;4;5	113;704;2917
A0A087WSK7;Q9CQZ0;Q921I0	A0A087WSK7;Q9CQZ0;Q921I0	1;1;1	1;1;1	1;1;1	ORM1-like protein 2;ORM1-like protein 1	Gm28778;Ormdl2;Ormdl1	tr|A0A087WSK7|A0A087WSK7_MOUSE ORM1-like protein 1 (Fragment) OS=Mus musculus OX=10090 GN=Gm28778 PE=3 SV=1;sp|Q9CQZ0|ORML2_MOUSE ORM1-like protein 2 OS=Mus musculus OX=10090 GN=Ormdl2 PE=1 SV=1;sp|Q921I0|ORML1_MOUSE ORM1-like protein 1 OS=Mus musculus OX=	3	1	1	1	1	1	1	1	1	1	1	1	1	1	0	0	1	1	1	1	1	1	1	1	0	1	1	1	1	1	1	1	1	1	1	1	1	1	1	1	1	1
F6YX19;A0A087WSN5;F7DFD7;Q99LV7;F6RUP6	F6YX19;A0A087WSN5;F7DFD7;Q99LV7	3;3;3;3;1	3;3;3;3;1	3;3;3;3;1	Phosphatidylinositol-glycan biosynthesis class X protein	Pigx	tr|F6YX19|F6YX19_MOUSE Phosphatidylinositol-glycan biosynthesis class X protein OS=Mus musculus OX=10090 GN=Pigx PE=1 SV=2;tr|A0A087WSN5|A0A087WSN5_MOUSE Phosphatidylinositol-glycan biosynthesis class X protein OS=Mus musculus OX=10090 GN=Pigx PE=1 SV=2;tr	5	3	3	3	1	0	1	0	1	1	0	2	1	0	2	1	0	0	1	1	0	0	0	0	0	1	0	0	1	0	0	0	0	0	1	0	1	0	1	1	0	2
Q8C3V4;A0A087WSP5;Q99K94;P42225;Q8CFQ1;A0A087WRI1;A0A087WSQ5	Q8C3V4;A0A087WSP5;Q99K94;P42225	31;31;30;30;11;10;7	31;31;30;30;11;10;7	31;31;30;30;11;10;7	Signal transducer and activator of transcription;Signal transducer and activator of transcription 1	Stat1	tr|Q8C3V4|Q8C3V4_MOUSE Signal transducer and activator of transcription OS=Mus musculus OX=10090 GN=Stat1 PE=1 SV=1;tr|A0A087WSP5|A0A087WSP5_MOUSE Signal transducer and activator of transcription OS=Mus musculus OX=10090 GN=Stat1 PE=1 SV=1;tr|Q99K94|Q99K94	7	31	31	31	19	12	22	18	20	16	10	16	13	16	18	14	21	15	19	18	14	15	18	17	23	9	16	21	12	21	15	15	18	15	19	12	22	18	20	16	10	16
A0A087WST2;A0A0R4J2B6;Q8BX09;A0A087WQU2;A0A087WRV7	A0A087WST2;A0A0R4J2B6;Q8BX09	4;4;4;1;1	4;4;4;1;1	4;4;4;1;1	Retinoblastoma-binding protein 5	Rbbp5	tr|A0A087WST2|A0A087WST2_MOUSE Retinoblastoma-binding protein 5 OS=Mus musculus OX=10090 GN=Rbbp5 PE=1 SV=1;tr|A0A0R4J2B6|A0A0R4J2B6_MOUSE Retinoblastoma-binding protein 5 OS=Mus musculus OX=10090 GN=Rbbp5 PE=1 SV=1;sp|Q8BX09|RBBP5_MOUSE Retinoblastoma-bin	5	4	4	4	1	1	2	3	3	3	3	2	2	3	4	2	3	4	3	3	4	4	2	3	2	3	2	2	3	3	3	3	4	3	1	1	2	3	3	3	3	2
A0A0A0MQ68;Q60759;D3Z4I2	A0A0A0MQ68;Q60759	13;13;1	13;13;1	13;13;1	Glutaryl-CoA dehydrogenase, mitochondrial	Gcdh	tr|A0A0A0MQ68|A0A0A0MQ68_MOUSE Glutaryl-CoA dehydrogenase, mitochondrial OS=Mus musculus OX=10090 GN=Gcdh PE=1 SV=1;sp|Q60759|GCDH_MOUSE Glutaryl-CoA dehydrogenase, mitochondrial OS=Mus musculus OX=10090 GN=Gcdh PE=1 SV=2	3	13	13	13	5	4	6	8	7	8	6	8	6	8	6	6	5	7	4	8	7	6	5	7	9	6	7	7	6	8	7	2	7	7	5	4	6	8	7	8	6	8
S4R2J9;A0A0A0MQ79;Q3TLH4;S4R294;S4R2E2;S4R2L9;S4R209;S4R298;F8WHT3;Q7TPM1	S4R2J9;A0A0A0MQ79;Q3TLH4;S4R294	26;26;26;25;11;7;6;4;1;1	26;26;26;25;11;7;6;4;1;1	25;25;25;24;10;7;6;3;0;0	Protein PRRC2C	Prrc2c	tr|S4R2J9|S4R2J9_MOUSE Protein PRRC2C OS=Mus musculus OX=10090 GN=Prrc2c PE=1 SV=1;tr|A0A0A0MQ79|A0A0A0MQ79_MOUSE Protein PRRC2C OS=Mus musculus OX=10090 GN=Prrc2c PE=1 SV=1;sp|Q3TLH4|PRC2C_MOUSE Protein PRRC2C OS=Mus musculus OX=10090 GN=Prrc2c PE=1 SV=3;	10	26	26	25	7	4	4	6	11	8	2	15	10	8	15	15	9	8	6	13	9	12	12	14	6	14	13	7	9	10	10	6	9	6	7	4	4	6	11	8	2	15
A0A0G2JFY0;A0A0A0MQ80;Q3UMC0;D3Z0U5;D6RGM7;D3Z4J2;Q9D3R6	A0A0G2JFY0;A0A0A0MQ80;Q3UMC0	6;6;6;1;1;1;1	6;6;6;1;1;1;1	6;6;6;1;1;1;1	Spermatogenesis-associated protein 5	Spata5	tr|A0A0G2JFY0|A0A0G2JFY0_MOUSE Ribosome biogenesis protein SPATA5 OS=Mus musculus OX=10090 GN=Spata5 PE=1 SV=1;tr|A0A0A0MQ80|A0A0A0MQ80_MOUSE Vesicle-fusing ATPase OS=Mus musculus OX=10090 GN=Spata5 PE=1 SV=1;sp|Q3UMC0|SPAT5_MOUSE Ribosome biogenesis prote	7	6	6	6	1	1	1	1	0	1	1	3	1	2	3	1	0	1	0	1	1	2	2	1	1	2	1	0	2	1	0	1	0	0	1	1	1	1	0	1	1	3
V9GXE4;A0A0A0MQ89;Q80US4	V9GXE4;A0A0A0MQ89;Q80US4	1;1;1	1;1;1	1;1;1	Actin-related protein 5	Actr5	tr|V9GXE4|V9GXE4_MOUSE Actin-related protein 5 OS=Mus musculus OX=10090 GN=Actr5 PE=1 SV=1;tr|A0A0A0MQ89|A0A0A0MQ89_MOUSE Actin-related protein 5 OS=Mus musculus OX=10090 GN=Actr5 PE=1 SV=1;sp|Q80US4|ARP5_MOUSE Actin-related protein 5 OS=Mus musculus OX=10	3	1	1	1	0	0	0	1	1	1	1	1	0	0	0	0	1	0	1	1	0	1	0	0	0	0	0	0	1	0	0	1	1	0	0	0	0	1	1	1	1	1
A0A0A0MQ90;P97352	A0A0A0MQ90;P97352	4;4	4;4	4;4	Protein S100-A13	S100a13	tr|A0A0A0MQ90|A0A0A0MQ90_MOUSE Protein S100-A13 OS=Mus musculus OX=10090 GN=S100a13 PE=1 SV=1;sp|P97352|S10AD_MOUSE Protein S100-A13 OS=Mus musculus OX=10090 GN=S100a13 PE=1 SV=1	2	4	4	4	2	0	1	2	2	2	1	0	1	1	2	2	2	2	2	2	2	1	2	2	2	2	3	2	1	2	2	1	2	2	2	0	1	2	2	2	1	0
S4R248;A0A0A0MQ95;S4R221;Q8C0D4;S4R203;B2RUJ8;S4R1B0;S4R2V0	S4R248;A0A0A0MQ95;S4R221;Q8C0D4;S4R203;B2RUJ8	9;9;9;9;7;7;2;1	9;9;9;9;7;7;2;1	9;9;9;9;7;7;2;1	Rho GTPase-activating protein 12	Arhgap12	tr|S4R248|S4R248_MOUSE Rho GTPase-activating protein 12 OS=Mus musculus OX=10090 GN=Arhgap12 PE=1 SV=1;tr|A0A0A0MQ95|A0A0A0MQ95_MOUSE Rho GTPase-activating protein 12 OS=Mus musculus OX=10090 GN=Arhgap12 PE=1 SV=1;tr|S4R221|S4R221_MOUSE Rho GTPase-activati	8	9	9	9	4	3	3	4	4	2	5	3	4	2	3	3	4	4	2	3	2	3	3	5	2	4	3	2	5	3	3	3	3	4	4	3	3	4	4	2	5	3
A0A0A0MQ99;A2AN40;V9GXX7;Q8K3D3	A0A0A0MQ99;A2AN40;V9GXX7;Q8K3D3	2;1;1;1	2;1;1;1	2;1;1;1	DNA repair protein SWI5 homolog	Swi5	tr|A0A0A0MQ99|A0A0A0MQ99_MOUSE DNA repair protein SWI5 homolog OS=Mus musculus OX=10090 GN=Swi5 PE=1 SV=2;tr|A2AN40|A2AN40_MOUSE DNA repair protein SWI5 homolog OS=Mus musculus OX=10090 GN=Swi5 PE=1 SV=3;tr|V9GXX7|V9GXX7_MOUSE DNA repair protein SWI5 homol	4	2	2	2	1	0	1	1	0	0	1	1	0	1	2	1	0	0	0	0	1	0	0	0	1	0	0	0	0	0	0	1	0	0	1	0	1	1	0	0	1	1
A0A0A0MQA3;P07758;Q00896;D3YZL0	A0A0A0MQA3;P07758;Q00896	12;12;10;1	1;1;0;0	1;1;0;0	Alpha-1-antitrypsin 1-1;Alpha-1-antitrypsin 1-3	Serpina1a;Serpina1c	tr|A0A0A0MQA3|A0A0A0MQA3_MOUSE Alpha-1-antitrypsin 1-1 OS=Mus musculus OX=10090 GN=Serpina1a PE=1 SV=1;sp|P07758|A1AT1_MOUSE Alpha-1-antitrypsin 1-1 OS=Mus musculus OX=10090 GN=Serpina1a PE=1 SV=4;sp|Q00896|A1AT3_MOUSE Alpha-1-antitrypsin 1-3 OS=Mus muscul	4	12	1	1	5	5	5	4	4	4	3	8	6	5	4	4	4	5	4	5	5	5	6	3	5	6	12	5	5	5	6	5	6	5	0	0	0	0	0	0	0	0
A0A0A0MQA5;P68368;A0A087WQS4;A0A087WRB4;A0A087WSB0;A0A087WSL5;A0A087WS35	A0A0A0MQA5;P68368	29;29;10;7;4;4;1	7;7;6;3;3;3;1	7;7;6;3;3;3;1	Tubulin alpha-4A chain	Tuba4a	tr|A0A0A0MQA5|A0A0A0MQA5_MOUSE Tubulin alpha chain (Fragment) OS=Mus musculus OX=10090 GN=Tuba4a PE=1 SV=1;sp|P68368|TBA4A_MOUSE Tubulin alpha-4A chain OS=Mus musculus OX=10090 GN=Tuba4a PE=1 SV=1	7	29	7	7	19	11	20	19	19	21	21	24	23	25	21	23	21	24	21	21	24	22	22	21	23	19	27	22	19	18	23	20	20	18	2	1	2	2	3	4	3	5
A0A0A0MQC1	A0A0A0MQC1	1	1	1		Ighv3-5	tr|A0A0A0MQC1|A0A0A0MQC1_MOUSE Immunoglobulin heavy variable 3-5 OS=Mus musculus OX=10090 GN=Ighv3-5 PE=1 SV=1	1	1	1	1	0	1	0	0	1	0	0	0	0	0	0	0	0	0	0	0	0	0	0	0	0	1	1	0	0	0	0	1	0	0	0	1	0	0	1	0	0	0
A0A0A0MQC6;A2AFS3	A0A0A0MQC6;A2AFS3	11;11	11;11	11;11	UPF0577 protein KIAA1324	5330417C22Rik;Kiaa1324	tr|A0A0A0MQC6|A0A0A0MQC6_MOUSE Endosome/lysosome-associated apoptosis and autophagy regulator 1 OS=Mus musculus OX=10090 GN=Elapor1 PE=1 SV=1;sp|A2AFS3|ELAP1_MOUSE Endosome/lysosome-associated apoptosis and autophagy regulator 1 OS=Mus musculus OX=10090 GN	2	11	11	11	1	2	3	1	3	0	3	7	4	1	3	3	0	2	1	1	6	2	1	3	1	4	8	4	7	3	5	1	2	1	1	2	3	1	3	0	3	7
A0A0A0MQD1;Q8K1H1	A0A0A0MQD1;Q8K1H1	17;17	17;17	17;17	Tudor domain-containing protein 7	Tdrd7	tr|A0A0A0MQD1|A0A0A0MQD1_MOUSE Tudor domain-containing protein 7 OS=Mus musculus OX=10090 GN=Tdrd7 PE=1 SV=1;sp|Q8K1H1|TDRD7_MOUSE Tudor domain-containing protein 7 OS=Mus musculus OX=10090 GN=Tdrd7 PE=1 SV=1	2	17	17	17	8	6	7	6	7	4	7	7	8	8	8	7	7	5	9	7	9	8	3	4	3	8	1	8	5	6	5	4	7	7	8	6	7	6	7	4	7	7
F7CGP0;A0A0A0MQD7;A0A2I3BPN8;A3KGS3;F7AI67	F7CGP0;A0A0A0MQD7;A0A2I3BPN8;A3KGS3	6;6;6;6;2	5;5;5;5;2	5;5;5;5;2	Ral GTPase-activating protein subunit alpha-2	Ralgapa2	tr|F7CGP0|F7CGP0_MOUSE Ral GTPase-activating protein subunit alpha-2 (Fragment) OS=Mus musculus OX=10090 GN=Ralgapa2 PE=1 SV=1;tr|A0A0A0MQD7|A0A0A0MQD7_MOUSE Ral GTPase-activating protein subunit alpha-2 OS=Mus musculus OX=10090 GN=Ralgapa2 PE=1 SV=1;tr|A0	5	6	5	5	1	3	3	0	1	1	3	2	0	0	1	1	1	2	2	1	2	3	2	1	1	2	1	1	5	2	0	2	1	2	1	2	2	0	1	1	2	2
A0A0A0MQF6;P16858;S4R257;A0A1D5RLD8;S4R1W1;S4R1W8;S4R1N5;A0A0R4J0X7;S4R2G5;Q64467	A0A0A0MQF6;P16858;S4R257;A0A1D5RLD8;S4R1W1	31;31;26;25;24;4;3;3;3;3	31;31;26;25;24;4;3;3;3;3	31;31;26;25;24;4;3;3;3;3	Glyceraldehyde-3-phosphate dehydrogenase	Gapdh;Gm3839	tr|A0A0A0MQF6|A0A0A0MQF6_MOUSE Glyceraldehyde-3-phosphate dehydrogenase OS=Mus musculus OX=10090 GN=Gapdh PE=1 SV=1;sp|P16858|G3P_MOUSE Glyceraldehyde-3-phosphate dehydrogenase OS=Mus musculus OX=10090 GN=Gapdh PE=1 SV=2;tr|S4R257|S4R257_MOUSE Glyceraldehy	10	31	31	31	23	13	25	25	23	23	24	27	27	26	29	26	24	25	27	27	29	25	26	26	29	25	27	25	24	21	23	24	24	21	23	13	25	25	23	23	24	27
A0A0A0MQF7;Q8K207	A0A0A0MQF7;Q8K207	1;1	1;1	1;1	Uncharacterized protein C1orf21 homolog	1700025G04Rik	tr|A0A0A0MQF7|A0A0A0MQF7_MOUSE RIKEN cDNA 1700025G04 gene OS=Mus musculus OX=10090 GN=1700025G04Rik PE=1 SV=1;sp|Q8K207|CA021_MOUSE Uncharacterized protein C1orf21 homolog OS=Mus musculus OX=10090 PE=1 SV=1	2	1	1	1	0	0	0	0	0	0	0	1	0	0	0	0	0	0	0	0	0	0	0	0	0	0	0	0	0	1	0	0	0	0	0	0	0	0	0	0	0	1
A0A0A0MQM7;O08746;A0A2I3BRF3;A0A2I3BRV5	A0A0A0MQM7;O08746;A0A2I3BRF3	9;9;6;2	9;9;6;2	9;9;6;2	Matrilin-2	Matn2	tr|A0A0A0MQM7|A0A0A0MQM7_MOUSE Matrilin-2 OS=Mus musculus OX=10090 GN=Matn2 PE=1 SV=1;sp|O08746|MATN2_MOUSE Matrilin-2 OS=Mus musculus OX=10090 GN=Matn2 PE=2 SV=2;tr|A0A2I3BRF3|A0A2I3BRF3_MOUSE Matrilin-2 OS=Mus musculus OX=10090 GN=Matn2 PE=1 SV=1	4	9	9	9	0	0	0	0	0	0	0	0	0	0	0	1	0	0	0	0	0	0	0	0	0	0	9	0	0	1	0	0	0	0	0	0	0	0	0	0	0	0
S4R2D5;A0A0A0MQN4;Q9D906;S4R2T5;S4R1N8;S4R2P7;S4R1T0;S4R1U3;S4R1W9;S4R1K1	S4R2D5;A0A0A0MQN4;Q9D906;S4R2T5	8;8;8;7;3;3;3;2;2;1	8;8;8;7;3;3;3;2;2;1	8;8;8;7;3;3;3;2;2;1	Ubiquitin-like modifier-activating enzyme ATG7	Atg7	tr|S4R2D5|S4R2D5_MOUSE Ubiquitin-like modifier-activating enzyme ATG7 OS=Mus musculus OX=10090 GN=Atg7 PE=1 SV=1;tr|A0A0A0MQN4|A0A0A0MQN4_MOUSE Ubiquitin-like modifier-activating enzyme ATG7 OS=Mus musculus OX=10090 GN=Atg7 PE=1 SV=1;sp|Q9D906|ATG7_MOUSE U	10	8	8	8	3	1	3	3	1	1	2	4	3	3	3	2	3	3	2	2	3	2	3	4	2	2	7	2	1	2	2	1	2	1	3	1	3	3	1	1	2	4
A0A0A6YVR9;P09925;V9GXE6	A0A0A6YVR9;P09925;V9GXE6	6;6;5	6;6;5	6;6;5	Surfeit locus protein 1	Surf1	tr|A0A0A6YVR9|A0A0A6YVR9_MOUSE SURF1-like protein (Fragment) OS=Mus musculus OX=10090 GN=Surf1 PE=1 SV=1;sp|P09925|SURF1_MOUSE Surfeit locus protein 1 OS=Mus musculus OX=10090 GN=Surf1 PE=1 SV=3;tr|V9GXE6|V9GXE6_MOUSE SURF1-like protein (Fragment) OS=Mus m	3	6	6	6	2	2	2	4	4	2	3	4	2	3	4	4	3	3	4	5	2	4	1	3	5	4	2	2	6	3	2	1	2	4	2	2	2	4	4	2	3	4
A0A0A6YVS2;Q921L3	A0A0A6YVS2;Q921L3	7;7	7;7	7;7	Transmembrane and coiled-coil domain-containing protein 1	Tmco1	tr|A0A0A6YVS2|A0A0A6YVS2_MOUSE Calcium load-activated calcium channel (Fragment) OS=Mus musculus OX=10090 GN=Tmco1 PE=1 SV=1;sp|Q921L3|TMCO1_MOUSE Calcium load-activated calcium channel OS=Mus musculus OX=10090 GN=Tmco1 PE=1 SV=1	2	7	7	7	5	4	4	5	5	5	4	5	4	3	5	4	5	3	5	4	4	4	3	5	4	6	5	5	5	5	3	5	5	5	5	4	4	5	5	5	4	5
Q3TR21;A0A0A6YVT8	Q3TR21;A0A0A6YVT8	1;1	1;1	1;1		Tsga10	tr|Q3TR21|Q3TR21_MOUSE Testis-specific gene 10 protein OS=Mus musculus OX=10090 GN=Tsga10 PE=1 SV=1;tr|A0A0A6YVT8|A0A0A6YVT8_MOUSE Testis-specific gene 10 protein OS=Mus musculus OX=10090 GN=Tsga10 PE=1 SV=1	2	1	1	1	1	0	0	1	1	1	1	1	1	1	1	1	1	1	1	1	1	1	1	1	1	1	0	1	1	1	1	0	1	1	1	0	0	1	1	1	1	1
A0A0A6YVU4	A0A0A6YVU4	2	1	1		Il1rn	tr|A0A0A6YVU4|A0A0A6YVU4_MOUSE Interleukin-1 receptor antagonist protein OS=Mus musculus OX=10090 GN=Il1rn PE=1 SV=1	1	2	1	1	0	0	0	0	0	0	0	0	0	0	0	0	0	0	0	0	0	0	0	0	0	0	2	0	0	0	0	0	0	0	0	0	0	0	0	0	0	0
A0A0A6YVU8;Q9JKV1;D3YUD8	A0A0A6YVU8;Q9JKV1;D3YUD8	7;7;5	7;7;5	7;7;5	Proteasomal ubiquitin receptor ADRM1	Gm9774;Adrm1	tr|A0A0A6YVU8|A0A0A6YVU8_MOUSE Adhesion-regulating molecule 1B OS=Mus musculus OX=10090 GN=Adrm1b PE=3 SV=1;sp|Q9JKV1|ADRM1_MOUSE Proteasomal ubiquitin receptor ADRM1 OS=Mus musculus OX=10090 GN=Adrm1 PE=1 SV=2;tr|D3YUD8|D3YUD8_MOUSE Adhesion-regulating mo	3	7	7	7	6	4	6	5	5	5	6	6	5	5	6	5	4	5	6	5	6	6	5	5	4	4	3	6	4	5	5	6	5	4	6	4	6	5	5	5	6	6
A0A0A6YWB0;A0A0A6YVV8;A0A0A6YXP3;A0A0A6YXL7;A0A0A6YWG1;A0A0A6YXQ4;A0A0A6YWJ5;Q3U570;A0A2I3BRX8	A0A0A6YWB0;A0A0A6YVV8;A0A0A6YXP3	12;12;8;5;4;4;3;3;1	12;12;8;5;4;4;3;3;1	1;1;0;0;1;1;0;0;0		Mbnl1	tr|A0A0A6YWB0|A0A0A6YWB0_MOUSE Muscleblind-like protein 1 OS=Mus musculus OX=10090 GN=Mbnl1 PE=1 SV=1;tr|A0A0A6YVV8|A0A0A6YVV8_MOUSE Muscleblind-like protein 1 OS=Mus musculus OX=10090 GN=Mbnl1 PE=1 SV=1;tr|A0A0A6YXP3|A0A0A6YXP3_MOUSE Muscleblind-like prot	9	12	12	1	5	6	6	6	8	8	8	8	10	8	8	10	7	7	6	7	7	7	6	8	6	8	8	7	7	7	6	9	6	7	5	6	6	6	8	8	8	8
A0A0A6YWA8;A0A0A6YVZ1;A0A0A6YXB7;Q9CPW5	A0A0A6YWA8;A0A0A6YVZ1;A0A0A6YXB7;Q9CPW5	1;1;1;1	1;1;1;1	1;1;1;1	Translocon-associated protein subunit beta	Ssr2	tr|A0A0A6YWA8|A0A0A6YWA8_MOUSE Translocon-associated protein subunit beta (Fragment) OS=Mus musculus OX=10090 GN=Ssr2 PE=1 SV=1;tr|A0A0A6YVZ1|A0A0A6YVZ1_MOUSE Translocon-associated protein subunit beta OS=Mus musculus OX=10090 GN=Ssr2 PE=1 SV=1;tr|A0A0A6YX	4	1	1	1	1	0	1	1	1	0	1	1	1	1	1	1	1	1	1	1	1	1	1	1	1	1	0	1	1	0	1	0	1	0	1	0	1	1	1	0	1	1
A0A0A6YW28;P35123;A0A0A6YVY7;A0A0A6YW63;A0A0A6YWM7	A0A0A6YW28;P35123;A0A0A6YVY7	19;19;14;4;4	18;18;13;4;4	18;18;13;4;4	Ubiquitin carboxyl-terminal hydrolase;Ubiquitin carboxyl-terminal hydrolase 4	Usp4	tr|A0A0A6YW28|A0A0A6YW28_MOUSE Ubiquitin carboxyl-terminal hydrolase OS=Mus musculus OX=10090 GN=Usp4 PE=1 SV=1;sp|P35123|UBP4_MOUSE Ubiquitin carboxyl-terminal hydrolase 4 OS=Mus musculus OX=10090 GN=Usp4 PE=1 SV=3;tr|A0A0A6YVY7|A0A0A6YVY7_MOUSE Ubiquitin	5	19	18	18	8	4	10	8	9	6	6	13	13	8	8	7	9	10	11	11	8	8	7	8	7	8	12	6	5	4	8	4	8	10	7	3	9	7	8	5	5	12
A0A0A6YX33;A0A0A6YWI6;A0A0A6YX71;Q6PGN3	A0A0A6YX33;A0A0A6YWI6;A0A0A6YX71;Q6PGN3	2;2;2;2	2;2;2;2	2;2;2;2	Serine/threonine-protein kinase DCLK2	Dclk2	tr|A0A0A6YX33|A0A0A6YX33_MOUSE Serine/threonine-protein kinase DCLK2 OS=Mus musculus OX=10090 GN=Dclk2 PE=1 SV=1;tr|A0A0A6YWI6|A0A0A6YWI6_MOUSE Serine/threonine-protein kinase DCLK2 OS=Mus musculus OX=10090 GN=Dclk2 PE=1 SV=1;tr|A0A0A6YX71|A0A0A6YX71_MOUSE	4	2	2	2	0	0	1	2	0	0	0	2	1	0	0	0	0	0	1	0	0	1	2	0	0	0	0	0	0	1	0	0	1	0	0	0	1	2	0	0	0	2
A0A0A6YWP9;A0A0A6YXY0;Q9CQ79;A0A0A6YVV3	A0A0A6YWP9;A0A0A6YXY0;Q9CQ79	4;4;4;1	4;4;4;1	4;4;4;1	Thioredoxin domain-containing protein 9	Txndc9	tr|A0A0A6YWP9|A0A0A6YWP9_MOUSE Thioredoxin domain-containing protein 9 (Fragment) OS=Mus musculus OX=10090 GN=Txndc9 PE=1 SV=1;tr|A0A0A6YXY0|A0A0A6YXY0_MOUSE Thioredoxin domain-containing protein 9 OS=Mus musculus OX=10090 GN=Txndc9 PE=1 SV=1;sp|Q9CQ79|TXN	4	4	4	4	0	0	1	0	0	0	0	2	1	1	1	0	0	0	0	0	1	1	1	0	1	1	2	1	0	0	0	0	0	0	0	0	1	0	0	0	0	2
A0A0A6YWT4;A0A0A6YY35	A0A0A6YWT4;A0A0A6YY35	5;4	5;4	4;3		Rabgap1l	tr|A0A0A6YWT4|A0A0A6YWT4_MOUSE Rab GTPase-activating protein 1-like (Fragment) OS=Mus musculus OX=10090 GN=Rabgap1l PE=1 SV=1;tr|A0A0A6YY35|A0A0A6YY35_MOUSE Rab GTPase-activating protein 1-like (Fragment) OS=Mus musculus OX=10090 GN=Rabgap1l PE=1 SV=1	2	5	5	4	4	2	1	3	3	2	4	3	4	1	3	3	4	4	3	3	2	3	4	5	2	1	2	2	1	3	4	1	3	4	4	2	1	3	3	2	4	3
E9Q9M5;A0A0A6YWX1;J3KMM1;Q3UJD6;A0A0A6YWN9;A0A0A6YXT9	E9Q9M5;A0A0A6YWX1;J3KMM1;Q3UJD6;A0A0A6YWN9	7;7;7;7;4;2	7;7;7;7;4;2	7;7;7;7;4;2	Ubiquitin carboxyl-terminal hydrolase;Ubiquitin carboxyl-terminal hydrolase 19	Usp19	tr|E9Q9M5|E9Q9M5_MOUSE Ubiquitin carboxyl-terminal hydrolase 19 OS=Mus musculus OX=10090 GN=Usp19 PE=1 SV=1;tr|A0A0A6YWX1|A0A0A6YWX1_MOUSE Ubiquitin carboxyl-terminal hydrolase 19 OS=Mus musculus OX=10090 GN=Usp19 PE=1 SV=1;tr|J3KMM1|J3KMM1_MOUSE Ubiquitin	6	7	7	7	1	3	4	3	2	1	1	2	2	1	2	1	2	2	2	4	0	1	2	1	0	0	2	2	1	2	1	2	0	2	1	3	4	3	2	1	1	2
A0A0A6YX18;Q8BVE3	A0A0A6YX18;Q8BVE3	16;16	16;16	1;1	V-type proton ATPase subunit H	Atp6v1h	tr|A0A0A6YX18|A0A0A6YX18_MOUSE V-type proton ATPase subunit H OS=Mus musculus OX=10090 GN=Atp6v1h PE=1 SV=1;sp|Q8BVE3|VATH_MOUSE V-type proton ATPase subunit H OS=Mus musculus OX=10090 GN=Atp6v1h PE=1 SV=1	2	16	16	1	6	5	8	5	6	6	7	11	11	10	8	7	7	8	8	6	8	8	7	5	10	7	10	10	9	7	8	6	6	5	6	5	8	5	6	6	7	11
A0A0A6YXG0;Q9JKK1	A0A0A6YXG0;Q9JKK1	3;3	3;3	3;3	Syntaxin-6	Stx6	tr|A0A0A6YXG0|A0A0A6YXG0_MOUSE Syntaxin-6 OS=Mus musculus OX=10090 GN=Stx6 PE=1 SV=1;sp|Q9JKK1|STX6_MOUSE Syntaxin-6 OS=Mus musculus OX=10090 GN=Stx6 PE=1 SV=1	2	3	3	3	1	0	2	0	0	0	0	2	1	0	1	2	0	0	1	1	0	1	0	0	1	0	1	2	2	0	2	0	0	0	1	0	2	0	0	0	0	2
Q5FWX7;E9Q6C1;F6UHR6;E9PXZ2;A0A0A6YXH3;A2A8Z1	Q5FWX7;E9Q6C1;F6UHR6;E9PXZ2;A0A0A6YXH3;A2A8Z1	7;7;7;7;7;7	7;7;7;7;7;7	7;7;7;7;7;7	Oxysterol-binding protein;Oxysterol-binding protein-related protein 9	Osbpl9	tr|Q5FWX7|Q5FWX7_MOUSE Oxysterol-binding protein OS=Mus musculus OX=10090 GN=Osbpl9 PE=1 SV=1;tr|E9Q6C1|E9Q6C1_MOUSE Oxysterol-binding protein OS=Mus musculus OX=10090 GN=Osbpl9 PE=1 SV=1;tr|F6UHR6|F6UHR6_MOUSE Oxysterol-binding protein OS=Mus musculus OX=	6	7	7	7	4	3	4	2	3	1	2	3	1	3	3	3	2	4	4	4	2	3	3	4	3	1	3	3	5	3	4	4	5	4	4	3	4	2	3	1	2	3
A0A0A6YXN4	A0A0A6YXN4	2	1	1		Ighv1-18	tr|A0A0A6YXN4|A0A0A6YXN4_MOUSE Immunoglobulin heavy variable V1-18 (Fragment) OS=Mus musculus OX=10090 GN=Ighv1-18 PE=1 SV=1	1	2	1	1	0	0	0	1	1	1	0	0	0	0	1	1	0	1	1	0	0	0	0	0	1	1	1	1	1	1	1	1	1	2	0	0	0	0	0	0	0	0
A0A0A6YXQ0	A0A0A6YXQ0	1	1	1		Ighv8-8	tr|A0A0A6YXQ0|A0A0A6YXQ0_MOUSE Immunoglobulin heavy variable 8-8 (Fragment) OS=Mus musculus OX=10090 GN=Ighv8-8 PE=4 SV=1	1	1	1	1	0	0	0	0	0	0	0	1	0	0	0	0	0	0	0	0	0	0	0	0	0	0	0	0	0	0	0	0	0	0	0	0	0	0	0	0	0	1
D3YX12;A0A0A6YXR0;Q8BGS7;D3Z5Y5	D3YX12;A0A0A6YXR0;Q8BGS7;D3Z5Y5	3;3;3;2	3;3;3;2	3;3;3;2	Choline/ethanolaminephosphotransferase 1	Cept1	tr|D3YX12|D3YX12_MOUSE Choline/ethanolaminephosphotransferase 1 (Fragment) OS=Mus musculus OX=10090 GN=Cept1 PE=1 SV=1;tr|A0A0A6YXR0|A0A0A6YXR0_MOUSE Choline/ethanolaminephosphotransferase 1 (Fragment) OS=Mus musculus OX=10090 GN=Cept1 PE=1 SV=1;sp|Q8BGS7|	4	3	3	3	1	0	1	1	1	1	1	3	2	2	1	2	1	1	1	1	2	2	2	1	1	1	2	2	1	1	2	1	1	1	1	0	1	1	1	1	1	3
A0A0A6YY53;F6TQW2;P01864	A0A0A6YY53;F6TQW2;P01864	10;10;6	9;9;5	9;9;5	Ig gamma-2A chain C region secreted form	Ighg2c	tr|A0A0A6YY53|A0A0A6YY53_MOUSE Immunoglobulin heavy constant gamma 2C (Fragment) OS=Mus musculus OX=10090 GN=Ighg2c PE=1 SV=1;tr|F6TQW2|F6TQW2_MOUSE Immunoglobulin heavy constant gamma 2C (Fragment) OS=Mus musculus OX=10090 GN=Ighg2c PE=1 SV=2;sp|P01864|GC	3	10	9	9	0	1	0	3	1	1	0	2	2	0	3	3	1	1	2	0	2	2	0	0	6	5	10	5	0	2	7	6	6	6	0	1	0	2	1	1	0	2
A0A0B4J1E2;Q9CSN1	A0A0B4J1E2;Q9CSN1	15;14	15;14	15;14	SNW domain-containing protein 1	Snw1	tr|A0A0B4J1E2|A0A0B4J1E2_MOUSE SNW domain-containing protein 1 OS=Mus musculus OX=10090 GN=Snw1 PE=1 SV=1;sp|Q9CSN1|SNW1_MOUSE SNW domain-containing protein 1 OS=Mus musculus OX=10090 GN=Snw1 PE=1 SV=3	2	15	15	15	7	4	7	7	7	6	7	13	9	5	7	10	7	5	8	7	7	9	6	8	7	11	4	5	7	9	4	3	6	5	7	4	7	7	7	6	7	13
A0A0B4J1E4;Q5U431	A0A0B4J1E4;Q5U431	3;3	3;3	3;3	G-protein coupled receptor 39	Gpr39	tr|A0A0B4J1E4|A0A0B4J1E4_MOUSE G-protein-coupled receptor 39 OS=Mus musculus OX=10090 GN=Gpr39 PE=1 SV=1;sp|Q5U431|GPR39_MOUSE G-protein coupled receptor 39 OS=Mus musculus OX=10090 GN=Gpr39 PE=2 SV=1	2	3	3	3	2	1	1	1	1	2	1	2	1	1	2	1	1	1	2	1	3	3	2	1	1	1	0	1	3	1	1	1	2	2	2	1	1	1	1	2	1	2
A0A0B4J1E7;O35343	A0A0B4J1E7;O35343	11;10	6;5	6;5	Importin subunit alpha-3	Kpna4	tr|A0A0B4J1E7|A0A0B4J1E7_MOUSE Importin subunit alpha-3 OS=Mus musculus OX=10090 GN=Kpna4 PE=1 SV=1;sp|O35343|IMA3_MOUSE Importin subunit alpha-3 OS=Mus musculus OX=10090 GN=Kpna4 PE=1 SV=1	2	11	6	6	6	3	7	6	8	8	9	8	9	9	8	8	7	8	9	8	7	8	7	8	6	5	7	7	6	4	7	4	3	4	3	1	4	3	4	5	5	5
A0A0B4J1J6	A0A0B4J1J6	2	2	1		Ighv10-1	tr|A0A0B4J1J6|A0A0B4J1J6_MOUSE Immunoglobulin heavy variable 10-1 (Fragment) OS=Mus musculus OX=10090 GN=Ighv10-1 PE=4 SV=1	1	2	2	1	0	0	0	0	0	0	0	1	0	0	0	0	0	0	0	0	0	0	0	0	1	0	0	0	2	2	1	0	0	0	0	0	0	0	0	0	0	1
A0A0F6AIX5;Q8BVA5;A0A0F6AIX6;A0A1W2P7C8;A0A1W2P6L7;A0A1W2P7T7;A0A1W2P820;A0A1W2P818;A0A1W2P6J8	A0A0F6AIX5;Q8BVA5;A0A0F6AIX6;A0A1W2P7C8	7;7;5;5;3;3;3;2;2	7;7;5;5;3;3;3;2;2	7;7;5;5;3;3;3;2;2	UPF0554 protein C2orf43 homolog		tr|A0A0F6AIX5|A0A0F6AIX5_MOUSE Lipid droplet-associated hydrolase OS=Mus musculus OX=10090 GN=Ldah PE=1 SV=1;sp|Q8BVA5|LDAH_MOUSE Lipid droplet-associated hydrolase OS=Mus musculus OX=10090 GN=Ldah PE=1 SV=1;tr|A0A0F6AIX6|A0A0F6AIX6_MOUSE Lipid droplet-ass	9	7	7	7	4	1	3	3	4	5	4	4	3	4	3	2	3	3	4	2	3	3	3	4	4	4	6	3	6	3	2	3	3	3	4	1	3	3	4	5	4	4
A0A0G2JDH8;D3YXZ7;Q8R1T4	A0A0G2JDH8;D3YXZ7;Q8R1T4	2;2;2	2;2;2	2;2;2	UDP-N-acetylglucosamine transporter	Slc35a3	tr|A0A0G2JDH8|A0A0G2JDH8_MOUSE UDP-N-acetylglucosamine transporter (Fragment) OS=Mus musculus OX=10090 GN=Slc35a3 PE=1 SV=1;tr|D3YXZ7|D3YXZ7_MOUSE UDP-N-acetylglucosamine transporter (Fragment) OS=Mus musculus OX=10090 GN=Slc35a3 PE=1 SV=1;sp|Q8R1T4|S35A3_	3	2	2	2	0	0	1	1	0	0	0	1	0	1	1	1	1	1	0	1	1	1	1	1	1	0	1	2	2	0	1	0	1	0	0	0	1	1	0	0	0	1
A0A0G2JDK2;P17439	A0A0G2JDK2;P17439	7;7	7;7	7;7	Glucosylceramidase	Gba	tr|A0A0G2JDK2|A0A0G2JDK2_MOUSE Glucosylceramidase OS=Mus musculus OX=10090 GN=Gba PE=1 SV=1;sp|P17439|GBA1_MOUSE Lysosomal acid glucosylceramidase OS=Mus musculus OX=10090 GN=Gba1 PE=1 SV=1	2	7	7	7	2	3	4	4	4	5	4	4	3	6	3	5	2	3	6	4	7	6	3	2	2	4	6	4	7	4	3	3	4	5	2	3	4	4	4	5	4	4
Q6PFA1;A0A0G2JDK3;A0A0G2JGU4;Q9JIF6;A0A0G2JF29;A0A0G2JG79;Q3TVF4;P53612	Q6PFA1;A0A0G2JDK3;A0A0G2JGU4;Q9JIF6;A0A0G2JF29;A0A0G2JG79;Q3TVF4;P53612	2;2;2;2;2;2;2;2	2;2;2;2;2;2;2;2	2;2;2;2;2;2;2;2	Geranylgeranyl transferase type-2 subunit beta	Rabggtb	tr|Q6PFA1|Q6PFA1_MOUSE Geranylgeranyl transferase type-2 subunit beta OS=Mus musculus OX=10090 GN=Rabggtb PE=1 SV=1;tr|A0A0G2JDK3|A0A0G2JDK3_MOUSE Geranylgeranyl transferase type-2 subunit beta (Fragment) OS=Mus musculus OX=10090 GN=Rabggtb PE=1 SV=1;tr|A0	8	2	2	2	1	1	1	1	1	0	1	1	1	1	2	1	1	0	0	2	1	1	2	2	1	1	2	1	0	1	1	1	2	1	1	1	1	1	1	0	1	1
A0A0G2JDP6;A0A0G2JGT7;Q8C4F9;Q8CB78;O54965	A0A0G2JDP6;A0A0G2JGT7;Q8C4F9;Q8CB78;O54965	1;1;1;1;1	1;1;1;1;1	1;1;1;1;1	E3 ubiquitin-protein ligase RNF13	Rnf13	tr|A0A0G2JDP6|A0A0G2JDP6_MOUSE E3 ubiquitin-protein ligase RNF13 (Fragment) OS=Mus musculus OX=10090 GN=Rnf13 PE=1 SV=1;tr|A0A0G2JGT7|A0A0G2JGT7_MOUSE RING-type E3 ubiquitin transferase OS=Mus musculus OX=10090 GN=Rnf13 PE=1 SV=1;tr|Q8C4F9|Q8C4F9_MOUSE RIN	5	1	1	1	0	0	0	1	1	0	0	1	1	1	1	1	0	1	1	0	1	1	1	0	1	1	1	1	1	0	1	0	1	0	0	0	0	1	1	0	0	1
Q000W5;L7N1X8;A0A8Q0QEH4;A0A0G2JDV3	Q000W5;L7N1X8;A0A8Q0QEH4;A0A0G2JDV3	4;4;4;4	4;4;4;4	3;3;3;3		Gbp10;Gbp6	tr|Q000W5|Q000W5_MOUSE Guanylate-binding protein 10 OS=Mus musculus OX=10090 GN=Gbp10 PE=2 SV=1;tr|L7N1X8|L7N1X8_MOUSE Predicted gene 43302 OS=Mus musculus OX=10090 GN=Gm43302 PE=3 SV=2;tr|A0A8Q0QEH4|A0A8Q0QEH4_MOUSE Guanylate-binding protein 6 OS=Mus musc	4	4	4	3	0	0	0	0	0	0	1	0	0	0	1	0	0	1	0	1	0	0	0	0	2	1	3	0	1	0	0	1	1	1	0	0	0	0	0	0	1	0
A0A0G2JDW7;Q6ZWU9;A0A0G2JEX7;A0A0G2JG29	A0A0G2JDW7;Q6ZWU9;A0A0G2JEX7;A0A0G2JG29	6;6;3;3	1;1;0;1	1;1;0;1	40S ribosomal protein S27	Rps27	tr|A0A0G2JDW7|A0A0G2JDW7_MOUSE 40S ribosomal protein S27 (Fragment) OS=Mus musculus OX=10090 GN=Rps27 PE=1 SV=1;sp|Q6ZWU9|RS27_MOUSE 40S ribosomal protein S27 OS=Mus musculus OX=10090 GN=Rps27 PE=1 SV=3;tr|A0A0G2JEX7|A0A0G2JEX7_MOUSE 40S ribosomal protein	4	6	1	1	5	4	6	6	6	6	6	6	6	6	6	6	6	6	6	6	6	5	6	6	6	6	6	6	6	5	6	5	6	5	1	1	1	1	1	1	1	1
A0A0G2JDZ4;E9QNY3	A0A0G2JDZ4;E9QNY3	1;1	1;1	1;1		Myl10	tr|A0A0G2JDZ4|A0A0G2JDZ4_MOUSE Myosin regulatory light chain 10 OS=Mus musculus OX=10090 GN=Myl10 PE=1 SV=1;tr|E9QNY3|E9QNY3_MOUSE Myosin regulatory light chain 10 OS=Mus musculus OX=10090 GN=Myl10 PE=1 SV=1	2	1	1	1	0	0	1	0	1	0	0	1	0	0	0	0	0	0	0	0	0	1	0	0	0	0	0	0	0	1	0	0	1	1	0	0	1	0	1	0	0	1
A0A1W2P6X1;E9QKG6;A0A0G2JDZ9;E9Q804;Q99NH0	A0A1W2P6X1;E9QKG6;A0A0G2JDZ9;E9Q804;Q99NH0	12;12;12;12;12	3;3;3;3;3	3;3;3;3;3	Ankyrin repeat domain-containing protein 17	Ankrd17	tr|A0A1W2P6X1|A0A1W2P6X1_MOUSE Ankyrin repeat domain-containing protein 17 OS=Mus musculus OX=10090 GN=Ankrd17 PE=1 SV=1;tr|E9QKG6|E9QKG6_MOUSE Ankyrin repeat domain-containing protein 17 OS=Mus musculus OX=10090 GN=Ankrd17 PE=1 SV=1;tr|A0A0G2JDZ9|A0A0G2JD	5	12	3	3	2	1	2	1	3	2	1	6	4	4	2	1	1	2	2	1	3	2	2	1	5	2	4	6	4	4	5	3	2	1	1	1	1	0	0	1	0	1
A0A0G2JE26;Q6DFX2	A0A0G2JE26;Q6DFX2	1;1	1;1	1;1	Anthrax toxin receptor 2	Antxr2	tr|A0A0G2JE26|A0A0G2JE26_MOUSE Anthrax toxin receptor OS=Mus musculus OX=10090 GN=Antxr2 PE=1 SV=1;sp|Q6DFX2|ANTR2_MOUSE Anthrax toxin receptor 2 OS=Mus musculus OX=10090 GN=Antxr2 PE=1 SV=1	2	1	1	1	1	1	1	0	0	0	0	1	1	1	0	1	0	0	1	0	1	0	1	1	1	1	1	0	0	0	1	1	1	1	1	1	1	0	0	0	0	1
A0A0G2JE32;A0A0G2JGL0;P61079;A0A494BAN1;P62838;A0A494BA56;A0A0G2JF40;Q05CK8;A0A0G2JGZ3;P61080;Q6ZWY6	A0A0G2JE32;A0A0G2JGL0;P61079;A0A494BAN1;P62838;A0A494BA56	4;4;4;3;3;2;1;1;1;1;1	4;4;4;3;3;2;1;1;1;1;1	4;4;4;3;3;2;1;1;1;1;1	Ubiquitin-conjugating enzyme E2 D3;Ubiquitin-conjugating enzyme E2 D2	Ube2d3;Ube2d2	tr|A0A0G2JE32|A0A0G2JE32_MOUSE Ubiquitin-conjugating enzyme E2 D3 (Fragment) OS=Mus musculus OX=10090 GN=Ube2d3 PE=1 SV=1;tr|A0A0G2JGL0|A0A0G2JGL0_MOUSE Ubiquitin-conjugating enzyme E2 D3 OS=Mus musculus OX=10090 GN=Ube2d3 PE=1 SV=1;sp|P61079|UB2D3_MOUSE U	11	4	4	4	2	1	2	2	1	2	2	2	2	3	2	2	2	2	2	2	2	2	2	2	1	2	4	2	1	1	2	1	1	1	2	1	2	2	1	2	2	2
A0A0G2JE99;P01843	A0A0G2JE99;P01843	3;3	3;3	3;3	Ig lambda-1 chain C region		tr|A0A0G2JE99|A0A0G2JE99_MOUSE Immunoglobulin lambda constant 1 (Fragment) OS=Mus musculus OX=10090 GN=Iglc1 PE=4 SV=1;sp|P01843|LAC1_MOUSE Ig lambda-1 chain C region OS=Mus musculus OX=10090 PE=1 SV=1	2	3	3	3	0	0	0	0	0	2	0	1	0	2	1	0	1	0	1	0	1	1	2	0	0	0	1	0	1	0	0	2	1	0	0	0	0	0	0	2	0	1
A0A0G2JEC4;Q9JK48;A0A0G2JE45;A0A0G2JF57	A0A0G2JEC4;Q9JK48	14;14;4;2	14;14;4;2	13;13;4;2	Endophilin-B1	Sh3glb1	tr|A0A0G2JEC4|A0A0G2JEC4_MOUSE Endophilin-B1 OS=Mus musculus OX=10090 GN=Sh3glb1 PE=1 SV=1;sp|Q9JK48|SHLB1_MOUSE Endophilin-B1 OS=Mus musculus OX=10090 GN=Sh3glb1 PE=1 SV=1	4	14	14	13	8	5	8	8	6	5	5	11	7	10	9	8	7	6	8	7	9	8	6	7	9	8	6	9	7	7	7	4	6	6	8	5	8	8	6	5	5	11
A0A0G2JFC7;A0A0G2JEC8;Q8C0M2;Q3U7M5;Q8VD66	A0A0G2JFC7;A0A0G2JEC8;Q8C0M2;Q3U7M5;Q8VD66	2;2;2;2;2	2;2;2;2;2	2;2;2;2;2	Abhydrolase domain-containing protein 4	Abhd4	tr|A0A0G2JFC7|A0A0G2JFC7_MOUSE (Lyso)-N-acylphosphatidylethanolamine lipase OS=Mus musculus OX=10090 GN=Abhd4 PE=1 SV=2;tr|A0A0G2JEC8|A0A0G2JEC8_MOUSE (Lyso)-N-acylphosphatidylethanolamine lipase (Fragment) OS=Mus musculus OX=10090 GN=Abhd4 PE=1 SV=1;tr|Q8	5	2	2	2	0	2	1	1	2	1	1	1	1	1	1	1	2	0	1	1	1	1	1	1	2	1	1	1	1	1	1	1	2	1	0	2	1	1	2	1	1	1
A0A0G2JEK2;P63254	A0A0G2JEK2;P63254	11;11	11;11	11;11	Cysteine-rich protein 1	Crip1	tr|A0A0G2JEK2|A0A0G2JEK2_MOUSE Cysteine-rich protein 1 OS=Mus musculus OX=10090 GN=Crip1 PE=1 SV=1;sp|P63254|CRIP1_MOUSE Cysteine-rich protein 1 OS=Mus musculus OX=10090 GN=Crip1 PE=1 SV=2	2	11	11	11	6	3	7	9	7	7	8	8	8	8	11	9	8	10	8	9	10	9	11	9	9	5	5	9	6	5	8	4	7	6	6	3	7	9	7	7	8	8
A0A0G2JEP0;Q61584;A0A0H2UH27;A0A0G2JGH0;A0A0G2JGL6	A0A0G2JEP0;Q61584;A0A0H2UH27	8;8;4;2;2	6;6;3;1;2	5;5;2;1;2	Fragile X mental retardation syndrome-related protein 1	Fxr1	tr|A0A0G2JEP0|A0A0G2JEP0_MOUSE RNA-binding protein FXR1 OS=Mus musculus OX=10090 GN=Fxr1 PE=1 SV=1;sp|Q61584|FXR1_MOUSE RNA-binding protein FXR1 OS=Mus musculus OX=10090 GN=Fxr1 PE=1 SV=2;tr|A0A0H2UH27|A0A0H2UH27_MOUSE RNA-binding protein FXR1 OS=Mus muscu	5	8	6	5	1	2	3	3	3	1	2	5	6	1	5	5	2	3	5	6	4	4	4	4	2	4	1	3	5	4	3	1	1	3	1	2	2	2	3	1	2	4
A0A0G2JER9;G3X8S5;O54946;A0A0G2JGN9;A0A0G2JEI3;Q9QYI8	A0A0G2JER9;G3X8S5;O54946;A0A0G2JGN9;A0A0G2JEI3;Q9QYI8	2;2;2;1;1;1	2;2;2;1;1;1	2;2;2;1;1;1	DnaJ homolog subfamily B member 6;DnaJ homolog subfamily B member 7	Dnajb6;Dnajb7	tr|A0A0G2JER9|A0A0G2JER9_MOUSE DnaJ homolog subfamily B member 6 OS=Mus musculus OX=10090 GN=Dnajb6 PE=1 SV=1;tr|G3X8S5|G3X8S5_MOUSE DnaJ homolog subfamily B member 6 OS=Mus musculus OX=10090 GN=Dnajb6 PE=1 SV=1;sp|O54946|DNJB6_MOUSE DnaJ homolog subfamily	6	2	2	2	1	0	2	1	1	1	1	2	1	1	2	2	1	1	1	2	1	1	2	1	1	1	1	1	1	1	1	0	2	1	1	0	2	1	1	1	1	2
A0A0G2JF67;Q8CG03	A0A0G2JF67;Q8CG03	12;12	12;12	12;12	cGMP-specific 3,5-cyclic phosphodiesterase	Pde5a	tr|A0A0G2JF67|A0A0G2JF67_MOUSE Phosphodiesterase OS=Mus musculus OX=10090 GN=Pde5a PE=1 SV=1;sp|Q8CG03|PDE5A_MOUSE cGMP-specific 3,5-cyclic phosphodiesterase OS=Mus musculus OX=10090 GN=Pde5a PE=1 SV=2	2	12	12	12	4	1	2	1	1	1	2	5	5	0	2	0	0	4	4	3	2	2	1	0	2	3	8	2	1	4	2	2	3	0	4	1	2	1	1	1	2	5
J3QMF9;Q8C5Y0;Q80ZT2;K7N6W5;K7N6S8;A0A0G2JFY7;G3UXD1;A0A0G2JFD5;A0A0G2JGJ6	J3QMF9;Q8C5Y0;Q80ZT2;K7N6W5;K7N6S8;A0A0G2JFY7;G3UXD1;A0A0G2JFD5;A0A0G2JGJ6	1;1;1;1;1;1;1;1;1	1;1;1;1;1;1;1;1;1	1;1;1;1;1;1;1;1;1		Speer4c;4930572O03Rik;Gm9758;Gm17019;Speer4e	tr|J3QMF9|J3QMF9_MOUSE Spermatogenesis-associated glutamate (E)-rich protein 4C OS=Mus musculus OX=10090 GN=Speer4c PE=4 SV=1;tr|Q8C5Y0|Q8C5Y0_MOUSE RIKEN cDNA 4930572O03 gene OS=Mus musculus OX=10090 GN=4930572O03Rik PE=2 SV=1;tr|Q80ZT2|Q80ZT2_MOUSE Predi	9	1	1	1	0	0	0	0	0	0	0	0	0	0	0	0	0	0	0	0	0	0	0	0	0	0	0	0	0	0	1	0	0	0	0	0	0	0	0	0	0	0
A0A0G2JFJ6;Q7TPD0	A0A0G2JFJ6;Q7TPD0	7;7	7;7	7;7	Integrator complex subunit 3	Ints3	tr|A0A0G2JFJ6|A0A0G2JFJ6_MOUSE Integrator complex subunit 3 OS=Mus musculus OX=10090 GN=Ints3 PE=1 SV=1;sp|Q7TPD0|INT3_MOUSE Integrator complex subunit 3 OS=Mus musculus OX=10090 GN=Ints3 PE=1 SV=2	2	7	7	7	2	4	4	1	1	1	3	5	4	3	4	2	2	4	3	4	1	2	1	1	2	0	5	5	1	2	0	1	0	1	2	4	4	1	1	1	3	5
A0A0G2JFT8;Q9D394;D6RET4;D3Z4D2;Q8BR30;Q8R4C2	A0A0G2JFT8;Q9D394	8;8;1;1;1;1	8;8;1;1;1;1	8;8;1;1;1;1	Protein RUFY3	Rufy3	tr|A0A0G2JFT8|A0A0G2JFT8_MOUSE Protein RUFY3 OS=Mus musculus OX=10090 GN=Rufy3 PE=1 SV=1;sp|Q9D394|RUFY3_MOUSE Protein RUFY3 OS=Mus musculus OX=10090 GN=Rufy3 PE=1 SV=1	6	8	8	8	2	2	3	4	4	5	4	6	5	5	6	4	5	7	5	5	5	5	6	5	4	7	1	4	7	3	3	4	6	4	2	2	3	4	4	5	4	6
Q3TUE1;A0A0G2JGW9;A0A0G2JFY5;Q3UUU2;Q91WJ8;A0A0G2JG00;A0A0G2JFK2;A0A0G2JG96;A0A0G2JE55;A0A0G2JGT1;A0A0G2JGV9	Q3TUE1;A0A0G2JGW9;A0A0G2JFY5;Q3UUU2;Q91WJ8;A0A0G2JG00;A0A0G2JFK2	20;20;20;20;20;18;10;4;2;2;1	17;17;17;17;17;17;10;4;0;0;1	17;17;17;17;17;17;10;4;0;0;1	Far upstream element-binding protein 1	Fubp1	tr|Q3TUE1|Q3TUE1_MOUSE Far upstream element-binding protein 1 OS=Mus musculus OX=10090 GN=Fubp1 PE=1 SV=1;tr|A0A0G2JGW9|A0A0G2JGW9_MOUSE Far upstream element-binding protein 1 OS=Mus musculus OX=10090 GN=Fubp1 PE=1 SV=1;tr|A0A0G2JFY5|A0A0G2JFY5_MOUSE Far u	11	20	17	17	12	12	15	13	12	15	10	13	13	13	15	14	12	12	12	14	15	13	13	15	13	15	14	14	9	14	11	10	10	12	9	9	12	11	10	13	7	11
E9PVP1;A0A0G2JG52	E9PVP1;A0A0G2JG52	10;10	10;10	10;10		Aim1	tr|E9PVP1|E9PVP1_MOUSE Crystallin beta-gamma domain-containing 1 OS=Mus musculus OX=10090 GN=Crybg1 PE=1 SV=1;tr|A0A0G2JG52|A0A0G2JG52_MOUSE Crystallin beta-gamma domain-containing 1 OS=Mus musculus OX=10090 GN=Crybg1 PE=1 SV=1	2	10	10	10	1	2	6	3	4	2	3	4	5	2	2	3	5	3	5	5	3	4	2	4	2	3	0	2	4	4	3	1	4	2	1	2	6	3	4	2	3	4
A0A0G2JGL8;Q99PU8;A0A0G2JGD9;A0A0G2JGY7;A0A0G2JE53	A0A0G2JGL8;Q99PU8	9;9;1;1;1	9;9;1;1;1	9;9;1;1;1	Putative ATP-dependent RNA helicase DHX30	Dhx30	tr|A0A0G2JGL8|A0A0G2JGL8_MOUSE RNA helicase OS=Mus musculus OX=10090 GN=Dhx30 PE=1 SV=1;sp|Q99PU8|DHX30_MOUSE ATP-dependent RNA helicase DHX30 OS=Mus musculus OX=10090 GN=Dhx30 PE=1 SV=1	5	9	9	9	2	1	3	1	5	3	2	7	6	4	3	3	2	3	6	4	2	2	2	3	3	3	2	6	6	2	1	3	3	3	2	1	3	1	5	3	2	7
A0A0G2JGQ4;P54729	A0A0G2JGQ4;P54729	11;11	11;11	11;11	NEDD8 ultimate buster 1	Nub1	tr|A0A0G2JGQ4|A0A0G2JGQ4_MOUSE NEDD8 ultimate buster 1 OS=Mus musculus OX=10090 GN=Nub1 PE=1 SV=1;sp|P54729|NUB1_MOUSE NEDD8 ultimate buster 1 OS=Mus musculus OX=10090 GN=Nub1 PE=1 SV=2	2	11	11	11	5	3	4	4	6	4	5	7	5	5	5	5	5	7	6	5	6	6	7	5	5	5	4	3	5	4	5	4	5	4	5	3	4	4	6	4	5	7
A0A0G2JGQ6;Q9JLM8;Q80VB6;A0A0G2JGH1;Q1EDH1;H7BX36;A0A0G2JE54;Q8CCN4;A0A0G2JEN4;A0A0G2JGR9;Q9CXL6;Q6PGI2;O88809	A0A0G2JGQ6;Q9JLM8;Q80VB6	15;15;10;5;5;5;5;5;5;4;1;1;1	15;15;10;5;5;5;5;5;5;4;1;1;1	15;15;10;5;5;5;5;5;5;4;1;1;1	Serine/threonine-protein kinase DCLK1	Dclk1	tr|A0A0G2JGQ6|A0A0G2JGQ6_MOUSE Serine/threonine-protein kinase DCLK1 OS=Mus musculus OX=10090 GN=Dclk1 PE=1 SV=1;sp|Q9JLM8|DCLK1_MOUSE Serine/threonine-protein kinase DCLK1 OS=Mus musculus OX=10090 GN=Dclk1 PE=1 SV=1;tr|Q80VB6|Q80VB6_MOUSE Dclk1 protein OS	13	15	15	15	4	0	4	4	1	4	4	10	5	3	2	4	4	1	4	2	4	1	3	2	2	9	4	5	13	0	4	1	2	3	4	0	4	4	1	4	4	10
Q99JC1;A0A0G2JGQ8;P01845;P01844	Q99JC1;A0A0G2JGQ8;P01845;P01844	1;1;1;1	1;1;1;1	1;1;1;1	Ig lambda-3 chain C region;Ig lambda-2 chain C region	Iglc3;Iglc2	tr|Q99JC1|Q99JC1_MOUSE Ig lambda-2 chain C region (Fragment) OS=Mus musculus OX=10090 GN=Iglc2 PE=1 SV=1;tr|A0A0G2JGQ8|A0A0G2JGQ8_MOUSE Ig lambda-3 chain C region (Fragment) OS=Mus musculus OX=10090 GN=Iglc3 PE=1 SV=1;sp|P01845|LAC3_MOUSE Ig lambda-3 chain	4	1	1	1	0	0	0	0	0	0	0	1	0	0	1	0	0	0	1	0	1	0	1	0	0	1	0	0	0	1	0	1	0	0	0	0	0	0	0	0	0	1
E9Q1T1;A0A0G2JGS4;Q6PHZ2;E9Q1W0;E9Q1V9;Q8CCM0;E9PXV3;F6RWZ9;F8WIS9;P11798;E9QAJ4;D6RDQ8	E9Q1T1;A0A0G2JGS4;Q6PHZ2;E9Q1W0;E9Q1V9;Q8CCM0	24;24;24;22;21;16;6;6;6;6;4;4	24;24;24;22;21;16;6;6;6;6;4;4	19;19;19;17;16;11;6;6;2;2;3;3	Calcium/calmodulin-dependent protein kinase type II subunit delta	Camk2d	tr|E9Q1T1|E9Q1T1_MOUSE Calcium/calmodulin-dependent protein kinase OS=Mus musculus OX=10090 GN=Camk2d PE=1 SV=1;tr|A0A0G2JGS4|A0A0G2JGS4_MOUSE Calcium/calmodulin-dependent protein kinase OS=Mus musculus OX=10090 GN=Camk2d PE=1 SV=1;sp|Q6PHZ2|KCC2D_MOUSE Ca	12	24	24	19	15	10	18	16	15	16	15	18	17	18	15	14	17	18	18	18	20	20	16	17	14	15	16	14	17	15	13	13	18	15	15	10	18	16	15	16	15	18
K3W4P2;A0A0G2JH17;Q6P4S8	K3W4P2;A0A0G2JH17;Q6P4S8	5;5;5	5;5;5	5;5;5	Integrator complex subunit 1	Ints1	tr|K3W4P2|K3W4P2_MOUSE Integrator complex subunit 1 OS=Mus musculus OX=10090 GN=Ints1 PE=1 SV=3;tr|A0A0G2JH17|A0A0G2JH17_MOUSE Integrator complex subunit 1 OS=Mus musculus OX=10090 GN=Ints1 PE=1 SV=1;sp|Q6P4S8|INT1_MOUSE Integrator complex subunit 1 OS=Mus	3	5	5	5	1	0	0	1	1	0	2	3	1	1	1	0	1	1	0	0	0	0	0	1	3	2	2	2	1	2	3	1	3	0	1	0	0	1	1	0	2	3
A0A0H2UH19;Q5DW34;E9Q5A3;Z4YJZ7;A0A0A6YXD1;F6WWY8;A0A140LII4;A0A0G2JFI9;A0A1B0GXE2;A2AIS5	A0A0H2UH19;Q5DW34;E9Q5A3;Z4YJZ7	6;6;5;5;1;1;1;1;1;1	6;6;5;5;1;1;1;1;1;1	4;4;4;4;1;1;1;1;0;1	Histone-lysine N-methyltransferase EHMT1	Ehmt1	tr|A0A0H2UH19|A0A0H2UH19_MOUSE Histone-lysine N-methyltransferase EHMT1 OS=Mus musculus OX=10090 GN=Ehmt1 PE=1 SV=1;sp|Q5DW34|EHMT1_MOUSE Histone-lysine N-methyltransferase EHMT1 OS=Mus musculus OX=10090 GN=Ehmt1 PE=1 SV=2;tr|E9Q5A3|E9Q5A3_MOUSE Histone-ly	10	6	6	4	1	1	0	1	3	2	2	3	3	3	3	2	1	2	2	1	3	1	2	3	3	4	0	3	4	3	2	1	2	2	1	1	0	1	3	2	2	3
E9Q5X2;A0A0H2UH22;E9Q969;Q812E0;Q5SU47;F6T0J8;D3Z1R6;D3Z5R9;Q5SU48;A0A0R4J102;Q7TN99;Q7TN98	E9Q5X2;A0A0H2UH22;E9Q969;Q812E0	3;3;3;2;1;1;1;1;1;1;1;1	3;3;3;2;1;1;1;1;1;1;1;1	3;3;3;2;1;1;1;1;1;1;1;1	Cytoplasmic polyadenylation element-binding protein 2	Cpeb2	tr|E9Q5X2|E9Q5X2_MOUSE Cytoplasmic polyadenylation element-binding protein 2 OS=Mus musculus OX=10090 GN=Cpeb2 PE=1 SV=1;tr|A0A0H2UH22|A0A0H2UH22_MOUSE Cytoplasmic polyadenylation element-binding protein 2 OS=Mus musculus OX=10090 GN=Cpeb2 PE=1 SV=2;tr|E9Q	12	3	3	3	1	1	3	2	1	1	1	3	2	3	3	3	1	3	2	2	2	2	2	2	1	2	0	3	0	1	3	1	2	2	1	1	3	2	1	1	1	3
A0A0J9YUR2;A0A0J9YTU3;Q5SXY1;A0A0J9YV86;A0A0J9YUF8;A0A0J9YUG8;A0A0J9YV47	A0A0J9YUR2;A0A0J9YTU3;Q5SXY1;A0A0J9YV86;A0A0J9YUF8	15;15;15;13;13;4;2	15;15;15;13;13;4;2	15;15;15;13;13;4;2	Cytospin-B	Specc1	tr|A0A0J9YUR2|A0A0J9YUR2_MOUSE Cytospin-B OS=Mus musculus OX=10090 GN=Specc1 PE=1 SV=1;tr|A0A0J9YTU3|A0A0J9YTU3_MOUSE Cytospin-B OS=Mus musculus OX=10090 GN=Specc1 PE=1 SV=1;sp|Q5SXY1|CYTSB_MOUSE Cytospin-B OS=Mus musculus OX=10090 GN=Specc1 PE=1 SV=2;tr|A	7	15	15	15	4	4	4	3	6	7	5	7	5	2	7	9	5	6	5	6	6	6	2	4	4	4	4	3	9	7	6	5	6	4	4	4	4	3	6	7	5	7
Q3U6F1;E9Q7W0;A0A0J9YTV5;P31266	Q3U6F1;E9Q7W0;A0A0J9YTV5;P31266	1;1;1;1	1;1;1;1	1;1;1;1	Recombining binding protein suppressor of hairless	Rbpj	tr|Q3U6F1|Q3U6F1_MOUSE Recombining-binding protein suppressor of hairless OS=Mus musculus OX=10090 GN=Rbpj PE=1 SV=1;tr|E9Q7W0|E9Q7W0_MOUSE Recombining-binding protein suppressor of hairless OS=Mus musculus OX=10090 GN=Rbpj PE=1 SV=1;tr|A0A0J9YTV5|A0A0J9YT	4	1	1	1	1	1	1	1	1	1	1	1	1	0	1	1	1	1	1	1	1	1	0	1	1	1	1	1	1	1	1	1	0	1	1	1	1	1	1	1	1	1
A0A0J9YTY0;A0A0J9YUL3;Q8C1B7;A0A0J9YVA6;A0A0J9YUV6;A2A3W1	A0A0J9YTY0;A0A0J9YUL3;Q8C1B7	14;14;14;5;4;1	14;14;14;5;4;1	9;9;9;4;3;0	Septin-11	2011-09-01	tr|A0A0J9YTY0|A0A0J9YTY0_MOUSE Septin OS=Mus musculus OX=10090 GN=Septin11 PE=1 SV=1;tr|A0A0J9YUL3|A0A0J9YUL3_MOUSE Septin OS=Mus musculus OX=10090 GN=Septin11 PE=1 SV=1;sp|Q8C1B7|SEP11_MOUSE Septin-11 OS=Mus musculus OX=10090 GN=Septin11 PE=1 SV=4	6	14	14	9	7	7	10	8	8	7	8	13	11	9	9	11	9	9	9	10	9	10	10	9	6	10	11	9	11	8	6	7	8	8	7	7	10	8	8	7	8	13
A0A0J9YU79;E9Q1Q9;P97328;A0A0J9YUK6;A0A0J9YTU1	A0A0J9YU79;E9Q1Q9;P97328;A0A0J9YUK6	16;16;15;14;7	16;16;15;14;7	16;16;15;14;7	Ketohexokinase	Khk	tr|A0A0J9YU79|A0A0J9YU79_MOUSE Ketohexokinase OS=Mus musculus OX=10090 GN=Khk PE=1 SV=1;tr|E9Q1Q9|E9Q1Q9_MOUSE Ketohexokinase OS=Mus musculus OX=10090 GN=Khk PE=1 SV=1;sp|P97328|KHK_MOUSE Ketohexokinase OS=Mus musculus OX=10090 GN=Khk PE=1 SV=1;tr|A0A0J9YU	5	16	16	16	6	4	9	11	8	10	9	11	10	11	12	12	9	12	12	12	12	11	11	13	12	9	1	12	6	7	13	8	10	9	6	4	9	11	8	10	9	11
A0A0J9YUD8;A0A0J9YUZ4;P63158;D3YVC6;D3YZ18	A0A0J9YUD8;A0A0J9YUZ4;P63158;D3YVC6;D3YZ18	18;18;18;11;11	16;16;16;9;9	16;16;16;9;9	High mobility group protein B1	Hmgb1	tr|A0A0J9YUD8|A0A0J9YUD8_MOUSE High mobility group protein B1 OS=Mus musculus OX=10090 GN=Hmgb1 PE=1 SV=1;tr|A0A0J9YUZ4|A0A0J9YUZ4_MOUSE High mobility group protein B1 (Fragment) OS=Mus musculus OX=10090 GN=Hmgb1 PE=1 SV=1;sp|P63158|HMGB1_MOUSE High mobili	5	18	16	16	12	7	13	12	13	11	9	16	12	13	13	14	9	15	10	13	12	11	14	12	13	15	11	15	15	9	13	9	11	11	12	7	12	12	13	11	9	14
A0A0J9YUE9;A0A0J9YUN4;P39053;D6RH60;F6W8Z8	A0A0J9YUE9;A0A0J9YUN4;P39053	18;18;18;2;2	11;11;11;2;1	11;11;11;2;1	Dynamin-1	Dnm1	tr|A0A0J9YUE9|A0A0J9YUE9_MOUSE Dynamin GTPase OS=Mus musculus OX=10090 GN=Dnm1 PE=1 SV=1;tr|A0A0J9YUN4|A0A0J9YUN4_MOUSE Dynamin GTPase OS=Mus musculus OX=10090 GN=Dnm1 PE=1 SV=1;sp|P39053|DYN1_MOUSE Dynamin-1 OS=Mus musculus OX=10090 GN=Dnm1 PE=1 SV=2	5	18	11	11	8	4	12	8	7	7	10	12	12	12	14	11	11	11	11	10	10	12	12	10	12	10	6	7	6	5	10	7	10	13	4	2	8	5	3	4	6	8
D3Z271;Q8BY07;A0A0J9YUG5;Q8BGM4	D3Z271;Q8BY07;A0A0J9YUG5;Q8BGM4	2;2;2;2	2;2;2;2	2;2;2;2		Wbscr27	tr|D3Z271|D3Z271_MOUSE Methyltransferase-like 27 (Fragment) OS=Mus musculus OX=10090 GN=Mettl27 PE=1 SV=1;tr|Q8BY07|Q8BY07_MOUSE Methyltransferase-like 27 OS=Mus musculus OX=10090 GN=Mettl27 PE=1 SV=1;tr|A0A0J9YUG5|A0A0J9YUG5_MOUSE Methyltransferase-like 2	4	2	2	2	0	1	0	1	0	0	0	1	1	0	0	0	0	0	0	0	0	0	0	0	1	0	0	0	0	1	1	0	0	0	0	1	0	1	0	0	0	1
A0A0J9YUN6;Q0VGU5;Q6TEK5	A0A0J9YUN6;Q0VGU5;Q6TEK5	1;1;1	1;1;1	1;1;1	Vitamin K epoxide reductase complex subunit 1-like protein 1	Vkorc1l1	tr|A0A0J9YUN6|A0A0J9YUN6_MOUSE Vitamin K epoxide reductase complex subunit 1-like protein 1 (Fragment) OS=Mus musculus OX=10090 GN=Vkorc1l1 PE=1 SV=1;tr|Q0VGU5|Q0VGU5_MOUSE Vitamin K epoxide reductase complex subunit 1-like protein 1 OS=Mus musculus OX=100	3	1	1	1	1	0	0	1	0	0	0	1	1	0	1	1	0	1	0	0	1	1	1	1	1	1	1	1	1	0	1	0	0	1	1	0	0	1	0	0	0	1
A0A0J9YUT8;Q8R3C6	A0A0J9YUT8;Q8R3C6	3;3	3;3	3;3	Probable RNA-binding protein 19	Rbm19	tr|A0A0J9YUT8|A0A0J9YUT8_MOUSE Probable RNA-binding protein 19 OS=Mus musculus OX=10090 GN=Rbm19 PE=1 SV=1;sp|Q8R3C6|RBM19_MOUSE Probable RNA-binding protein 19 OS=Mus musculus OX=10090 GN=Rbm19 PE=1 SV=1	2	3	3	3	0	0	1	2	0	1	1	1	1	1	1	1	1	1	1	1	1	1	1	1	1	0	1	1	1	0	1	0	1	0	0	0	1	2	0	1	1	1
A0A0J9YUX7;F6S2M6;D3Z3R5;E9PW54	A0A0J9YUX7	3;1;1;1	3;1;1;1	3;1;1;1			tr|A0A0J9YUX7|A0A0J9YUX7_MOUSE Solute carrier family 23 member 4 OS=Mus musculus OX=10090 GN=Slc23a4 PE=3 SV=1	4	3	3	3	2	2	2	0	1	2	1	0	3	1	0	2	2	1	1	1	1	3	2	1	1	2	0	3	2	2	2	2	2	2	2	2	2	0	1	2	1	0
A0A0J9YV80;Q61835	A0A0J9YV80;Q61835	1;1	1;1	1;1	FXYD domain-containing ion transport regulator 3	Fxyd3	tr|A0A0J9YV80|A0A0J9YV80_MOUSE FXYD domain-containing ion transport regulator 3 OS=Mus musculus OX=10090 GN=Fxyd3 PE=4 SV=1;sp|Q61835|FXYD3_MOUSE FXYD domain-containing ion transport regulator 3 OS=Mus musculus OX=10090 GN=Fxyd3 PE=1 SV=1	2	1	1	1	0	0	0	0	0	0	0	0	0	0	0	0	0	0	0	0	0	0	0	0	0	0	1	0	0	0	0	0	0	0	0	0	0	0	0	0	0	0
A0A0M3HEP3;Q99M04	A0A0M3HEP3;Q99M04	4;4	4;4	4;4	Lipoyl synthase, mitochondrial	Lias	tr|A0A0M3HEP3|A0A0M3HEP3_MOUSE Lipoyl synthase, mitochondrial OS=Mus musculus OX=10090 GN=Lias PE=1 SV=1;sp|Q99M04|LIAS_MOUSE Lipoyl synthase, mitochondrial OS=Mus musculus OX=10090 GN=Lias PE=1 SV=1	2	4	4	4	1	2	1	1	0	2	0	3	1	1	0	2	0	1	1	0	1	1	1	0	1	2	0	1	2	2	1	1	0	0	1	2	1	1	0	2	0	3
A0A0N4SUH8;Q9QZ23;D3Z285	A0A0N4SUH8;Q9QZ23;D3Z285	7;7;5	7;7;5	7;7;5	NFU1 iron-sulfur cluster scaffold homolog, mitochondrial	Nfu1	tr|A0A0N4SUH8|A0A0N4SUH8_MOUSE NFU1 iron-sulfur cluster scaffold homolog, mitochondrial OS=Mus musculus OX=10090 GN=Nfu1 PE=1 SV=1;sp|Q9QZ23|NFU1_MOUSE NFU1 iron-sulfur cluster scaffold homolog, mitochondrial OS=Mus musculus OX=10090 GN=Nfu1 PE=1 SV=2;tr|D	3	7	7	7	3	2	5	5	4	4	3	5	6	5	5	5	5	6	6	5	6	5	5	5	4	4	2	7	3	2	6	2	4	2	3	2	5	5	4	4	3	5
A0A0N4SUY3;A0A0N4SWF5;A0A0N4SV65;A0A1L1SQF5;A0A0N4SVR9	A0A0N4SUY3;A0A0N4SWF5;A0A0N4SV65;A0A1L1SQF5	11;11;10;7;4	1;1;1;0;0	1;1;1;0;0			tr|A0A0N4SUY3|A0A0N4SUY3_MOUSE Pleckstrin homology domain-containing, family A member 5 (Fragment) OS=Mus musculus OX=10090 GN=Plekha5 PE=1 SV=1;tr|A0A0N4SWF5|A0A0N4SWF5_MOUSE Pleckstrin homology domain-containing, family A member 5 (Fragment) OS=Mus muscu	5	11	1	1	3	4	4	7	7	5	7	9	5	6	3	4	3	4	4	5	5	4	6	7	3	5	8	5	8	5	3	3	5	5	1	1	1	0	1	0	1	0
A0A0N4SUZ0;Q6RHR9;A0A0N4SWH0;Q4VBG2;A0A0R4J0S6;E9PZ12;A0A0N4SWA1;A0A0N4SUP9	A0A0N4SUZ0;Q6RHR9;A0A0N4SWH0;Q4VBG2;A0A0R4J0S6;E9PZ12	10;10;7;7;7;7;1;1	10;10;7;7;7;7;1;1	10;10;7;7;7;7;1;1	Membrane-associated guanylate kinase, WW and PDZ domain-containing protein 1	Magi1	tr|A0A0N4SUZ0|A0A0N4SUZ0_MOUSE Membrane-associated guanylate kinase, WW and PDZ domain-containing protein 1 OS=Mus musculus OX=10090 GN=Magi1 PE=1 SV=1;sp|Q6RHR9|MAGI1_MOUSE Membrane-associated guanylate kinase, WW and PDZ domain-containing protein 1 OS=Mu	8	10	10	10	2	5	4	3	2	3	2	5	1	3	3	1	3	1	2	2	2	2	4	4	2	2	3	1	2	5	2	2	2	3	2	5	4	3	2	3	2	5
A0A0N4SV80;E9QML5;Q61464;Q3TZK9;A0A0N4SV38;A0A0N4SVI8;E9QKZ7;A0A0N4SVM8;A0A0N4SUP3	A0A0N4SV80;E9QML5;Q61464;Q3TZK9;A0A0N4SV38;A0A0N4SVI8;E9QKZ7;A0A0N4SVM8	14;14;13;11;11;11;11;10;3	14;14;13;11;11;11;11;10;3	14;14;13;11;11;11;11;10;3	Zinc finger protein 638	Zfml;Znf638	tr|A0A0N4SV80|A0A0N4SV80_MOUSE Zinc finger protein 638 OS=Mus musculus OX=10090 GN=Zfp638 PE=1 SV=1;tr|E9QML5|E9QML5_MOUSE Zinc finger protein 638 OS=Mus musculus OX=10090 GN=Zfp638 PE=1 SV=2;sp|Q61464|ZN638_MOUSE Zinc finger protein 638 OS=Mus musculus OX	9	14	14	14	8	4	7	8	7	9	5	10	6	7	7	7	6	9	10	9	7	7	5	4	7	7	5	5	8	4	4	1	6	6	8	4	7	8	7	9	5	10
A0A0N4SVB8;Q9CQW2	A0A0N4SVB8;Q9CQW2	7;7	7;7	3;3	ADP-ribosylation factor-like protein 8B	Arl8b	tr|A0A0N4SVB8|A0A0N4SVB8_MOUSE ADP-ribosylation factor-like protein 8B OS=Mus musculus OX=10090 GN=Arl8b PE=1 SV=1;sp|Q9CQW2|ARL8B_MOUSE ADP-ribosylation factor-like protein 8B OS=Mus musculus OX=10090 GN=Arl8b PE=1 SV=1	2	7	7	3	3	3	2	4	3	4	4	4	3	3	3	3	4	2	4	4	3	3	2	4	2	3	7	4	5	2	2	3	3	3	3	3	2	4	3	4	4	4
A0A0N4SVC2;E9QP00;Q6PFR5	A0A0N4SVC2;E9QP00;Q6PFR5	3;3;3	2;2;2	2;2;2	Transformer-2 protein homolog alpha	Tra2a	tr|A0A0N4SVC2|A0A0N4SVC2_MOUSE Transformer-2 protein homolog alpha OS=Mus musculus OX=10090 GN=Tra2a PE=1 SV=1;tr|E9QP00|E9QP00_MOUSE Transformer-2 protein homolog alpha OS=Mus musculus OX=10090 GN=Tra2a PE=1 SV=1;sp|Q6PFR5|TRA2A_MOUSE Transformer-2 protei	3	3	2	2	1	0	1	2	2	1	0	3	3	3	3	3	3	3	3	3	3	3	3	3	3	2	2	3	3	2	3	2	3	1	1	0	1	2	1	1	0	2
A0A0N4SVK3;P62322	A0A0N4SVK3;P62322	1;1	1;1	1;1	U6 snRNA-associated Sm-like protein LSm5	Lsm5	tr|A0A0N4SVK3|A0A0N4SVK3_MOUSE U6 snRNA-associated Sm-like protein LSm5 OS=Mus musculus OX=10090 GN=Lsm5 PE=1 SV=1;sp|P62322|LSM5_MOUSE U6 snRNA-associated Sm-like protein LSm5 OS=Mus musculus OX=10090 GN=Lsm5 PE=3 SV=2	2	1	1	1	1	0	1	1	1	1	1	1	1	1	1	1	1	1	1	1	1	1	1	1	1	1	1	1	0	1	1	1	1	1	1	0	1	1	1	1	1	1
Z4YKC4;A0A0R4J112;A2AMI2;A0A0N4SVL0;Q80XI3;A2AMI7	Z4YKC4;A0A0R4J112;A2AMI2;A0A0N4SVL0;Q80XI3;A2AMI7	8;8;8;8;8;7	3;3;3;3;3;2	3;3;3;3;3;2	Eukaryotic translation initiation factor 4 gamma 3	Eif4g3	tr|Z4YKC4|Z4YKC4_MOUSE Eukaryotic translation initiation factor 4 gamma 3 OS=Mus musculus OX=10090 GN=Eif4g3 PE=1 SV=1;tr|A0A0R4J112|A0A0R4J112_MOUSE Eukaryotic translation initiation factor 4 gamma 3 OS=Mus musculus OX=10090 GN=Eif4g3 PE=1 SV=1;tr|A2AMI2|	6	8	3	3	3	3	5	5	6	5	5	7	6	5	4	4	5	6	5	5	5	6	4	5	4	6	7	4	6	5	4	4	5	5	0	0	0	0	1	0	0	2
A0A0N4SVL6;A0A0N4SW85;P51908	A0A0N4SVL6;A0A0N4SW85;P51908	1;1;1	1;1;1	1;1;1	C->U-editing enzyme APOBEC-1	Apobec1	tr|A0A0N4SVL6|A0A0N4SVL6_MOUSE C->U-editing enzyme APOBEC-1 (Fragment) OS=Mus musculus OX=10090 GN=Apobec1 PE=1 SV=1;tr|A0A0N4SW85|A0A0N4SW85_MOUSE C->U-editing enzyme APOBEC-1 (Fragment) OS=Mus musculus OX=10090 GN=Apobec1 PE=1 SV=1;sp|P51908|ABEC1_MOUSE	3	1	1	1	0	0	0	0	1	0	1	0	1	0	1	1	0	1	1	1	0	0	1	1	0	1	0	1	1	0	1	0	0	1	0	0	0	0	1	0	1	0
A0A0N4SVL9;Q9CQR6;A0A0N4SW66;A0A0N4SVE2	A0A0N4SVL9;Q9CQR6	11;11;2;1	11;11;2;1	11;11;2;1	Serine/threonine-protein phosphatase 6 catalytic subunit;Serine/threonine-protein phosphatase 6 catalytic subunit, N-terminally processed	Ppp6c	tr|A0A0N4SVL9|A0A0N4SVL9_MOUSE Serine/threonine-protein phosphatase OS=Mus musculus OX=10090 GN=Ppp6c PE=1 SV=1;sp|Q9CQR6|PPP6_MOUSE Serine/threonine-protein phosphatase 6 catalytic subunit OS=Mus musculus OX=10090 GN=Ppp6c PE=1 SV=1	4	11	11	11	3	2	6	6	5	4	5	9	7	7	8	7	5	8	6	8	9	7	8	8	6	6	5	9	5	5	10	5	7	5	3	2	6	6	5	4	5	9
A0A0N4SVS6;Q9D548	A0A0N4SVS6	14;1	14;1	2;0			tr|A0A0N4SVS6|A0A0N4SVS6_MOUSE CCHC-type zinc finger nucleic acid-binding protein OS=Mus musculus OX=10090 GN=Cnbp PE=1 SV=1	2	14	14	2	11	9	11	10	12	12	9	13	9	12	12	11	10	13	12	13	13	13	13	13	11	11	9	14	5	10	9	10	9	8	11	9	11	10	12	12	9	13
F6QKD2;A0A0N4SVT1;Q9CWX9;A0A0N4SWC5;A0A0N4SVK2;A0A0N4SV55	F6QKD2;A0A0N4SVT1;Q9CWX9;A0A0N4SWC5;A0A0N4SVK2	6;6;6;3;3;1	6;6;6;3;3;1	6;6;6;3;3;1	Probable ATP-dependent RNA helicase DDX47	Ddx47	tr|F6QKD2|F6QKD2_MOUSE RNA helicase (Fragment) OS=Mus musculus OX=10090 GN=Ddx47 PE=1 SV=1;tr|A0A0N4SVT1|A0A0N4SVT1_MOUSE RNA helicase (Fragment) OS=Mus musculus OX=10090 GN=Ddx47 PE=1 SV=1;sp|Q9CWX9|DDX47_MOUSE Probable ATP-dependent RNA helicase DDX47 OS	6	6	6	6	1	1	2	0	1	0	1	2	2	2	2	2	1	0	0	1	0	1	2	1	1	1	0	2	1	1	0	2	1	1	1	1	2	0	1	0	1	2
A0A0N4SVT3;A0A0N4SW28;Q9DAS9	A0A0N4SVT3;A0A0N4SW28;Q9DAS9	9;9;9	9;9;9	9;9;9	Guanine nucleotide-binding protein G(I)/G(S)/G(O) subunit gamma-12	Gng12	tr|A0A0N4SVT3|A0A0N4SVT3_MOUSE Guanine nucleotide-binding protein subunit gamma (Fragment) OS=Mus musculus OX=10090 GN=Gng12 PE=1 SV=1;tr|A0A0N4SW28|A0A0N4SW28_MOUSE Guanine nucleotide-binding protein subunit gamma OS=Mus musculus OX=10090 GN=Gng12 PE=1 SV	3	9	9	9	6	4	7	7	5	6	5	7	6	9	6	7	5	6	6	6	8	6	7	7	5	7	5	8	7	5	6	6	6	7	6	4	7	7	5	6	5	7
E9Q026;A0A0N4SW93;Q7TPS5	E9Q026;A0A0N4SW93;Q7TPS5	2;2;2	2;2;2	2;2;2	C2 domain-containing protein 5	C2cd5	tr|E9Q026|E9Q026_MOUSE C2 domain-containing protein 5 OS=Mus musculus OX=10090 GN=C2cd5 PE=1 SV=1;tr|A0A0N4SW93|A0A0N4SW93_MOUSE C2 domain-containing protein 5 OS=Mus musculus OX=10090 GN=C2cd5 PE=1 SV=1;sp|Q7TPS5|C2CD5_MOUSE C2 domain-containing protein 5	3	2	2	2	1	0	0	1	1	1	1	1	1	1	1	0	0	1	1	1	1	1	0	1	1	1	0	1	1	1	1	0	0	1	1	0	0	1	1	1	1	1
A0A0N4SWB9;F8WJ98;Q69ZZ6	A0A0N4SWB9;F8WJ98;Q69ZZ6	5;5;5	5;5;5	5;5;5	Transmembrane and coiled-coil domains protein 1	Tmcc1	tr|A0A0N4SWB9|A0A0N4SWB9_MOUSE Transmembrane and coiled-coil domains protein 1 OS=Mus musculus OX=10090 GN=Tmcc1 PE=1 SV=1;tr|F8WJ98|F8WJ98_MOUSE Transmembrane and coiled-coil domains protein 1 (Fragment) OS=Mus musculus OX=10090 GN=Tmcc1 PE=1 SV=2;sp|Q69Z	3	5	5	5	3	1	1	4	3	2	3	2	1	3	1	2	3	4	3	1	1	1	3	3	2	3	0	2	3	2	1	2	4	3	3	1	1	4	3	2	3	2
A0A0N5E9G7;G3X8Z6;Q5U4B1;P35601;G3UWX1;A0A0N4SVN6	A0A0N5E9G7;G3X8Z6;Q5U4B1;P35601;G3UWX1	6;6;6;6;5;1	6;6;6;6;5;1	6;6;6;6;5;1	Replication factor C subunit 1	Rfc1	tr|A0A0N5E9G7|A0A0N5E9G7_MOUSE Replication factor C subunit 1 OS=Mus musculus OX=10090 GN=Rfc1 PE=1 SV=1;tr|G3X8Z6|G3X8Z6_MOUSE Replication factor C subunit 1 OS=Mus musculus OX=10090 GN=Rfc1 PE=1 SV=1;tr|Q5U4B1|Q5U4B1_MOUSE Replication factor C subunit 1	6	6	6	6	1	2	2	1	1	3	2	5	2	2	1	1	3	1	2	1	2	1	0	1	2	3	2	1	3	4	1	2	3	0	1	2	2	1	1	3	2	5
A0A0R3P9C4;Q8C1Q6	A0A0R3P9C4;Q8C1Q6	1;1	1;1	1;1	Small integral membrane protein 4	Smim4	tr|A0A0R3P9C4|A0A0R3P9C4_MOUSE Small integral membrane protein 4 OS=Mus musculus OX=10090 GN=Smim4 PE=1 SV=1;sp|Q8C1Q6|SMIM4_MOUSE Small integral membrane protein 4 OS=Mus musculus OX=10090 GN=Smim4 PE=1 SV=2	2	1	1	1	1	1	1	1	1	1	1	1	0	1	1	1	1	1	1	1	1	1	0	1	1	1	0	1	1	1	1	1	0	1	1	1	1	1	1	1	1	1
A0A0R3P9C8;Q9DC69	A0A0R3P9C8;Q9DC69	17;17	17;17	17;17	NADH dehydrogenase [ubiquinone] 1 alpha subcomplex subunit 9, mitochondrial	Ndufa9	tr|A0A0R3P9C8|A0A0R3P9C8_MOUSE NADH dehydrogenase [ubiquinone] 1 alpha subcomplex subunit 9, mitochondrial OS=Mus musculus OX=10090 GN=Ndufa9 PE=1 SV=1;sp|Q9DC69|NDUA9_MOUSE NADH dehydrogenase [ubiquinone] 1 alpha subcomplex subunit 9, mitochondrial OS=Mus	2	17	17	17	6	4	7	7	6	4	6	10	7	7	10	8	7	8	8	8	9	8	10	8	9	5	13	10	6	7	9	6	7	5	6	4	7	7	6	4	6	10
A0A0R4IZW5;P09803;P10287	A0A0R4IZW5;P09803	23;23;1	23;23;1	23;23;1	Cadherin-1;E-Cad/CTF1;E-Cad/CTF2;E-Cad/CTF3	Cdh1	tr|A0A0R4IZW5|A0A0R4IZW5_MOUSE Cadherin-1 OS=Mus musculus OX=10090 GN=Cdh1 PE=1 SV=1;sp|P09803|CADH1_MOUSE Cadherin-1 OS=Mus musculus OX=10090 GN=Cdh1 PE=1 SV=1	3	23	23	23	16	14	19	15	13	12	14	18	16	17	16	15	13	14	14	12	16	17	17	14	15	13	20	16	8	17	14	11	13	17	16	14	19	15	13	12	14	18
A0A0R4IZW9;Q9DCT5	A0A0R4IZW9;Q9DCT5	4;4	4;4	4;4	Stromal cell-derived factor 2	Sdf2	tr|A0A0R4IZW9|A0A0R4IZW9_MOUSE Stromal cell-derived factor 2 OS=Mus musculus OX=10090 GN=Sdf2 PE=1 SV=1;sp|Q9DCT5|SDF2_MOUSE Stromal cell-derived factor 2 OS=Mus musculus OX=10090 GN=Sdf2 PE=1 SV=1	2	4	4	4	2	1	1	4	1	1	1	3	4	3	2	3	2	2	3	2	4	2	4	2	2	3	1	4	3	2	3	2	3	1	2	1	1	4	1	1	1	3
A0A0R4IZY0;Q8C1A5	A0A0R4IZY0;Q8C1A5	23;23	23;23	23;23	Thimet oligopeptidase	Thop1	tr|A0A0R4IZY0|A0A0R4IZY0_MOUSE Thimet oligopeptidase OS=Mus musculus OX=10090 GN=Thop1 PE=1 SV=1;sp|Q8C1A5|THOP1_MOUSE Thimet oligopeptidase OS=Mus musculus OX=10090 GN=Thop1 PE=1 SV=1	2	23	23	23	9	8	12	10	12	7	8	16	11	11	14	11	11	12	8	11	15	14	11	11	12	11	14	12	6	8	11	7	11	8	9	8	12	10	12	7	8	16
A0A0R4IZY2;Q8CIM7;P24456;A0A2R8VHY1;A0A2R8W740;A0A2R8VKK3;L7N463;Q6P8N9;A0A2R8W6W2;A0A2R8VHT2;A0A2R8W6Y8;A0A2R8VHW1;P11714	A0A0R4IZY2;Q8CIM7	21;21;5;4;3;3;3;2;1;1;1;1;1	21;21;5;4;3;3;3;2;1;1;1;1;1	17;17;1;1;0;1;0;0;0;0;0;0;0	Cytochrome P450 2D26	Cyp2d26	tr|A0A0R4IZY2|A0A0R4IZY2_MOUSE Cytochrome P450 OS=Mus musculus OX=10090 GN=Cyp2d26 PE=1 SV=1;sp|Q8CIM7|CP2DQ_MOUSE Cytochrome P450 2D26 OS=Mus musculus OX=10090 GN=Cyp2d26 PE=1 SV=1	13	21	21	17	14	3	15	13	9	12	11	16	16	17	18	16	11	16	16	18	15	20	18	15	20	12	1	17	15	10	17	11	15	14	14	3	15	13	9	12	11	16
A0A0R4IZY9;Q91XI1	A0A0R4IZY9;Q91XI1	4;3	4;3	4;3	tRNA-dihydrouridine(47) synthase [NAD(P)(+)]-like	Dus3l	tr|A0A0R4IZY9|A0A0R4IZY9_MOUSE tRNA-dihydrouridine(47) synthase [NAD(P)(+)] OS=Mus musculus OX=10090 GN=Dus3l PE=1 SV=1;sp|Q91XI1|DUS3L_MOUSE tRNA-dihydrouridine(47) synthase [NAD(P)(+)]-like OS=Mus musculus OX=10090 GN=Dus3l PE=1 SV=1	2	4	4	4	1	1	3	2	1	0	0	3	1	2	3	3	0	3	2	3	3	3	3	1	3	2	3	3	0	1	2	1	3	1	1	1	3	2	1	0	0	3
A0A0R4J000;Q8VC57	A0A0R4J000;Q8VC57	1;1	1;1	1;1	BTB/POZ domain-containing protein KCTD5	Kctd5	tr|A0A0R4J000|A0A0R4J000_MOUSE BTB/POZ domain-containing protein KCTD5 OS=Mus musculus OX=10090 GN=Kctd5 PE=1 SV=1;sp|Q8VC57|KCTD5_MOUSE BTB/POZ domain-containing protein KCTD5 OS=Mus musculus OX=10090 GN=Kctd5 PE=1 SV=1	2	1	1	1	1	1	1	1	1	1	0	1	0	1	1	1	1	1	0	1	1	1	1	1	0	0	0	1	0	1	1	1	1	0	1	1	1	1	1	1	0	1
A0A0R4J005;A0A5F8MPJ3;E9QP62;Q99JW4;Q9D7B2	A0A0R4J005;A0A5F8MPJ3;E9QP62;Q99JW4;Q9D7B2	11;10;10;10;8	11;10;10;10;8	8;7;7;7;6	LIM and senescent cell antigen-like-containing domain protein 1	Lims1	tr|A0A0R4J005|A0A0R4J005_MOUSE LIM and senescent cell antigen-like-containing domain protein OS=Mus musculus OX=10090 GN=Lims1 PE=1 SV=1;tr|A0A5F8MPJ3|A0A5F8MPJ3_MOUSE LIM and senescent cell antigen-like-containing domain protein OS=Mus musculus OX=10090 G	5	11	11	8	4	2	5	2	3	2	3	8	7	5	2	4	4	7	3	0	6	7	4	1	4	4	10	3	7	4	0	1	3	1	4	2	5	2	3	2	3	8
A0A0R4J008;P70288;Q8BQ10	A0A0R4J008;P70288;Q8BQ10	9;9;7	4;4;3	4;4;3	Histone deacetylase 2	Hdac2	tr|A0A0R4J008|A0A0R4J008_MOUSE Histone deacetylase 2 OS=Mus musculus OX=10090 GN=Hdac2 PE=1 SV=1;sp|P70288|HDAC2_MOUSE Histone deacetylase 2 OS=Mus musculus OX=10090 GN=Hdac2 PE=1 SV=1;tr|Q8BQ10|Q8BQ10_MOUSE Histone deacetylase OS=Mus musculus OX=10090 GN=	3	9	4	4	6	3	8	5	6	4	4	8	9	7	7	8	5	8	7	8	8	7	7	6	8	7	7	8	8	6	7	4	6	5	3	2	4	3	3	2	2	4
A0A1W2P6E1;A0A0R4J009;Q9D864	A0A1W2P6E1;A0A0R4J009;Q9D864	1;1;1	1;1;1	1;1;1	Actin-related protein 6	Actr6	tr|A0A1W2P6E1|A0A1W2P6E1_MOUSE Actin-related protein 6 OS=Mus musculus OX=10090 GN=Actr6 PE=1 SV=1;tr|A0A0R4J009|A0A0R4J009_MOUSE Actin-related protein 6 OS=Mus musculus OX=10090 GN=Actr6 PE=1 SV=1;sp|Q9D864|ARP6_MOUSE Actin-related protein 6 OS=Mus muscul	3	1	1	1	0	0	1	0	0	0	0	0	0	0	0	0	0	0	0	0	0	0	0	0	0	0	0	0	0	0	0	0	0	0	0	0	1	0	0	0	0	0
A0A0R4J015;B2RX12;A0A1B0GT25;E9PUE8;B2RUS7;O35379;P70170	A0A0R4J015;B2RX12	20;20;1;1;1;1;1	20;20;1;1;1;1;1	19;19;1;1;1;0;1	Canalicular multispecific organic anion transporter 2	Abcc3	tr|A0A0R4J015|A0A0R4J015_MOUSE ABC-type glutathione-S-conjugate transporter OS=Mus musculus OX=10090 GN=Abcc3 PE=1 SV=1;sp|B2RX12|MRP3_MOUSE ATP-binding cassette sub-family C member 3 OS=Mus musculus OX=10090 GN=Abcc3 PE=1 SV=2	7	20	20	19	4	3	3	6	2	4	2	4	6	4	9	6	7	4	5	3	4	4	9	3	12	9	8	5	8	6	5	5	6	4	4	3	3	6	2	4	2	4
A0A0R4J018;O55060;D3Z380;D3Z0R1;D3Z217;D6RIK3;D3YWK6	A0A0R4J018;O55060;D3Z380;D3Z0R1;D3Z217;D6RIK3;D3YWK6	7;7;5;4;4;4;4	7;7;5;4;4;4;4	7;7;5;4;4;4;4	Thiopurine S-methyltransferase	Tpmt	tr|A0A0R4J018|A0A0R4J018_MOUSE Thiopurine S-methyltransferase OS=Mus musculus OX=10090 GN=Tpmt PE=1 SV=1;sp|O55060|TPMT_MOUSE Thiopurine S-methyltransferase OS=Mus musculus OX=10090 GN=Tpmt PE=1 SV=1;tr|D3Z380|D3Z380_MOUSE Thiopurine S-methyltransferase OS	7	7	7	7	2	3	5	3	4	4	3	4	3	3	4	4	4	4	5	3	4	4	4	3	3	4	3	4	3	4	2	4	4	3	2	3	5	3	4	4	3	4
A0A0R4J023;Q9JLZ3;F6RT60;F6R307;A0A0R4J1L8	A0A0R4J023;Q9JLZ3;F6RT60;F6R307	10;10;9;8;2	10;10;9;8;2	10;10;9;8;2	Methylglutaconyl-CoA hydratase, mitochondrial	Auh	tr|A0A0R4J023|A0A0R4J023_MOUSE Methylglutaconyl-CoA hydratase, mitochondrial OS=Mus musculus OX=10090 GN=Auh PE=1 SV=1;sp|Q9JLZ3|AUHM_MOUSE Methylglutaconyl-CoA hydratase, mitochondrial OS=Mus musculus OX=10090 GN=Auh PE=1 SV=1;tr|F6RT60|F6RT60_MOUSE Methy	5	10	10	10	5	4	6	6	5	7	4	7	6	6	7	7	5	6	7	5	8	7	6	6	7	6	3	7	4	4	8	5	6	6	5	4	6	6	5	7	4	7
A0A0R4J025;Q6NXM2;G3UZ62	A0A0R4J025;Q6NXM2	3;2;1	3;2;1	3;2;1	RCC1 and BTB domain-containing protein 1	Rcbtb1	tr|A0A0R4J025|A0A0R4J025_MOUSE RCC1 and BTB domain-containing protein 1 OS=Mus musculus OX=10090 GN=Rcbtb1 PE=1 SV=1;sp|Q6NXM2|RCBT1_MOUSE RCC1 and BTB domain-containing protein 1 OS=Mus musculus OX=10090 GN=Rcbtb1 PE=1 SV=1	3	3	3	3	0	1	1	1	1	1	1	2	2	2	3	2	1	3	1	2	2	2	2	2	1	2	0	2	1	1	1	1	2	3	0	1	1	1	1	1	1	2
A0A0R4J032;P06683	A0A0R4J032;P06683	6;6	6;6	6;6	Complement component C9	C9	tr|A0A0R4J032|A0A0R4J032_MOUSE Complement component C9 OS=Mus musculus OX=10090 GN=C9 PE=1 SV=1;sp|P06683|CO9_MOUSE Complement component C9 OS=Mus musculus OX=10090 GN=C9 PE=1 SV=2	2	6	6	6	1	1	1	1	1	1	1	3	3	1	1	1	2	1	1	1	1	1	1	1	1	1	4	1	1	1	1	1	2	2	1	1	1	1	1	1	1	3
A0A0R4J034;Q99K01;D3YZA7	A0A0R4J034;Q99K01	42;41;11	42;41;11	42;41;11	Pyridoxal-dependent decarboxylase domain-containing protein 1	Pdxdc1	tr|A0A0R4J034|A0A0R4J034_MOUSE Pyridoxal-dependent decarboxylase domain-containing protein 1 OS=Mus musculus OX=10090 GN=Pdxdc1 PE=1 SV=1;sp|Q99K01|PDXD1_MOUSE Pyridoxal-dependent decarboxylase domain-containing protein 1 OS=Mus musculus OX=10090 GN=Pdxdc1	3	42	42	42	16	9	24	18	18	19	15	26	22	22	24	19	18	24	16	21	21	18	23	23	22	17	36	20	16	16	19	14	19	19	16	9	24	18	18	19	15	26
D3YTY9;A0A0R4J038;O08677;D3Z2B2;Q6S9I2;Q6S9I3;CON__Q2KJ62;CON__P01044-1	D3YTY9;A0A0R4J038;O08677	12;12;12;3;2;2;1;1	12;12;12;3;2;2;1;1	10;10;10;3;0;0;0;0	Kininogen-1;Kininogen-1 heavy chain;Bradykinin;Kininogen-1 light chain	Kng1	tr|D3YTY9|D3YTY9_MOUSE Kininogen-1 OS=Mus musculus OX=10090 GN=Kng1 PE=1 SV=1;tr|A0A0R4J038|A0A0R4J038_MOUSE Kininogen-1 OS=Mus musculus OX=10090 GN=Kng1 PE=1 SV=1;sp|O08677|KNG1_MOUSE Kininogen-1 OS=Mus musculus OX=10090 GN=Kng1 PE=1 SV=1	8	12	12	10	3	4	4	3	5	0	7	4	4	2	0	0	8	2	4	2	1	3	0	0	3	3	12	2	1	4	1	2	2	3	3	4	4	3	5	0	7	4
A0A0R4J039;Q9ESB3;A0A338P6H8	A0A0R4J039;Q9ESB3	7;7;3	7;7;3	7;7;3	Histidine-rich glycoprotein	Hrg	tr|A0A0R4J039|A0A0R4J039_MOUSE Histidine-rich glycoprotein OS=Mus musculus OX=10090 GN=Hrg PE=1 SV=1;sp|Q9ESB3|HRG_MOUSE Histidine-rich glycoprotein OS=Mus musculus OX=10090 GN=Hrg PE=1 SV=2	3	7	7	7	0	0	0	0	1	1	0	3	2	0	0	0	0	0	0	0	0	1	0	0	0	0	7	1	1	0	0	0	0	0	0	0	0	0	1	1	0	3
A0A0R4J042;Q99P86	A0A0R4J042;Q99P86	2;2	2;2	2;2	Resistin-like beta	Retnlb	tr|A0A0R4J042|A0A0R4J042_MOUSE Resistin-like beta OS=Mus musculus OX=10090 GN=Retnlb PE=3 SV=1;sp|Q99P86|RETNB_MOUSE Resistin-like beta OS=Mus musculus OX=10090 GN=Retnlb PE=1 SV=1	2	2	2	2	0	0	0	0	1	0	0	0	0	0	0	0	0	0	0	0	0	0	0	0	0	0	2	0	0	0	0	0	0	0	0	0	0	0	1	0	0	0
A0A0R4J043;P28825	A0A0R4J043;P28825	8;8	8;8	8;8	Meprin A subunit alpha	Mep1a	tr|A0A0R4J043|A0A0R4J043_MOUSE Meprin A subunit OS=Mus musculus OX=10090 GN=Mep1a PE=1 SV=1;sp|P28825|MEP1A_MOUSE Meprin A subunit alpha OS=Mus musculus OX=10090 GN=Mep1a PE=1 SV=4	2	8	8	8	4	4	1	1	1	1	1	6	6	6	2	1	1	3	1	1	4	3	1	1	0	1	1	2	0	1	2	0	0	3	4	4	1	1	1	1	1	6
A0A0R4J046;P53569;A0A3B2WCE8	A0A0R4J046;P53569	7;6;3	7;6;3	7;6;3	CCAAT/enhancer-binding protein zeta	Cebpz	tr|A0A0R4J046|A0A0R4J046_MOUSE CCAAT/enhancer-binding protein zeta OS=Mus musculus OX=10090 GN=Cebpz PE=1 SV=1;sp|P53569|CEBPZ_MOUSE CCAAT/enhancer-binding protein zeta OS=Mus musculus OX=10090 GN=Cebpz PE=1 SV=2	3	7	7	7	1	3	2	1	2	1	1	4	1	2	0	1	0	1	1	1	0	0	0	2	0	2	2	1	3	2	0	1	1	0	1	3	2	1	2	1	1	4
A0A0R4J047;Q9CYI4;D3Z765;D6RGP6;F6QU81	A0A0R4J047;Q9CYI4;D3Z765	10;10;5;2;1	6;6;3;1;1	6;6;3;1;1	Putative RNA-binding protein Luc7-like 1	Luc7l	tr|A0A0R4J047|A0A0R4J047_MOUSE Putative RNA-binding protein Luc7-like 1 OS=Mus musculus OX=10090 GN=Luc7l PE=1 SV=1;sp|Q9CYI4|LUC7L_MOUSE Putative RNA-binding protein Luc7-like 1 OS=Mus musculus OX=10090 GN=Luc7l PE=1 SV=2;tr|D3Z765|D3Z765_MOUSE Putative R	5	10	6	6	6	6	6	5	6	7	6	8	7	7	7	6	6	8	5	7	6	5	7	9	4	7	6	6	7	6	6	6	6	8	3	2	3	2	3	3	3	5
A0A0R4J049;Q8CIG8;F6QQQ6;A0A2I3BRG2;S4R295	A0A0R4J049;Q8CIG8	13;13;5;2;2	13;13;5;2;2	13;13;5;2;2	Protein arginine N-methyltransferase 5	Prmt5	tr|A0A0R4J049|A0A0R4J049_MOUSE Protein arginine N-methyltransferase 5 OS=Mus musculus OX=10090 GN=Prmt5 PE=1 SV=1;sp|Q8CIG8|ANM5_MOUSE Protein arginine N-methyltransferase 5 OS=Mus musculus OX=10090 GN=Prmt5 PE=1 SV=3	5	13	13	13	4	4	3	6	4	4	3	6	6	4	5	5	1	5	4	7	6	5	4	5	6	6	6	4	1	5	2	3	5	4	4	4	3	6	4	4	3	6
A0A1L1SS90;A0A0R4J050;Q99JW2;A0A1L1SRW7;A0A1L1SRC1;A0A087WPX1;A0A1L1SSU4;A0A1L1SRL5;A0A087WRE0;A0A087WPV3	A0A1L1SS90;A0A0R4J050;Q99JW2;A0A1L1SRW7;A0A1L1SRC1;A0A087WPX1	25;25;23;19;18;13;11;9;4;2	25;25;23;19;18;13;11;9;4;2	25;25;23;19;18;13;11;9;4;2	Aminoacylase-1	Acy1	tr|A0A1L1SS90|A0A1L1SS90_MOUSE N-acyl-aliphatic-L-amino acid amidohydrolase OS=Mus musculus OX=10090 GN=Acy1 PE=1 SV=1;tr|A0A0R4J050|A0A0R4J050_MOUSE N-acyl-aliphatic-L-amino acid amidohydrolase OS=Mus musculus OX=10090 GN=Acy1 PE=1 SV=1;sp|Q99JW2|ACY1_MOU	10	25	25	25	17	3	18	19	10	13	13	13	15	16	19	14	16	21	17	21	17	20	17	18	18	12	12	20	9	15	21	16	21	14	17	3	18	19	10	13	13	13
A0A0R4J060;J3QNK5;Q8BIH0	A0A0R4J060;J3QNK5;Q8BIH0	4;4;4	4;4;4	4;4;4	Histone deacetylase complex subunit SAP130	Sap130	tr|A0A0R4J060|A0A0R4J060_MOUSE Histone deacetylase complex subunit SAP130 OS=Mus musculus OX=10090 GN=Sap130 PE=1 SV=1;tr|J3QNK5|J3QNK5_MOUSE Histone deacetylase complex subunit SAP130 OS=Mus musculus OX=10090 GN=Sap130 PE=1 SV=1;sp|Q8BIH0|SP130_MOUSE Hist	3	4	4	4	0	0	0	2	1	2	1	1	1	1	1	3	1	0	0	2	1	0	0	1	0	2	0	1	0	1	1	1	0	0	0	0	0	2	1	2	1	1
A0A0R4J065;Q8BGE6;A0A087WNY2;A0A087WRT0	A0A0R4J065;Q8BGE6	3;2;1;1	3;2;1;1	3;2;1;1	Cysteine protease ATG4B	Atg4b	tr|A0A0R4J065|A0A0R4J065_MOUSE Cysteine protease OS=Mus musculus OX=10090 GN=Atg4b PE=1 SV=1;sp|Q8BGE6|ATG4B_MOUSE Cysteine protease ATG4B OS=Mus musculus OX=10090 GN=Atg4b PE=1 SV=2	4	3	3	3	1	0	1	1	1	1	1	2	1	1	2	1	1	1	1	2	1	2	2	1	0	1	3	1	0	1	1	1	2	1	1	0	1	1	1	1	1	2
A0A0R4J069;Q9JLI6;F6ZFP8;F7BB44;F7D651;D3Z7G6;M0QWF1;D3Z3I6	A0A0R4J069;Q9JLI6;F6ZFP8	8;8;4;3;3;3;1;1	8;8;4;3;3;3;1;1	8;8;4;3;3;3;1;1	Selenocysteine lyase	Scly	tr|A0A0R4J069|A0A0R4J069_MOUSE Selenocysteine lyase OS=Mus musculus OX=10090 GN=Scly PE=1 SV=1;sp|Q9JLI6|SCLY_MOUSE Selenocysteine lyase OS=Mus musculus OX=10090 GN=Scly PE=1 SV=1;tr|F6ZFP8|F6ZFP8_MOUSE Selenocysteine lyase (Fragment) OS=Mus musculus OX=10	8	8	8	8	5	5	3	5	2	5	5	5	4	4	5	4	6	4	3	5	2	4	2	4	4	3	3	3	1	5	4	4	3	4	5	5	3	5	2	5	5	5
E9PWM5;A0A0R4J183;E9Q577;A0A0R4J073;Q5U5Q9	E9PWM5;A0A0R4J183;E9Q577;A0A0R4J073;Q5U5Q9	1;1;1;1;1	1;1;1;1;1	1;1;1;1;1	BRCA1-A complex subunit RAP80	Uimc1	tr|E9PWM5|E9PWM5_MOUSE BRCA1-A complex subunit RAP80 OS=Mus musculus OX=10090 GN=Uimc1 PE=1 SV=1;tr|A0A0R4J183|A0A0R4J183_MOUSE BRCA1-A complex subunit RAP80 OS=Mus musculus OX=10090 GN=Uimc1 PE=1 SV=1;tr|E9Q577|E9Q577_MOUSE BRCA1-A complex subunit RAP80 O	5	1	1	1	0	0	0	0	0	0	0	1	1	0	0	0	1	0	0	1	0	1	0	0	0	1	0	1	1	0	0	0	0	0	0	0	0	0	0	0	0	1
A0A0R4J077	A0A0R4J077	5	4	4			tr|A0A0R4J077|A0A0R4J077_MOUSE Pentaxin OS=Mus musculus OX=10090 GN=Mptx1 PE=1 SV=1	1	5	4	4	2	1	1	2	1	1	2	1	1	1	2	1	1	1	1	1	1	1	1	1	0	1	5	0	1	0	1	0	1	0	1	1	0	1	0	0	1	1
A0A0R4J078;Q8VCH8;A0A087WSK5	A0A0R4J078;Q8VCH8	7;6;1	7;6;1	7;6;1	UBX domain-containing protein 4	Ubxn4	tr|A0A0R4J078|A0A0R4J078_MOUSE UBX domain-containing protein 4 OS=Mus musculus OX=10090 GN=Ubxn4 PE=1 SV=1;sp|Q8VCH8|UBXN4_MOUSE UBX domain-containing protein 4 OS=Mus musculus OX=10090 GN=Ubxn4 PE=1 SV=1	3	7	7	7	5	5	4	3	6	5	6	5	4	5	3	5	5	5	5	5	5	5	4	4	4	4	6	5	6	5	4	4	4	4	5	5	4	3	6	5	6	5
A0A0R4J079;Q8BMP6	A0A0R4J079;Q8BMP6	11;11	11;11	11;11	Golgi resident protein GCP60	Acbd3	tr|A0A0R4J079|A0A0R4J079_MOUSE Golgi resident protein GCP60 OS=Mus musculus OX=10090 GN=Acbd3 PE=1 SV=1;sp|Q8BMP6|GCP60_MOUSE Golgi resident protein GCP60 OS=Mus musculus OX=10090 GN=Acbd3 PE=1 SV=3	2	11	11	11	6	4	6	6	6	6	5	6	7	3	7	5	3	6	5	7	6	6	7	7	5	6	8	6	8	5	4	4	7	5	6	4	6	6	6	6	5	6
A2AQ17;A0A0R4J081;Q9CWX2	A2AQ17;A0A0R4J081;Q9CWX2	8;8;8	8;8;8	8;8;8	Complex I intermediate-associated protein 30, mitochondrial	Ndufaf1	tr|A2AQ17|A2AQ17_MOUSE Complex I intermediate-associated protein 30, mitochondrial OS=Mus musculus OX=10090 GN=Ndufaf1 PE=1 SV=1;tr|A0A0R4J081|A0A0R4J081_MOUSE Complex I intermediate-associated protein 30, mitochondrial OS=Mus musculus OX=10090 GN=Ndufaf1	3	8	8	8	1	1	2	3	1	3	1	4	3	4	6	4	2	4	2	1	4	4	3	2	4	3	3	5	3	0	2	1	3	0	1	1	2	3	1	3	1	4
A0A0R4J083;P51174	A0A0R4J083;P51174	21;20	21;20	21;20	Long-chain specific acyl-CoA dehydrogenase, mitochondrial	Acadl	tr|A0A0R4J083|A0A0R4J083_MOUSE Long-chain specific acyl-CoA dehydrogenase, mitochondrial OS=Mus musculus OX=10090 GN=Acadl PE=1 SV=1;sp|P51174|ACADL_MOUSE Long-chain specific acyl-CoA dehydrogenase, mitochondrial OS=Mus musculus OX=10090 GN=Acadl PE=1 SV=2	2	21	21	21	12	8	17	13	14	15	12	16	13	16	14	13	11	15	12	14	13	16	14	12	17	14	18	15	11	11	16	16	12	15	12	8	17	13	14	15	12	16
A0A0R4J085;Q3UHZ7;Q91YN5;A0A0R4J1F6	A0A0R4J085;Q3UHZ7;Q91YN5;A0A0R4J1F6	23;23;23;22	23;23;23;22	22;22;22;21	UDP-N-acetylhexosamine pyrophosphorylase;UDP-N-acetylgalactosamine pyrophosphorylase;UDP-N-acetylglucosamine pyrophosphorylase	Uap1	tr|A0A0R4J085|A0A0R4J085_MOUSE UDP-N-acetylhexosamine pyrophosphorylase OS=Mus musculus OX=10090 GN=Uap1 PE=1 SV=1;tr|Q3UHZ7|Q3UHZ7_MOUSE UDP-N-acetylhexosamine pyrophosphorylase OS=Mus musculus OX=10090 GN=Uap1 PE=1 SV=1;sp|Q91YN5|UAP1_MOUSE UDP-N-acetylh	4	23	23	22	15	8	14	13	15	13	15	18	16	14	15	17	17	16	15	18	14	17	15	18	13	15	16	15	9	12	18	8	16	15	15	8	14	13	15	13	15	18
D6RDT4;A0A0R4J091;Q9JKP7	D6RDT4;A0A0R4J091;Q9JKP7	2;2;2	2;2;2	2;2;2	DNA polymerase epsilon subunit 3	Pole3	tr|D6RDT4|D6RDT4_MOUSE DNA polymerase epsilon subunit 3 OS=Mus musculus OX=10090 GN=Pole3 PE=1 SV=1;tr|A0A0R4J091|A0A0R4J091_MOUSE DNA polymerase epsilon subunit 3 OS=Mus musculus OX=10090 GN=Pole3 PE=1 SV=1;sp|Q9JKP7|DPOE3_MOUSE DNA polymerase epsilon sub	3	2	2	2	0	0	0	1	0	0	0	2	1	2	1	0	0	1	1	0	1	2	0	0	1	1	0	1	1	0	2	1	0	1	0	0	0	1	0	0	0	2
A0A0R4J092;Q8K2I4;D6RGR1	A0A0R4J092;Q8K2I4	3;3;1	3;3;1	3;3;1	Beta-mannosidase	Manba	tr|A0A0R4J092|A0A0R4J092_MOUSE Beta-mannosidase OS=Mus musculus OX=10090 GN=Manba PE=1 SV=1;sp|Q8K2I4|MANBA_MOUSE Beta-mannosidase OS=Mus musculus OX=10090 GN=Manba PE=1 SV=1	3	3	3	3	1	1	3	1	1	1	0	2	2	2	2	1	1	2	1	2	2	2	2	1	2	1	2	2	0	1	2	1	2	1	1	1	3	1	1	1	0	2
A0A0R4J094;Q3TC72	A0A0R4J094;Q3TC72	5;4	5;4	5;4	Fumarylacetoacetate hydrolase domain-containing protein 2A	Fahd2	tr|A0A0R4J094|A0A0R4J094_MOUSE Fumarylacetoacetate hydrolase domain-containing 2A OS=Mus musculus OX=10090 GN=Fahd2a PE=1 SV=1;sp|Q3TC72|FAHD2_MOUSE Fumarylacetoacetate hydrolase domain-containing protein 2A OS=Mus musculus OX=10090 GN=Fahd2 PE=1 SV=1	2	5	5	5	1	0	3	2	1	2	0	3	1	3	1	2	1	1	1	1	3	1	0	1	4	2	3	3	1	1	3	0	2	3	1	0	3	2	1	2	0	3
A0A0R4J098;O88291;D3YXQ7;D6RG92	A0A0R4J098;O88291	11;11;5;1	11;11;5;1	11;11;5;1	DBIRD complex subunit ZNF326	Znf326	tr|A0A0R4J098|A0A0R4J098_MOUSE Zinc finger protein 326 OS=Mus musculus OX=10090 GN=Zfp326 PE=1 SV=1;sp|O88291|ZN326_MOUSE DBIRD complex subunit ZNF326 OS=Mus musculus OX=10090 GN=Znf326 PE=1 SV=1	4	11	11	11	3	5	6	5	4	5	4	7	4	3	5	5	5	5	5	5	6	6	5	5	4	5	7	3	5	6	5	5	5	7	3	5	6	5	4	5	4	7
A0A0R4J0B2;Q8VCI0	A0A0R4J0B2;Q8VCI0	16;16	16;16	16;16	Phospholipase B-like 1;Phospholipase B-like 1 chain A;Phospholipase B-like 1 chain B;Phospholipase B-like 1 chain C	Plbd1	tr|A0A0R4J0B2|A0A0R4J0B2_MOUSE Phospholipase B-like OS=Mus musculus OX=10090 GN=Plbd1 PE=1 SV=1;sp|Q8VCI0|PLBL1_MOUSE Phospholipase B-like 1 OS=Mus musculus OX=10090 GN=Plbd1 PE=1 SV=1	2	16	16	16	8	5	11	8	7	6	4	10	12	12	11	12	6	10	9	9	12	11	11	10	14	10	8	12	4	8	14	4	9	8	8	5	11	8	7	6	4	10
A0A0R4J0B4;Q99KK2;A0A0N4SW65;A0A0N4SWC3	A0A0R4J0B4;Q99KK2	22;21;2;2	22;21;2;2	22;21;2;2	N-acylneuraminate cytidylyltransferase	Cmas	tr|A0A0R4J0B4|A0A0R4J0B4_MOUSE N-acylneuraminate cytidylyltransferase OS=Mus musculus OX=10090 GN=Cmas PE=1 SV=1;sp|Q99KK2|NEUA_MOUSE N-acylneuraminate cytidylyltransferase OS=Mus musculus OX=10090 GN=Cmas PE=1 SV=2	4	22	22	22	13	14	15	14	14	14	12	16	17	13	13	13	12	14	13	14	13	12	14	13	10	14	17	13	11	15	10	11	12	13	13	14	15	14	14	14	12	16
A0A0R4J0B5;Q91W34;D6RDS0	A0A0R4J0B5;Q91W34	9;7;3	9;7;3	9;7;3	RUS1 family protein C16orf58 homolog		tr|A0A0R4J0B5|A0A0R4J0B5_MOUSE RUS family member 1 OS=Mus musculus OX=10090 GN=Rusf1 PE=1 SV=1;sp|Q91W34|RUSF1_MOUSE RUS family member 1 OS=Mus musculus OX=10090 GN=Rusf1 PE=1 SV=1	3	9	9	9	3	3	5	3	3	5	3	6	5	5	7	4	3	5	5	4	5	4	5	6	6	7	3	5	6	6	5	3	6	3	3	3	5	3	3	5	3	6
S4R2E1;A0A0R4J0B6;Q7TMS5;A0A0N4SWA2;D3Z150;D3YZX5;D3YVG8;S4R2M4	S4R2E1;A0A0R4J0B6;Q7TMS5;A0A0N4SWA2;D3Z150;D3YZX5	6;6;6;4;4;3;1;1	6;6;6;4;4;3;1;1	6;6;6;4;4;3;1;1	ATP-binding cassette sub-family G member 2	Abcg2	tr|S4R2E1|S4R2E1_MOUSE Broad substrate specificity ATP-binding cassette transporter ABCG2 OS=Mus musculus OX=10090 GN=Abcg2 PE=1 SV=1;tr|A0A0R4J0B6|A0A0R4J0B6_MOUSE Broad substrate specificity ATP-binding cassette transporter ABCG2 OS=Mus musculus OX=10090	8	6	6	6	4	2	3	4	4	4	4	5	5	5	5	5	4	5	4	5	5	5	6	5	4	5	1	4	5	4	5	3	5	5	4	2	3	4	4	4	4	5
A0A0R4J0B9;A0A140LHP0;Q9D733	A0A0R4J0B9;A0A140LHP0;Q9D733	7;7;7	7;7;7	7;7;7	Pancreatic secretory granule membrane major glycoprotein GP2	Gp2	tr|A0A0R4J0B9|A0A0R4J0B9_MOUSE Pancreatic secretory granule membrane major glycoprotein GP2 OS=Mus musculus OX=10090 GN=Gp2 PE=1 SV=1;tr|A0A140LHP0|A0A140LHP0_MOUSE Pancreatic secretory granule membrane major glycoprotein GP2 OS=Mus musculus OX=10090 GN=Gp	3	7	7	7	6	1	2	2	1	3	2	5	6	7	4	4	0	5	7	4	1	6	0	5	2	3	0	3	4	1	2	3	6	4	6	1	2	2	1	3	2	5
A0A0R4J0D1;Q8R3Q0	A0A0R4J0D1;Q8R3Q0	8;8	8;8	8;8	Store-operated calcium entry-associated regulatory factor	Saraf	tr|A0A0R4J0D1|A0A0R4J0D1_MOUSE Store-operated calcium entry-associated regulatory factor OS=Mus musculus OX=10090 GN=Saraf PE=1 SV=1;sp|Q8R3Q0|SARAF_MOUSE Store-operated calcium entry-associated regulatory factor OS=Mus musculus OX=10090 GN=Saraf PE=1 SV=2	2	8	8	8	4	1	3	3	3	2	4	6	4	6	1	4	3	3	5	5	3	2	4	3	5	5	2	2	5	3	4	2	2	2	4	1	3	3	3	2	4	6
A0A0R4J0D3;Q3TDQ1	A0A0R4J0D3;Q3TDQ1	15;14	14;13	14;13	Dolichyl-diphosphooligosaccharide--protein glycosyltransferase subunit STT3B	Stt3b	tr|A0A0R4J0D3|A0A0R4J0D3_MOUSE Dolichyl-diphosphooligosaccharide--protein glycotransferase OS=Mus musculus OX=10090 GN=Stt3b PE=1 SV=1;sp|Q3TDQ1|STT3B_MOUSE Dolichyl-diphosphooligosaccharide--protein glycosyltransferase subunit STT3B OS=Mus musculus OX=100	2	15	14	14	6	4	9	6	8	6	4	13	6	10	7	8	7	6	8	6	11	9	7	4	9	6	7	5	11	5	6	3	7	6	5	4	8	6	7	5	3	12
A0A0R4J0D4;Q99MJ6	A0A0R4J0D4;Q99MJ6	8;8	8;8	8;8	Na(+)/H(+) exchange regulatory cofactor NHE-RF4	Pdzd3	tr|A0A0R4J0D4|A0A0R4J0D4_MOUSE Na(+)/H(+) exchange regulatory cofactor NHE-RF4 OS=Mus musculus OX=10090 GN=Pdzd3 PE=1 SV=1;sp|Q99MJ6|NHRF4_MOUSE Na(+)/H(+) exchange regulatory cofactor NHE-RF4 OS=Mus musculus OX=10090 GN=Pdzd3 PE=1 SV=1	2	8	8	8	2	1	2	2	3	4	2	2	3	3	3	2	2	2	2	2	2	4	3	3	3	2	1	2	3	2	3	2	3	2	2	1	2	2	3	4	2	2
A0A0R4J0E4;Q7TQK1	A0A0R4J0E4;Q7TQK1	6;6	6;6	6;6	Integrator complex subunit 7	Ints7	tr|A0A0R4J0E4|A0A0R4J0E4_MOUSE Integrator complex subunit 7 OS=Mus musculus OX=10090 GN=Ints7 PE=1 SV=1;sp|Q7TQK1|INT7_MOUSE Integrator complex subunit 7 OS=Mus musculus OX=10090 GN=Ints7 PE=1 SV=1	2	6	6	6	1	0	2	3	2	2	2	5	3	3	2	2	1	3	3	3	3	2	0	4	3	3	2	2	3	3	2	0	5	2	1	0	2	3	2	2	2	5
A0A0R4J0F6;Q99KY4;F6SLK1;F7BG02;D6RHK5;A0A0G2JFZ0;A0A0G2JGP6;A0A0G2JEW6	A0A0R4J0F6;Q99KY4	24;24;8;3;2;2;1;1	24;24;8;3;2;2;1;1	23;23;7;3;2;2;1;1	Cyclin-G-associated kinase	Gak	tr|A0A0R4J0F6|A0A0R4J0F6_MOUSE Cyclin-G-associated kinase OS=Mus musculus OX=10090 GN=Gak PE=1 SV=1;sp|Q99KY4|GAK_MOUSE Cyclin-G-associated kinase OS=Mus musculus OX=10090 GN=Gak PE=1 SV=2	8	24	24	23	9	7	15	11	8	6	7	16	13	10	11	8	9	15	8	13	12	11	12	9	11	7	13	11	10	6	10	5	9	8	9	7	15	11	8	6	7	16
A0A0R4J0F9;S4R296;S4R1M9;A0A5F8MQ99;S4R2S2	A0A0R4J0F9;S4R296;S4R1M9	6;6;6;2;1	6;6;6;2;1	4;4;4;1;1	Oxysterol-binding protein	Osbpl10	tr|A0A0R4J0F9|A0A0R4J0F9_MOUSE Oxysterol-binding protein OS=Mus musculus OX=10090 GN=Osbpl10 PE=1 SV=1;tr|S4R296|S4R296_MOUSE Oxysterol-binding protein OS=Mus musculus OX=10090 GN=Osbpl10 PE=1 SV=1;sp|S4R1M9|OSB10_MOUSE Oxysterol-binding protein-related pr	5	6	6	4	3	1	4	4	3	1	1	6	4	2	3	1	2	5	3	3	3	4	2	1	2	3	0	2	3	2	2	2	1	3	3	1	4	4	3	1	1	6
A0A0R4J0G0;Q8BH04;A0A2I3BQL9;A0A2I3BS39;A0A2I3BRX1;A0A2I3BQC6	A0A0R4J0G0;Q8BH04;A0A2I3BQL9;A0A2I3BS39;A0A2I3BRX1	23;23;20;20;17;7	23;23;20;20;17;7	23;23;20;20;17;7	Phosphoenolpyruvate carboxykinase [GTP], mitochondrial	Pck2	tr|A0A0R4J0G0|A0A0R4J0G0_MOUSE Phosphoenolpyruvate carboxykinase (GTP) OS=Mus musculus OX=10090 GN=Pck2 PE=1 SV=1;sp|Q8BH04|PCKGM_MOUSE Phosphoenolpyruvate carboxykinase [GTP], mitochondrial OS=Mus musculus OX=10090 GN=Pck2 PE=1 SV=1;tr|A0A2I3BQL9|A0A2I3BQ	6	23	23	23	11	9	16	16	16	19	13	19	17	19	20	15	12	17	17	17	19	19	17	18	19	17	17	20	11	15	18	12	16	12	11	9	16	16	16	19	13	19
A0A0R4J0G4;Q6VN19	A0A0R4J0G4;Q6VN19	4;4	4;4	3;3	Ran-binding protein 10	Ranbp10	tr|A0A0R4J0G4|A0A0R4J0G4_MOUSE Ran-binding protein 10 OS=Mus musculus OX=10090 GN=Ranbp10 PE=1 SV=1;sp|Q6VN19|RBP10_MOUSE Ran-binding protein 10 OS=Mus musculus OX=10090 GN=Ranbp10 PE=1 SV=2	2	4	4	3	0	0	2	0	0	1	0	1	1	0	1	0	1	1	0	1	0	1	0	2	2	2	1	0	0	3	0	0	0	1	0	0	2	0	0	1	0	1
A0A0R4J0H7;Q8K2Z4;A0A087WNQ1;A0A087WRK6	A0A0R4J0H7;Q8K2Z4	18;18;3;2	18;18;3;2	18;18;3;2	Condensin complex subunit 1	Ncapd2	tr|A0A0R4J0H7|A0A0R4J0H7_MOUSE Condensin complex subunit 1 OS=Mus musculus OX=10090 GN=Ncapd2 PE=1 SV=1;sp|Q8K2Z4|CND1_MOUSE Condensin complex subunit 1 OS=Mus musculus OX=10090 GN=Ncapd2 PE=1 SV=2	4	18	18	18	4	4	10	8	6	8	3	14	10	10	9	8	7	6	7	7	5	7	5	9	8	7	6	10	11	8	6	6	8	6	4	4	10	8	6	8	3	14
A0A0R4J0I1;P07759;E9Q499	A0A0R4J0I1;P07759	13;9;1	13;9;1	9;5;0	Serine protease inhibitor A3K	Serpina3k	tr|A0A0R4J0I1|A0A0R4J0I1_MOUSE Serine protease inhibitor A3K OS=Mus musculus OX=10090 GN=Serpina3k PE=1 SV=1;sp|P07759|SPA3K_MOUSE Serine protease inhibitor A3K OS=Mus musculus OX=10090 GN=Serpina3k PE=1 SV=2	3	13	13	9	3	0	3	2	2	3	2	4	3	5	2	1	1	2	3	1	4	4	2	2	3	2	12	3	1	2	1	0	2	4	3	0	3	2	2	3	2	4
A0A0R4J0I6;Q80XL6;D3YTQ5;A0A087WSI8;F6U473	A0A0R4J0I6;Q80XL6;D3YTQ5;A0A087WSI8	39;39;30;25;4	39;39;30;25;4	39;39;30;25;4	Acyl-CoA dehydrogenase family member 11	Acad11	tr|A0A0R4J0I6|A0A0R4J0I6_MOUSE Acyl-CoA dehydrogenase family member 11 OS=Mus musculus OX=10090 GN=Acad11 PE=1 SV=1;sp|Q80XL6|ACD11_MOUSE Acyl-CoA dehydrogenase family member 11 OS=Mus musculus OX=10090 GN=Acad11 PE=1 SV=2;tr|D3YTQ5|D3YTQ5_MOUSE Acyl-CoA d	5	39	39	39	19	16	23	24	15	19	20	23	18	23	21	19	16	19	17	18	19	25	26	14	26	17	17	21	22	17	23	18	22	20	19	16	23	24	15	19	20	23
A0A0R4J0I9;Q91ZX7;Q3U5J2;D3Z5M3;F6UAC8	A0A0R4J0I9;Q91ZX7	53;53;8;2;1	53;53;8;2;1	52;52;7;2;1	Prolow-density lipoprotein receptor-related protein 1;Low-density lipoprotein receptor-related protein 1 85 kDa subunit;Low-density lipoprotein receptor-related protein 1 515 kDa subunit;Low-density lipoprotein receptor-related protein 1 intracellular domain	Lrp1	tr|A0A0R4J0I9|A0A0R4J0I9_MOUSE Prolow-density lipoprotein receptor-related protein 1 OS=Mus musculus OX=10090 GN=Lrp1 PE=1 SV=1;sp|Q91ZX7|LRP1_MOUSE Prolow-density lipoprotein receptor-related protein 1 OS=Mus musculus OX=10090 GN=Lrp1 PE=1 SV=1	5	53	53	52	24	26	27	26	23	21	18	33	30	28	25	27	20	28	27	20	29	31	28	26	21	22	22	23	25	25	25	13	23	25	24	26	27	26	23	21	18	33
A0A0R4J0J5;Q8K114	A0A0R4J0J5;Q8K114	7;7	7;7	7;7	Integrator complex subunit 9	Ints9	tr|A0A0R4J0J5|A0A0R4J0J5_MOUSE Integrator complex subunit 9 OS=Mus musculus OX=10090 GN=Ints9 PE=1 SV=1;sp|Q8K114|INT9_MOUSE Integrator complex subunit 9 OS=Mus musculus OX=10090 GN=Ints9 PE=1 SV=1	2	7	7	7	3	0	1	2	2	2	1	3	3	2	2	2	2	2	2	1	3	1	2	2	3	3	2	4	2	2	1	1	2	2	3	0	1	2	2	2	1	3
A0A0R4J0J6;Q8BKT7;Q5SVF9;Q5SVF8	A0A0R4J0J6;Q8BKT7;Q5SVF9	10;10;8;4	10;10;8;4	10;10;8;4	THO complex subunit 5 homolog	Thoc5	tr|A0A0R4J0J6|A0A0R4J0J6_MOUSE THO complex subunit 5 homolog OS=Mus musculus OX=10090 GN=Thoc5 PE=1 SV=1;sp|Q8BKT7|THOC5_MOUSE THO complex subunit 5 homolog OS=Mus musculus OX=10090 GN=Thoc5 PE=1 SV=2;tr|Q5SVF9|Q5SVF9_MOUSE THO complex subunit 5 homolog OS	4	10	10	10	4	5	5	4	3	4	6	4	3	5	5	5	5	3	5	3	5	6	4	5	6	7	6	3	3	7	3	2	4	4	4	5	5	4	3	4	6	4
A0A0R4J0K1;Q9ERR7;A0A0G2JEF3;A0A1C7ZMY4	A0A0R4J0K1;Q9ERR7	6;6;2;2	6;6;2;2	6;6;2;2	15 kDa selenoprotein	2015-09-01	tr|A0A0R4J0K1|A0A0R4J0K1_MOUSE Selenoprotein F OS=Mus musculus OX=10090 GN=Selenof PE=1 SV=1;sp|Q9ERR7|SEP15_MOUSE Selenoprotein F OS=Mus musculus OX=10090 GN=Selenof PE=1 SV=3	4	6	6	6	3	2	2	3	3	3	1	2	2	3	3	3	2	3	4	4	3	4	3	3	3	4	3	5	4	4	2	3	4	4	3	2	2	3	3	3	1	2
Z4YL78;A0A0R4J0K2;K3W4R5;A2AGT5	Z4YL78;A0A0R4J0K2;K3W4R5;A2AGT5	40;40;40;40	40;40;40;40	40;40;40;40	Cytoskeleton-associated protein 5	Ckap5	tr|Z4YL78|Z4YL78_MOUSE Cytoskeleton-associated protein 5 OS=Mus musculus OX=10090 GN=Ckap5 PE=1 SV=1;tr|A0A0R4J0K2|A0A0R4J0K2_MOUSE Cytoskeleton-associated protein 5 OS=Mus musculus OX=10090 GN=Ckap5 PE=1 SV=1;tr|K3W4R5|K3W4R5_MOUSE Cytoskeleton-associated	4	40	40	40	17	11	19	16	16	13	13	27	19	18	15	18	16	20	17	18	16	13	14	15	17	15	19	19	19	14	15	5	13	11	17	11	19	16	16	13	13	27
Q8BRB0;A0A0R4J0L5;Q8R3I3;A0A0A6YWW6	Q8BRB0;A0A0R4J0L5;Q8R3I3	8;8;8;2	8;8;8;2	8;8;8;2	Conserved oligomeric Golgi complex subunit 6	Cog6	tr|Q8BRB0|Q8BRB0_MOUSE Conserved oligomeric Golgi complex subunit 6 OS=Mus musculus OX=10090 GN=Cog6 PE=1 SV=1;tr|A0A0R4J0L5|A0A0R4J0L5_MOUSE Conserved oligomeric Golgi complex subunit 6 OS=Mus musculus OX=10090 GN=Cog6 PE=1 SV=1;sp|Q8R3I3|COG6_MOUSE Conse	4	8	8	8	0	0	2	0	2	1	2	4	2	2	4	0	2	3	4	2	2	3	1	1	1	2	3	1	2	2	1	1	3	2	0	0	2	0	2	1	2	4
A0A0R4J0L6;Q8BJZ4;A0A0N4SV23	A0A0R4J0L6;Q8BJZ4	11;11;4	11;11;4	11;11;4	28S ribosomal protein S35, mitochondrial	Mrps35	tr|A0A0R4J0L6|A0A0R4J0L6_MOUSE 28S ribosomal protein S35, mitochondrial OS=Mus musculus OX=10090 GN=Mrps35 PE=1 SV=1;sp|Q8BJZ4|RT35_MOUSE 28S ribosomal protein S35, mitochondrial OS=Mus musculus OX=10090 GN=Mrps35 PE=1 SV=2	3	11	11	11	8	5	8	8	8	7	6	10	10	10	8	8	8	8	6	8	9	8	10	6	7	5	8	9	8	8	10	4	6	8	8	5	8	8	8	7	6	10
A0A0R4J0M1;Q8VCN9	A0A0R4J0M1;Q8VCN9	3;3	3;3	3;3	Tubulin-specific chaperone C	Tbcc	tr|A0A0R4J0M1|A0A0R4J0M1_MOUSE Tubulin-specific chaperone C OS=Mus musculus OX=10090 GN=Tbcc PE=1 SV=1;sp|Q8VCN9|TBCC_MOUSE Tubulin-specific chaperone C OS=Mus musculus OX=10090 GN=Tbcc PE=1 SV=1	2	3	3	3	1	1	1	1	2	0	2	2	2	1	2	2	1	2	2	2	2	2	2	1	1	2	1	2	2	2	1	2	3	2	1	1	1	1	2	0	2	2
A0A0R4J0M9;Q8CDG3	A0A0R4J0M9;Q8CDG3	9;9	9;9	9;9	Deubiquitinating protein VCIP135	Vcpip1	tr|A0A0R4J0M9|A0A0R4J0M9_MOUSE Ubiquitinyl hydrolase 1 OS=Mus musculus OX=10090 GN=Vcpip1 PE=1 SV=1;sp|Q8CDG3|VCIP1_MOUSE Deubiquitinating protein VCPIP1 OS=Mus musculus OX=10090 GN=Vcpip1 PE=1 SV=1	2	9	9	9	3	3	5	5	4	3	3	6	7	5	5	4	3	4	5	5	3	3	7	3	2	5	4	3	6	4	7	2	4	3	3	3	5	5	4	3	3	6
A0A0R4J0N5;P46718;A2T4N6	A0A0R4J0N5;P46718	3;3;1	3;3;1	3;3;1	Programmed cell death protein 2	Pdcd2	tr|A0A0R4J0N5|A0A0R4J0N5_MOUSE Programmed cell death protein 2 OS=Mus musculus OX=10090 GN=Pdcd2 PE=1 SV=1;sp|P46718|PDCD2_MOUSE Programmed cell death protein 2 OS=Mus musculus OX=10090 GN=Pdcd2 PE=2 SV=2	3	3	3	3	0	0	0	1	1	2	0	1	0	1	0	2	2	0	1	0	0	0	1	1	1	1	1	1	0	0	1	0	1	0	0	0	0	1	1	2	0	1
A0A0R4J0P1;Q9D7B6;D3YTT4;A0A1L1SUG2	A0A0R4J0P1;Q9D7B6;D3YTT4	19;19;18;3	19;19;18;3	19;19;18;3	Isobutyryl-CoA dehydrogenase, mitochondrial	Acad8	tr|A0A0R4J0P1|A0A0R4J0P1_MOUSE Isobutyryl-CoA dehydrogenase, mitochondrial OS=Mus musculus OX=10090 GN=Acad8 PE=1 SV=1;sp|Q9D7B6|ACAD8_MOUSE Isobutyryl-CoA dehydrogenase, mitochondrial OS=Mus musculus OX=10090 GN=Acad8 PE=1 SV=2;tr|D3YTT4|D3YTT4_MOUSE Isob	4	19	19	19	10	3	7	10	12	12	12	16	11	12	11	11	7	13	13	10	9	14	6	15	11	11	13	10	10	11	11	6	11	12	10	3	7	10	12	12	12	16
A0A0R4J0P6;Q8VDG3;A0A2R8VKA3	A0A0R4J0P6;Q8VDG3	11;11;3	11;11;3	11;11;3	Poly(A)-specific ribonuclease PARN	Parn	tr|A0A0R4J0P6|A0A0R4J0P6_MOUSE Poly(A)-specific ribonuclease PARN OS=Mus musculus OX=10090 GN=Parn PE=1 SV=1;sp|Q8VDG3|PARN_MOUSE Poly(A)-specific ribonuclease PARN OS=Mus musculus OX=10090 GN=Parn PE=1 SV=1	3	11	11	11	4	2	6	5	6	2	3	4	5	3	3	5	2	1	2	4	1	3	3	2	4	4	4	5	1	5	5	3	2	4	4	2	6	5	6	2	3	4
A0A0R4J0P7;Q78KK3	A0A0R4J0P7;Q78KK3	4;4	4;4	4;4	Solute carrier family 22 member 18	Slc22a18	tr|A0A0R4J0P7|A0A0R4J0P7_MOUSE Solute carrier family 22 member 18 OS=Mus musculus OX=10090 GN=Slc22a18 PE=1 SV=1;sp|Q78KK3|S22AI_MOUSE Solute carrier family 22 member 18 OS=Mus musculus OX=10090 GN=Slc22a18 PE=1 SV=2	2	4	4	4	1	2	2	1	1	1	2	3	2	1	3	3	2	1	1	1	2	3	3	1	3	3	3	1	2	3	2	2	3	2	1	2	2	1	1	1	2	3
A0A0R4J0Q6;Q80VI1;D3YVX5	A0A0R4J0Q6;Q80VI1	3;3;1	3;3;1	3;3;1	E3 ubiquitin-protein ligase TRIM56	Trim56	tr|A0A0R4J0Q6|A0A0R4J0Q6_MOUSE E3 ubiquitin-protein ligase TRIM56 OS=Mus musculus OX=10090 GN=Trim56 PE=1 SV=1;sp|Q80VI1|TRI56_MOUSE E3 ubiquitin-protein ligase TRIM56 OS=Mus musculus OX=10090 GN=Trim56 PE=1 SV=1	3	3	3	3	2	2	2	1	1	0	1	2	2	2	3	2	2	2	1	1	3	2	2	1	2	1	0	1	0	1	1	2	2	2	2	2	2	1	1	0	1	2
A0A0R4J0Q9;Q3UM29;Q3TR20	A0A0R4J0Q9;Q3UM29;Q3TR20	11;10;9	11;10;9	11;10;9	Conserved oligomeric Golgi complex subunit 7	Cog7	tr|A0A0R4J0Q9|A0A0R4J0Q9_MOUSE Conserved oligomeric Golgi complex subunit 7 OS=Mus musculus OX=10090 GN=Cog7 PE=1 SV=1;sp|Q3UM29|COG7_MOUSE Conserved oligomeric Golgi complex subunit 7 OS=Mus musculus OX=10090 GN=Cog7 PE=1 SV=1;tr|Q3TR20|Q3TR20_MOUSE Conse	3	11	11	11	5	1	5	4	4	6	3	8	9	8	7	6	2	7	5	5	5	6	6	6	6	5	7	9	5	3	6	2	4	4	5	1	5	4	4	6	3	8
A0A0R4J0R1;O70404;A0A0U1RPE8	A0A0R4J0R1;O70404	7;6;3	7;6;3	7;6;3	Vesicle-associated membrane protein 8	Vamp8	tr|A0A0R4J0R1|A0A0R4J0R1_MOUSE Vesicle-associated membrane protein 8 OS=Mus musculus OX=10090 GN=Vamp8 PE=1 SV=1;sp|O70404|VAMP8_MOUSE Vesicle-associated membrane protein 8 OS=Mus musculus OX=10090 GN=Vamp8 PE=1 SV=1	3	7	7	7	3	3	4	4	3	3	3	4	4	4	4	4	3	4	3	3	4	3	5	2	4	4	3	5	5	3	5	1	2	3	3	3	4	4	3	3	3	4
A0A0R4J0R3;Q3U1G5	A0A0R4J0R3;Q3U1G5	4;4	4;4	4;4	Interferon-stimulated 20 kDa exonuclease-like 2	Isg20l2	tr|A0A0R4J0R3|A0A0R4J0R3_MOUSE Interferon-stimulated 20 kDa exonuclease-like 2 OS=Mus musculus OX=10090 GN=Isg20l2 PE=1 SV=1;sp|Q3U1G5|I20L2_MOUSE Interferon-stimulated 20 kDa exonuclease-like 2 OS=Mus musculus OX=10090 GN=Isg20l2 PE=1 SV=2	2	4	4	4	2	2	2	1	2	1	3	4	3	1	0	1	3	0	1	1	0	2	0	2	1	3	1	1	4	1	1	1	0	1	2	2	2	1	2	1	3	4
A0A0R4J0S3;Q924D0;D3Z792	A0A0R4J0S3;Q924D0	9;8;2	9;8;2	9;8;2	Reticulon-4-interacting protein 1, mitochondrial	Rtn4ip1	tr|A0A0R4J0S3|A0A0R4J0S3_MOUSE Reticulon-4-interacting protein 1, mitochondrial OS=Mus musculus OX=10090 GN=Rtn4ip1 PE=1 SV=1;sp|Q924D0|RT4I1_MOUSE Reticulon-4-interacting protein 1, mitochondrial OS=Mus musculus OX=10090 GN=Rtn4ip1 PE=1 SV=2	3	9	9	9	4	2	5	6	5	4	3	7	6	5	4	5	5	5	6	4	6	6	4	4	6	4	2	6	7	4	6	4	6	5	4	2	5	6	5	4	3	7
A0A1L1SVG0;A0A0R4J0S7;Q8CGB3;A0A1L1STY4	A0A1L1SVG0;A0A0R4J0S7;Q8CGB3;A0A1L1STY4	30;30;30;24	30;30;30;24	30;30;30;24	Uveal autoantigen with coiled-coil domains and ankyrin repeats	Uaca	tr|A0A1L1SVG0|A0A1L1SVG0_MOUSE Uveal autoantigen with coiled-coil domains and ankyrin repeats OS=Mus musculus OX=10090 GN=Uaca PE=1 SV=1;tr|A0A0R4J0S7|A0A0R4J0S7_MOUSE Uveal autoantigen with coiled-coil domains and ankyrin repeats OS=Mus musculus OX=10090	4	30	30	30	14	8	14	9	13	9	7	17	14	10	15	17	7	11	12	15	14	12	13	11	9	12	6	10	11	11	10	5	8	10	14	8	14	9	13	9	7	17
A0A0R4J0T0;Q8K3A0;F6UL52;F6WN43	A0A0R4J0T0;Q8K3A0;F6UL52	5;5;3;2	5;5;3;2	5;5;3;2	Iron-sulfur cluster co-chaperone protein HscB, mitochondrial	Hscb	tr|A0A0R4J0T0|A0A0R4J0T0_MOUSE Iron-sulfur cluster co-chaperone protein HscB OS=Mus musculus OX=10090 GN=Hscb PE=1 SV=1;sp|Q8K3A0|HSC20_MOUSE Iron-sulfur cluster co-chaperone protein HscB OS=Mus musculus OX=10090 GN=Hscb PE=1 SV=2;tr|F6UL52|F6UL52_MOUSE Ir	4	5	5	5	3	3	3	3	2	2	3	4	3	3	3	3	3	3	3	2	3	3	4	4	4	3	2	3	1	1	3	2	4	3	3	3	3	3	2	2	3	4
A0A0R4J0T5;P28659;A0A0R4J2B0;V9GX43;S4R2U7;S4R1S7;E9QA47;Q9Z0H4;S4R2J2;S4R2L5;A3KGT0	A0A0R4J0T5;P28659	16;16;4;4;4;4;4;4;3;3;3	16;16;4;4;4;4;4;4;3;3;3	15;15;3;3;3;3;3;3;3;3;3	CUGBP Elav-like family member 1	Celf1	tr|A0A0R4J0T5|A0A0R4J0T5_MOUSE CUGBP Elav-like family member 1 OS=Mus musculus OX=10090 GN=Celf1 PE=1 SV=1;sp|P28659|CELF1_MOUSE CUGBP Elav-like family member 1 OS=Mus musculus OX=10090 GN=Celf1 PE=1 SV=2	11	16	16	15	9	5	9	12	8	8	7	16	11	12	11	12	12	13	11	12	14	13	11	10	13	11	11	9	9	7	9	7	11	7	9	5	9	12	8	8	7	16
A0A0R4J0T8;Q9D8S3;A0A2I3BQY0	A0A0R4J0T8;Q9D8S3	24;24;2	24;24;2	24;24;2	ADP-ribosylation factor GTPase-activating protein 3	Arfgap3	tr|A0A0R4J0T8|A0A0R4J0T8_MOUSE ADP-ribosylation factor GTPase-activating protein 3 OS=Mus musculus OX=10090 GN=Arfgap3 PE=1 SV=1;sp|Q9D8S3|ARFG3_MOUSE ADP-ribosylation factor GTPase-activating protein 3 OS=Mus musculus OX=10090 GN=Arfgap3 PE=1 SV=2	3	24	24	24	16	9	15	11	14	12	12	16	19	16	17	15	13	12	15	15	16	17	16	14	15	14	15	14	14	8	11	8	10	11	16	9	15	11	14	12	12	16
A0A0R4J0U2;Q0VGB7;A0A0N4SVH3;A0A0N4SV05	A0A0R4J0U2;Q0VGB7;A0A0N4SVH3	7;7;4;1	7;7;4;1	7;7;4;1	Serine/threonine-protein phosphatase 4 regulatory subunit 2	Ppp4r2	tr|A0A0R4J0U2|A0A0R4J0U2_MOUSE Serine/threonine-protein phosphatase 4 regulatory subunit 2 OS=Mus musculus OX=10090 GN=Ppp4r2 PE=1 SV=1;sp|Q0VGB7|PP4R2_MOUSE Serine/threonine-protein phosphatase 4 regulatory subunit 2 OS=Mus musculus OX=10090 GN=Ppp4r2 PE=	4	7	7	7	2	2	4	3	5	4	5	3	3	5	4	3	4	4	4	5	2	3	3	5	4	3	3	6	2	5	3	4	1	3	2	2	4	3	5	4	5	3
A0A0R4J0U7;Q8R395	A0A0R4J0U7;Q8R395	3;3	3;3	3;3	COMM domain-containing protein 5	Commd5	tr|A0A0R4J0U7|A0A0R4J0U7_MOUSE COMM domain-containing protein 5 OS=Mus musculus OX=10090 GN=Commd5 PE=1 SV=1;sp|Q8R395|COMD5_MOUSE COMM domain-containing protein 5 OS=Mus musculus OX=10090 GN=Commd5 PE=1 SV=1	2	3	3	3	0	0	1	2	2	2	1	2	2	1	3	2	2	1	1	1	2	0	1	2	1	1	3	2	2	1	1	0	3	0	0	0	1	2	2	2	1	2
A0A0R4J0U8;A2RSY6;A0A087WQ23	A0A0R4J0U8;A2RSY6	7;7;2	7;7;2	7;7;2	TRMT1-like protein	Trmt1l	tr|A0A0R4J0U8|A0A0R4J0U8_MOUSE TRMT1-like protein OS=Mus musculus OX=10090 GN=Trmt1l PE=1 SV=1;sp|A2RSY6|TRM1L_MOUSE TRMT1-like protein OS=Mus musculus OX=10090 GN=Trmt1l PE=1 SV=1	3	7	7	7	1	3	2	2	3	0	2	5	4	1	3	2	2	2	2	2	3	2	2	3	2	2	2	3	1	4	1	1	2	2	1	3	2	2	3	0	2	5
E9Q360;A0A0R4J0V1;Q8K2A7;E9Q361;F6WSW2	E9Q360;A0A0R4J0V1;Q8K2A7;E9Q361	6;6;6;5;1	6;6;6;5;1	6;6;6;5;1	Integrator complex subunit 10	Ints10	tr|E9Q360|E9Q360_MOUSE Integrator complex subunit 10 OS=Mus musculus OX=10090 GN=Ints10 PE=1 SV=1;tr|A0A0R4J0V1|A0A0R4J0V1_MOUSE Integrator complex subunit 10 OS=Mus musculus OX=10090 GN=Ints10 PE=1 SV=1;sp|Q8K2A7|INT10_MOUSE Integrator complex subunit 10	5	6	6	6	3	2	0	2	2	2	2	6	4	2	0	1	2	1	1	1	2	2	1	2	1	2	1	2	2	3	1	2	0	2	3	2	0	2	2	2	2	6
A0A0R4J0V5;P08775	A0A0R4J0V5;P08775	31;31	31;31	31;31	DNA-directed RNA polymerase II subunit RPB1	Polr2a	tr|A0A0R4J0V5|A0A0R4J0V5_MOUSE DNA-directed RNA polymerase subunit OS=Mus musculus OX=10090 GN=Polr2a PE=1 SV=1;sp|P08775|RPB1_MOUSE DNA-directed RNA polymerase II subunit RPB1 OS=Mus musculus OX=10090 GN=Polr2a PE=1 SV=3	2	31	31	31	12	9	15	8	10	11	11	19	13	11	9	12	7	10	13	14	14	9	12	16	16	12	15	12	9	13	9	8	8	8	12	9	15	8	10	11	11	19
A0A0R4J0W6;Q9CRC8;F6RDA7;D6RHB1;D6RFC5;A0A0G2JGC9;F6RGS7	A0A0R4J0W6;Q9CRC8	19;19;5;5;3;2;2	19;19;5;5;3;2;2	19;19;5;5;3;2;2	Leucine-rich repeat-containing protein 40	Lrrc40	tr|A0A0R4J0W6|A0A0R4J0W6_MOUSE Leucine-rich repeat-containing protein 40 OS=Mus musculus OX=10090 GN=Lrrc40 PE=1 SV=1;sp|Q9CRC8|LRC40_MOUSE Leucine-rich repeat-containing protein 40 OS=Mus musculus OX=10090 GN=Lrrc40 PE=1 SV=2	7	19	19	19	6	3	11	8	6	5	4	13	11	7	11	6	8	8	8	8	7	7	6	9	8	7	8	11	9	6	8	4	8	6	6	3	11	8	6	5	4	13
A0A0R4J0W9;Q6DIA2;A0A1Y7VJ76;A0A1Y7VJT1;A0A1Y7VMT0;A0A1Y7VMU8;A0A1Y7VIP9	A0A0R4J0W9;Q6DIA2	21;21;6;2;2;2;1	21;21;6;2;2;2;1	21;21;6;2;2;2;1	Exocyst complex component 3-like protein 4	Exoc3l4	tr|A0A0R4J0W9|A0A0R4J0W9_MOUSE Exocyst complex component 3-like protein 4 OS=Mus musculus OX=10090 GN=Exoc3l4 PE=1 SV=1;sp|Q6DIA2|EX3L4_MOUSE Exocyst complex component 3-like protein 4 OS=Mus musculus OX=10090 GN=Exoc3l4 PE=1 SV=2	7	21	21	21	11	7	13	9	9	11	7	13	13	15	15	14	8	13	11	13	15	13	15	9	12	13	1	12	10	5	13	8	11	11	11	7	13	9	9	11	7	13
A0A0R4J0X2;Q8VC19;A0A1W2P873;D6RGR8;A0A1L1STE9	A0A0R4J0X2;Q8VC19;A0A1W2P873	6;6;3;2;1	6;6;3;2;1	6;6;3;2;1	5-aminolevulinate synthase, nonspecific, mitochondrial	Alas1	tr|A0A0R4J0X2|A0A0R4J0X2_MOUSE 5-aminolevulinate synthase OS=Mus musculus OX=10090 GN=Alas1 PE=1 SV=1;sp|Q8VC19|HEM1_MOUSE 5-aminolevulinate synthase, non-specific, mitochondrial OS=Mus musculus OX=10090 GN=Alas1 PE=1 SV=2;tr|A0A1W2P873|A0A1W2P873_MOUSE 5-	5	6	6	6	1	1	1	1	2	1	2	2	2	1	2	2	1	1	1	2	2	1	1	1	4	2	1	3	4	2	3	1	1	1	1	1	1	1	2	1	2	2
A0A0R4J0X5	A0A0R4J0X5	12	4	1			tr|A0A0R4J0X5|A0A0R4J0X5_MOUSE Alpha-1-antitrypsin 1-3 OS=Mus musculus OX=10090 GN=Serpina1c PE=1 SV=1	1	12	4	1	5	5	5	4	4	4	3	8	6	5	4	4	4	5	4	5	5	5	6	3	5	6	12	5	5	5	5	5	6	5	0	0	0	0	0	0	0	2
A0A0R4J0X8;Q9ES28;D3Z0V2;A0A1B0GRS3;F6WMJ3;Q8K4I3;H3BJ53	A0A0R4J0X8;Q9ES28;D3Z0V2	18;17;16;7;2;2;1	18;17;16;7;2;2;1	17;16;15;7;1;1;1	Rho guanine nucleotide exchange factor 7	Arhgef7	tr|A0A0R4J0X8|A0A0R4J0X8_MOUSE Rho guanine nucleotide exchange factor 7 OS=Mus musculus OX=10090 GN=Arhgef7 PE=1 SV=1;sp|Q9ES28|ARHG7_MOUSE Rho guanine nucleotide exchange factor 7 OS=Mus musculus OX=10090 GN=Arhgef7 PE=1 SV=2;tr|D3Z0V2|D3Z0V2_MOUSE Rho gu	7	18	18	17	8	5	5	7	5	4	7	9	8	4	6	5	7	6	8	5	4	6	6	6	6	6	6	9	2	4	7	5	5	4	8	5	5	7	5	4	7	9
A0A0R4J0Z1;P08003	A0A0R4J0Z1;P08003	43;43	43;43	43;43	Protein disulfide-isomerase A4	Pdia4	tr|A0A0R4J0Z1|A0A0R4J0Z1_MOUSE Protein disulfide-isomerase A4 OS=Mus musculus OX=10090 GN=Pdia4 PE=1 SV=1;sp|P08003|PDIA4_MOUSE Protein disulfide-isomerase A4 OS=Mus musculus OX=10090 GN=Pdia4 PE=1 SV=3	2	43	43	43	33	24	35	35	35	34	37	36	34	36	38	37	35	37	37	36	38	35	36	36	34	33	38	37	34	35	35	33	35	34	33	24	35	35	35	34	37	36
A0A0R4J0Z3;P55088;A0A5F8MQ17	A0A0R4J0Z3;P55088;A0A5F8MQ17	2;2;1	2;2;1	2;2;1	Aquaporin-4	Aqp4	tr|A0A0R4J0Z3|A0A0R4J0Z3_MOUSE Aquaporin-4 OS=Mus musculus OX=10090 GN=Aqp4 PE=1 SV=1;sp|P55088|AQP4_MOUSE Aquaporin-4 OS=Mus musculus OX=10090 GN=Aqp4 PE=1 SV=2;tr|A0A5F8MQ17|A0A5F8MQ17_MOUSE Aquaporin-4 OS=Mus musculus OX=10090 GN=Aqp4 PE=1 SV=1	3	2	2	2	0	1	0	0	0	0	0	0	0	0	0	0	0	0	0	0	0	0	0	0	0	0	2	0	0	0	0	0	0	0	0	1	0	0	0	0	0	0
A0A0R4J107;Q8R146	A0A0R4J107;Q8R146	21;21	21;21	13;13	Acylamino-acid-releasing enzyme	Apeh	tr|A0A0R4J107|A0A0R4J107_MOUSE Acylamino-acid-releasing enzyme (Fragment) OS=Mus musculus OX=10090 GN=Apeh PE=1 SV=1;sp|Q8R146|APEH_MOUSE Acylamino-acid-releasing enzyme OS=Mus musculus OX=10090 GN=Apeh PE=1 SV=3	2	21	21	13	12	9	14	13	13	14	11	15	15	14	16	14	12	16	18	16	17	17	15	18	16	15	7	17	5	14	12	13	18	13	12	9	14	13	13	14	11	15
A0A0R4J111;Q9JHC0	A0A0R4J111;Q9JHC0	16;15	16;15	16;15	Glutathione peroxidase 2	Gpx2	tr|A0A0R4J111|A0A0R4J111_MOUSE Glutathione peroxidase OS=Mus musculus OX=10090 GN=Gpx2 PE=1 SV=1;sp|Q9JHC0|GPX2_MOUSE Glutathione peroxidase 2 OS=Mus musculus OX=10090 GN=Gpx2 PE=2 SV=3	2	16	16	16	8	1	10	10	8	9	4	9	11	10	14	12	10	12	11	11	12	10	10	12	11	12	8	14	8	6	10	8	12	9	8	1	10	10	8	9	4	9
A0A0U1RPX7;A0A0R4J113;Q5MJ56;P97479;D3YUT5;A0A571BEN3	A0A0U1RPX7;A0A0R4J113;Q5MJ56;P97479	27;27;27;27;2;1	24;24;24;24;2;1	24;24;24;24;2;1	Unconventional myosin-VIIa	Myo7a	tr|A0A0U1RPX7|A0A0U1RPX7_MOUSE Unconventional myosin-VIIa OS=Mus musculus OX=10090 GN=Myo7a PE=1 SV=1;tr|A0A0R4J113|A0A0R4J113_MOUSE Unconventional myosin-VIIa OS=Mus musculus OX=10090 GN=Myo7a PE=1 SV=1;tr|Q5MJ56|Q5MJ56_MOUSE Myosin VIIa isoform 2 OS=Mus	6	27	24	24	12	7	10	10	7	6	9	14	13	12	13	12	11	14	14	15	13	11	14	10	14	14	3	14	13	9	12	8	11	12	9	4	7	8	6	3	7	12
A0A0R4J119;G3UZI5	A0A0R4J119	27;3	1;0	1;0			tr|A0A0R4J119|A0A0R4J119_MOUSE Cytoplasmic FMR1-interacting protein OS=Mus musculus OX=10090 GN=Cyfip1 PE=1 SV=1	2	27	1	1	16	12	19	14	14	13	12	17	14	15	16	10	14	18	16	16	13	20	16	15	13	9	14	11	11	10	16	10	13	13	1	0	1	1	0	1	0	0
A0A0R4J140;Z4YLI8;Q5SW19	A0A0R4J140;Z4YLI8;Q5SW19	40;38;38	40;38;38	40;38;38	Clustered mitochondria protein homolog	Cluh	tr|A0A0R4J140|A0A0R4J140_MOUSE Clustered mitochondria protein homolog OS=Mus musculus OX=10090 GN=Cluh PE=1 SV=1;tr|Z4YLI8|Z4YLI8_MOUSE Clustered mitochondria protein homolog OS=Mus musculus OX=10090 GN=Cluh PE=1 SV=1;sp|Q5SW19|CLU_MOUSE Clustered mitochon	3	40	40	40	15	15	23	15	20	16	14	28	19	20	26	20	18	22	18	25	25	23	22	20	20	20	23	21	10	21	16	21	16	15	15	15	23	15	20	16	14	28
A0A286YCP6;A0A0R4J159;A0A5F8MPN9;A0A286YDI1;Q9Z2E2	A0A286YCP6;A0A0R4J159;A0A5F8MPN9;A0A286YDI1;Q9Z2E2	2;2;2;2;2	2;2;2;2;2	2;2;2;2;2	Methyl-CpG-binding domain protein 1	Mbd1	tr|A0A286YCP6|A0A286YCP6_MOUSE Methyl-CpG-binding domain protein 1 (Fragment) OS=Mus musculus OX=10090 GN=Mbd1 PE=1 SV=1;tr|A0A0R4J159|A0A0R4J159_MOUSE Methyl-CpG-binding domain protein 1 OS=Mus musculus OX=10090 GN=Mbd1 PE=1 SV=1;tr|A0A5F8MPN9|A0A5F8MPN9_	5	2	2	2	0	0	0	0	0	0	0	1	1	1	0	0	0	0	0	0	0	0	0	0	0	0	1	0	1	0	0	1	0	0	0	0	0	0	0	0	0	1
A0A0R4J170;Q3TKT4;G3UX35;H3BJM2;A0A140LJK1;A0A140LIV3;A0A140LHZ8;H3BJI1;H3BLI4;A0A140LHE2;A0A140LIQ9;Q9D007;A0A140LI14;H3BKJ3;A0A140LIM0;A0A140LID0;H3BK47;A0A140LHP6;A0A140LHF4;H3BKN5	A0A0R4J170;Q3TKT4;G3UX35	23;23;21;1;1;1;1;1;1;1;1;1;1;1;1;1;1;1;1;1	23;23;21;1;1;1;1;1;1;1;1;1;1;1;1;1;1;1;1;1	13;13;12;0;0;0;0;0;0;0;0;0;0;0;0;0;0;0;0;0	Transcription activator BRG1	Smarca4	tr|A0A0R4J170|A0A0R4J170_MOUSE Transcription activator BRG1 OS=Mus musculus OX=10090 GN=Smarca4 PE=1 SV=1;sp|Q3TKT4|SMCA4_MOUSE Transcription activator BRG1 OS=Mus musculus OX=10090 GN=Smarca4 PE=1 SV=1;tr|G3UX35|G3UX35_MOUSE Transcription activator BRG1 (	20	23	23	13	9	8	13	6	12	10	12	16	11	12	11	10	10	11	11	12	10	8	10	11	11	10	15	11	8	9	9	10	8	10	9	8	13	6	12	10	12	16
A0A0R4J174;Q9QZH6;J3KMM6	A0A0R4J174;Q9QZH6;J3KMM6	7;7;4	7;7;4	7;7;4	Evolutionarily conserved signaling intermediate in Toll pathway, mitochondrial	Ecsit	tr|A0A0R4J174|A0A0R4J174_MOUSE Evolutionarily conserved signaling intermediate in Toll pathway, mitochondrial OS=Mus musculus OX=10090 GN=Ecsit PE=1 SV=1;sp|Q9QZH6|ECSIT_MOUSE Evolutionarily conserved signaling intermediate in Toll pathway, mitochondrial O	3	7	7	7	1	1	4	2	2	2	2	3	3	2	3	2	1	3	2	3	4	2	2	1	1	4	0	2	3	2	3	2	3	2	1	1	4	2	2	2	2	3
A0A0R4J187;P23475;A0A2R8VHZ9;E9Q163	A0A0R4J187;P23475;A0A2R8VHZ9	11;10;8;1	11;10;8;1	11;10;8;1	X-ray repair cross-complementing protein 6	Xrcc6	tr|A0A0R4J187|A0A0R4J187_MOUSE X-ray repair cross-complementing protein 6 OS=Mus musculus OX=10090 GN=Xrcc6 PE=1 SV=1;sp|P23475|XRCC6_MOUSE X-ray repair cross-complementing protein 6 OS=Mus musculus OX=10090 GN=Xrcc6 PE=1 SV=5;tr|A0A2R8VHZ9|A0A2R8VHZ9_MOUS	4	11	11	11	4	1	2	1	2	2	1	5	3	5	2	3	2	2	3	1	4	4	2	2	4	4	7	6	2	4	3	2	3	2	4	1	2	1	2	2	1	5
A0A0R4J190;Q64277	A0A0R4J190;Q64277	4;4	4;4	4;4	ADP-ribosyl cyclase/cyclic ADP-ribose hydrolase 2	Bst1	tr|A0A0R4J190|A0A0R4J190_MOUSE ADP-ribosyl cyclase/cyclic ADP-ribose hydrolase OS=Mus musculus OX=10090 GN=Bst1 PE=1 SV=1;sp|Q64277|BST1_MOUSE ADP-ribosyl cyclase/cyclic ADP-ribose hydrolase 2 OS=Mus musculus OX=10090 GN=Bst1 PE=1 SV=1	2	4	4	4	3	1	3	3	3	3	3	3	3	3	3	3	2	4	3	4	3	3	4	3	3	3	0	4	3	2	4	2	3	3	3	1	3	3	3	3	3	3
A0A0R4J195;Q9CSU0;F6YB25;F7DAY5	A0A0R4J195;Q9CSU0;F6YB25;F7DAY5	8;8;6;4	8;8;6;4	8;8;6;4	Regulation of nuclear pre-mRNA domain-containing protein 1B	Rprd1b	tr|A0A0R4J195|A0A0R4J195_MOUSE Regulation of nuclear pre-mRNA domain-containing protein OS=Mus musculus OX=10090 GN=Rprd1b PE=1 SV=1;sp|Q9CSU0|RPR1B_MOUSE Regulation of nuclear pre-mRNA domain-containing protein 1B OS=Mus musculus OX=10090 GN=Rprd1b PE=1 S	4	8	8	8	3	2	2	3	4	4	3	6	3	4	5	5	5	6	3	6	6	5	5	3	5	4	4	6	4	5	5	3	5	4	3	2	2	3	4	4	3	6
A0A0R4J1C9;A0A1D5RME2;Q9R1I1;A0A1D5RMF5	A0A0R4J1C9;A0A1D5RME2;Q9R1I1	3;3;3;1	3;3;3;1	3;3;3;1	Carbohydrate sulfotransferase 4	Chst4	tr|A0A0R4J1C9|A0A0R4J1C9_MOUSE Sulfotransferase OS=Mus musculus OX=10090 GN=Chst4 PE=3 SV=1;tr|A0A1D5RME2|A0A1D5RME2_MOUSE Sulfotransferase OS=Mus musculus OX=10090 GN=Chst4 PE=3 SV=1;sp|Q9R1I1|CHST4_MOUSE Carbohydrate sulfotransferase 4 OS=Mus musculus OX	4	3	3	3	0	0	1	1	0	1	0	1	0	0	0	1	0	0	2	1	1	1	0	2	0	1	3	0	2	0	0	0	2	0	0	0	1	1	0	1	0	1
A0A0R4J1F8;A0A2K6EDP7;P59328	A0A0R4J1F8;A0A2K6EDP7;P59328	4;4;4	4;4;4	4;4;4	WD repeat and HMG-box DNA-binding protein 1	Wdhd1	tr|A0A0R4J1F8|A0A0R4J1F8_MOUSE WD repeat and HMG-box DNA-binding protein 1 OS=Mus musculus OX=10090 GN=Wdhd1 PE=1 SV=1;tr|A0A2K6EDP7|A0A2K6EDP7_MOUSE WD repeat and HMG-box DNA-binding protein 1 OS=Mus musculus OX=10090 GN=Wdhd1 PE=1 SV=1;sp|P59328|WDHD1_MO	3	4	4	4	1	1	1	0	2	0	0	1	0	1	1	0	1	1	0	0	1	0	0	2	0	0	0	1	1	4	0	1	0	1	1	1	1	0	2	0	0	1
D3YTP0;A0A0R4J1G9;Q8CI59;E9QN92	D3YTP0;A0A0R4J1G9;Q8CI59;E9QN92	7;7;7;6	7;7;7;6	7;7;7;6	Metalloreductase STEAP3	Steap3	tr|D3YTP0|D3YTP0_MOUSE Metalloreductase STEAP3 (Fragment) OS=Mus musculus OX=10090 GN=Steap3 PE=1 SV=8;tr|A0A0R4J1G9|A0A0R4J1G9_MOUSE Metalloreductase STEAP3 OS=Mus musculus OX=10090 GN=Steap3 PE=1 SV=1;sp|Q8CI59|STEA3_MOUSE Metalloreductase STEAP3 OS=Mus	4	7	7	7	0	2	2	1	1	2	1	2	2	1	1	0	1	1	1	2	0	3	2	0	2	1	5	1	2	3	0	1	1	1	0	2	2	1	1	2	1	2
A0A0R4J1H0;Q3KNM2	A0A0R4J1H0;Q3KNM2	4;4	4;4	4;4	E3 ubiquitin-protein ligase MARCH5	2005-03-01	tr|A0A0R4J1H0|A0A0R4J1H0_MOUSE E3 ubiquitin-protein ligase MARCHF5 OS=Mus musculus OX=10090 GN=Marchf5 PE=1 SV=1;sp|Q3KNM2|MARH5_MOUSE E3 ubiquitin-protein ligase MARCHF5 OS=Mus musculus OX=10090 GN=Marchf5 PE=1 SV=1	2	4	4	4	1	0	3	2	3	2	3	3	3	2	1	3	1	2	3	3	2	2	2	3	4	3	1	2	2	2	2	1	1	3	1	0	3	2	3	2	3	3
A0A0R4J1H8;A0A286YDQ8;E9QMY5;Q9QXN0;E9Q6I3	A0A0R4J1H8;A0A286YDQ8;E9QMY5;Q9QXN0;E9Q6I3	5;5;5;5;4	5;5;5;5;4	5;5;5;5;4	Protein Shroom3	Shroom3	tr|A0A0R4J1H8|A0A0R4J1H8_MOUSE Protein Shroom3 OS=Mus musculus OX=10090 GN=Shroom3 PE=1 SV=1;tr|A0A286YDQ8|A0A286YDQ8_MOUSE Protein Shroom3 OS=Mus musculus OX=10090 GN=Shroom3 PE=1 SV=1;tr|E9QMY5|E9QMY5_MOUSE Protein Shroom3 OS=Mus musculus OX=10090 GN=Shr	5	5	5	5	0	0	2	0	0	1	1	2	0	2	0	1	1	1	2	1	0	0	1	1	1	0	1	1	1	0	1	1	0	0	0	0	2	0	0	1	1	2
H3BJR8;A0A0R4J282;H3BJ24;A0A0R4J1H9;H3BL33;H3BJM1;E2S038;H3BLF2;D3Z6Q4;D3Z6Q3;P58462;D3Z0J5	H3BJR8;A0A0R4J282;H3BJ24;A0A0R4J1H9;H3BL33;H3BJM1;E2S038;H3BLF2;D3Z6Q4;D3Z6Q3;P58462;D3Z0J5	3;3;3;3;3;3;3;3;3;3;3;2	3;3;3;3;3;3;3;3;3;3;3;2	2;2;2;2;2;2;2;2;2;2;2;2	Forkhead box protein P1	Foxp1	tr|H3BJR8|H3BJR8_MOUSE Forkhead box protein P1 OS=Mus musculus OX=10090 GN=Foxp1 PE=1 SV=1;tr|A0A0R4J282|A0A0R4J282_MOUSE Forkhead box protein P1 OS=Mus musculus OX=10090 GN=Foxp1 PE=1 SV=1;tr|H3BJ24|H3BJ24_MOUSE Forkhead box protein P1 OS=Mus musculus OX=	12	3	3	2	1	0	0	0	0	0	0	1	1	1	0	1	0	0	0	0	0	0	0	0	0	0	1	1	1	0	0	0	0	0	1	0	0	0	0	0	0	1
A0A0R4J1I6;Q9QY81;F6XGN0	A0A0R4J1I6;Q9QY81;F6XGN0	31;31;16	31;31;16	31;31;16	Nuclear pore membrane glycoprotein 210	Nup210	tr|A0A0R4J1I6|A0A0R4J1I6_MOUSE Nuclear pore membrane glycoprotein 210 OS=Mus musculus OX=10090 GN=Nup210 PE=1 SV=1;sp|Q9QY81|PO210_MOUSE Nuclear pore membrane glycoprotein 210 OS=Mus musculus OX=10090 GN=Nup210 PE=1 SV=2;tr|F6XGN0|F6XGN0_MOUSE Nuclear pore	3	31	31	31	13	11	16	12	18	13	15	26	20	16	16	18	12	16	13	17	19	17	12	11	17	19	17	16	23	13	19	10	16	16	13	11	16	12	18	13	15	26
A0A0R4J1J1	A0A0R4J1J1	3	3	3			tr|A0A0R4J1J1|A0A0R4J1J1_MOUSE Probable hydrolase PNKD OS=Mus musculus OX=10090 GN=Pnkd PE=1 SV=1	1	3	3	3	3	2	2	2	2	2	3	2	2	2	1	2	2	2	2	2	2	1	1	1	1	2	1	2	2	2	2	3	2	2	3	2	2	2	2	2	3	2
Q05BG1;E9QA19;A0A0R4J1K1;Q8BT14	Q05BG1;E9QA19;A0A0R4J1K1;Q8BT14	1;1;1;1	1;1;1;1	1;1;1;1	CCR4-NOT transcription complex subunit 4	Cnot4	tr|Q05BG1|Q05BG1_MOUSE CCR4-NOT transcription complex subunit 4 OS=Mus musculus OX=10090 GN=Cnot4 PE=1 SV=1;tr|E9QA19|E9QA19_MOUSE CCR4-NOT transcription complex subunit 4 OS=Mus musculus OX=10090 GN=Cnot4 PE=1 SV=1;tr|A0A0R4J1K1|A0A0R4J1K1_MOUSE CCR4-NOT	4	1	1	1	1	0	0	0	0	0	1	0	0	0	0	0	0	0	1	0	0	0	0	0	0	0	0	1	0	0	0	1	0	0	1	0	0	0	0	0	1	0
A0A0R4J1L2;Q91VK2;F6ZFU0;D3Z7N2;D3YY68	A0A0R4J1L2;Q91VK2;F6ZFU0;D3Z7N2;D3YY68	17;16;16;11;10	1;0;1;1;0	1;0;1;1;0		Eef1d	tr|A0A0R4J1L2|A0A0R4J1L2_MOUSE Elongation factor 1-delta OS=Mus musculus OX=10090 GN=Eef1d PE=1 SV=1;tr|Q91VK2|Q91VK2_MOUSE Eef1d protein OS=Mus musculus OX=10090 GN=Eef1d PE=1 SV=1;tr|F6ZFU0|F6ZFU0_MOUSE Elongation factor 1-delta (Fragment) OS=Mus musculu	5	17	1	1	13	8	14	13	13	14	13	14	15	14	14	16	15	13	13	15	14	12	14	13	11	13	12	16	13	10	17	11	9	11	1	1	1	1	1	1	1	1
A0A0R4J1L4	A0A0R4J1L4	19	19	1			tr|A0A0R4J1L4|A0A0R4J1L4_MOUSE AP-1 complex subunit mu-2 OS=Mus musculus OX=10090 GN=Ap1m2 PE=1 SV=1	1	19	19	1	11	3	12	11	11	9	11	12	13	12	12	11	13	10	10	10	13	13	10	11	12	9	12	12	8	7	10	6	11	10	11	3	12	11	11	9	11	12
A0A0R4J1L9;A0A0R4J0N9;A0A0R4J147;Q5HZI1;D3Z7B3;D3Z2H5;E9Q8N4	A0A0R4J1L9;A0A0R4J0N9;A0A0R4J147;Q5HZI1	14;13;13;13;4;3;1	14;13;13;13;4;3;1	14;13;13;13;4;3;1	Microtubule-associated tumor suppressor 1 homolog	Mtus1	tr|A0A0R4J1L9|A0A0R4J1L9_MOUSE Microtubule-associated tumor suppressor 1 homolog OS=Mus musculus OX=10090 GN=Mtus1 PE=1 SV=1;tr|A0A0R4J0N9|A0A0R4J0N9_MOUSE Microtubule-associated tumor suppressor 1 homolog OS=Mus musculus OX=10090 GN=Mtus1 PE=1 SV=1;tr|A0A	7	14	14	14	7	6	5	9	10	8	8	11	10	9	10	7	8	7	8	9	10	9	8	10	9	9	3	9	10	7	9	6	6	10	7	6	5	9	10	8	8	11
A0A0R4J1N3;E9QP56;P33622	A0A0R4J1N3;E9QP56;P33622	3;3;3	3;3;3	3;3;3	Apolipoprotein C-III	Apoc3	tr|A0A0R4J1N3|A0A0R4J1N3_MOUSE Apolipoprotein C-III OS=Mus musculus OX=10090 GN=Apoc3 PE=1 SV=1;tr|E9QP56|E9QP56_MOUSE Apolipoprotein C-III OS=Mus musculus OX=10090 GN=Apoc3 PE=1 SV=1;sp|P33622|APOC3_MOUSE Apolipoprotein C-III OS=Mus musculus OX=10090 GN=A	3	3	3	3	2	0	3	3	3	3	2	3	3	3	3	3	3	3	3	3	3	3	3	3	3	3	0	3	3	1	3	1	2	2	2	0	3	3	3	3	2	3
A0A0R4J1N8;Q8CEE7;D3YVJ8	A0A0R4J1N8;Q8CEE7	10;10;4	10;10;4	10;10;4	Retinol dehydrogenase 13	Rdh13	tr|A0A0R4J1N8|A0A0R4J1N8_MOUSE Retinol dehydrogenase 13 OS=Mus musculus OX=10090 GN=Rdh13 PE=1 SV=1;sp|Q8CEE7|RDH13_MOUSE Retinol dehydrogenase 13 OS=Mus musculus OX=10090 GN=Rdh13 PE=1 SV=1	3	10	10	10	7	5	8	8	5	7	7	10	6	4	7	5	6	6	7	4	8	8	6	5	4	6	7	5	10	6	5	4	8	8	7	5	8	8	5	7	7	10
A0A0R4J1N9;P40630;D3Z0F3	A0A0R4J1N9;P40630;D3Z0F3	15;15;8	15;15;8	15;15;8	Transcription factor A, mitochondrial	Tfam	tr|A0A0R4J1N9|A0A0R4J1N9_MOUSE Transcription factor A, mitochondrial OS=Mus musculus OX=10090 GN=Tfam PE=1 SV=1;sp|P40630|TFAM_MOUSE Transcription factor A, mitochondrial OS=Mus musculus OX=10090 GN=Tfam PE=1 SV=2;tr|D3Z0F3|D3Z0F3_MOUSE Transcription facto	3	15	15	15	8	7	9	8	8	7	10	12	11	11	13	10	8	10	7	9	13	12	11	9	8	10	9	11	12	9	9	8	9	8	8	7	9	8	8	7	10	12
A0A0R4J1Q0;G5E896;Q3UJB9;D6RE33;F6ZJ27;F6V5I7	A0A0R4J1Q0;G5E896;Q3UJB9;D6RE33	14;14;13;10;3;2	14;14;13;10;3;2	14;14;13;10;3;2	Enhancer of mRNA-decapping protein 4	Edc4	tr|A0A0R4J1Q0|A0A0R4J1Q0_MOUSE Enhancer of mRNA-decapping protein 4 OS=Mus musculus OX=10090 GN=Edc4 PE=1 SV=1;tr|G5E896|G5E896_MOUSE Enhancer of mRNA-decapping protein 4 OS=Mus musculus OX=10090 GN=Edc4 PE=1 SV=1;sp|Q3UJB9|EDC4_MOUSE Enhancer of mRNA-deca	6	14	14	14	5	3	8	3	4	2	5	6	6	5	5	5	4	5	3	5	4	5	5	4	6	4	6	5	3	4	5	1	4	3	5	3	8	3	4	2	5	6
A0A0R4J1R7;Q9CZL5	A0A0R4J1R7;Q9CZL5	5;4	4;3	4;3	Pterin-4-alpha-carbinolamine dehydratase 2	Pcbd2	tr|A0A0R4J1R7|A0A0R4J1R7_MOUSE 4a-hydroxytetrahydrobiopterin dehydratase OS=Mus musculus OX=10090 GN=Pcbd2 PE=1 SV=1;sp|Q9CZL5|PHS2_MOUSE Pterin-4-alpha-carbinolamine dehydratase 2 OS=Mus musculus OX=10090 GN=Pcbd2 PE=1 SV=2	2	5	4	4	2	2	1	1	1	1	0	2	1	1	2	3	0	1	0	1	2	1	2	1	1	2	0	2	0	0	2	0	0	0	2	1	1	1	1	1	0	2
A0A0R4J1W0;B2RXQ9;D3Z080;Z4YJR7;A0A0R4J1T1;B7ZWM6;B9EKP8;Q3UTJ2;F6ZWT0;A0A0R4J1X5;F6V513;F7BEU1;A0A1B0GRC3	A0A0R4J1W0;B2RXQ9;D3Z080;Z4YJR7;A0A0R4J1T1;B7ZWM6;B9EKP8;Q3UTJ2;F6ZWT0;A0A0R4J1X5	4;4;4;4;4;4;4;4;2;2;1;1;1	4;4;4;4;4;4;4;4;2;2;1;1;1	4;4;4;4;4;4;4;4;2;2;1;1;1	Sorbin and SH3 domain-containing protein 2	Sorbs2	tr|A0A0R4J1W0|A0A0R4J1W0_MOUSE Sorbin and SH3 domain-containing protein 2 OS=Mus musculus OX=10090 GN=Sorbs2 PE=1 SV=1;tr|B2RXQ9|B2RXQ9_MOUSE Sorbin and SH3 domain-containing protein 2 OS=Mus musculus OX=10090 GN=Sorbs2 PE=1 SV=1;tr|D3Z080|D3Z080_MOUSE Sor	13	4	4	4	0	0	0	1	1	1	1	3	2	3	1	1	0	1	1	1	1	1	1	1	1	1	4	1	1	1	1	1	0	1	0	0	0	1	1	1	1	3
A0A0R4J1V0;D3YZS9;D3YW13;D3Z114	A0A0R4J1V0	40;14;11;7	2;0;0;0	2;0;0;0			tr|A0A0R4J1V0|A0A0R4J1V0_MOUSE Na(+)/H(+) exchange regulatory cofactor NHE-RF3 OS=Mus musculus OX=10090 GN=Pdzk1 PE=1 SV=1	4	40	2	2	25	16	24	31	16	20	22	23	31	33	29	32	22	30	28	28	32	31	31	31	29	20	3	21	12	16	33	21	31	27	0	0	2	2	0	0	2	0
G3X8W7;A0A0R4J1W7;Q8BGZ4	G3X8W7;A0A0R4J1W7;Q8BGZ4	8;8;8	8;8;8	8;8;8	Cell division cycle protein 23 homolog	Cdc23	tr|G3X8W7|G3X8W7_MOUSE Cell division cycle protein 23 homolog OS=Mus musculus OX=10090 GN=Cdc23 PE=1 SV=1;tr|A0A0R4J1W7|A0A0R4J1W7_MOUSE Cell division cycle protein 23 homolog OS=Mus musculus OX=10090 GN=Cdc23 PE=1 SV=1;sp|Q8BGZ4|CDC23_MOUSE Cell division	3	8	8	8	1	2	1	1	3	2	1	4	5	2	3	2	2	2	3	4	4	4	1	3	2	3	5	5	3	4	1	3	2	4	1	2	1	1	3	2	1	4
A0A0R4J1Y3;Q8BWU5;E9QMF4;E0CYN9;E0CXW7;E0CYK9	A0A0R4J1Y3;Q8BWU5;E9QMF4;E0CYN9	12;10;7;6;5;3	12;10;7;6;5;3	12;10;7;6;5;3	Probable tRNA N6-adenosine threonylcarbamoyltransferase	Osgep	tr|A0A0R4J1Y3|A0A0R4J1Y3_MOUSE tRNA N6-adenosine threonylcarbamoyltransferase OS=Mus musculus OX=10090 GN=Osgep PE=1 SV=1;sp|Q8BWU5|OSGEP_MOUSE tRNA N6-adenosine threonylcarbamoyltransferase OS=Mus musculus OX=10090 GN=Osgep PE=1 SV=2;tr|E9QMF4|E9QMF4_MOUS	6	12	12	12	6	3	8	6	3	5	3	6	5	5	6	4	4	4	7	6	5	6	3	5	3	5	6	4	2	4	2	2	5	5	6	3	8	6	3	5	3	6
A0A0R4J1Z3;Q9CR67;Q9CZM3	A0A0R4J1Z3;Q9CR67;Q9CZM3	2;2;1	2;2;1	2;2;1	Transmembrane protein 33	Tmem33	tr|A0A0R4J1Z3|A0A0R4J1Z3_MOUSE Transmembrane protein 33 OS=Mus musculus OX=10090 GN=Tmem33 PE=1 SV=1;sp|Q9CR67|TMM33_MOUSE Transmembrane protein 33 OS=Mus musculus OX=10090 GN=Tmem33 PE=1 SV=1;tr|Q9CZM3|Q9CZM3_MOUSE Transmembrane protein 33 OS=Mus musculus	3	2	2	2	0	1	0	0	0	0	0	0	0	0	0	0	0	0	0	0	1	0	1	0	0	0	1	0	0	0	0	0	1	0	0	1	0	0	0	0	0	0
A0A0R4J209;Q9JKA5	A0A0R4J209;Q9JKA5	13;13	13;13	13;13	Cell surface A33 antigen	Gpa33	tr|A0A0R4J209|A0A0R4J209_MOUSE Cell surface A33 antigen OS=Mus musculus OX=10090 GN=Gpa33 PE=1 SV=1;sp|Q9JKA5|GPA33_MOUSE Cell surface A33 antigen OS=Mus musculus OX=10090 GN=Gpa33 PE=2 SV=2	2	13	13	13	9	4	9	9	8	8	8	9	10	8	7	9	7	9	8	8	8	8	8	9	7	6	9	9	9	4	10	8	8	8	9	4	9	9	8	8	8	9
A0A0R4J233;A0A1W2P6J7;Q8C650;A0A1W2P866	A0A0R4J233;A0A1W2P6J7;Q8C650	4;4;4;1	3;3;3;1	3;3;3;1	Septin-10	2010-09-01	tr|A0A0R4J233|A0A0R4J233_MOUSE Septin OS=Mus musculus OX=10090 GN=Septin10 PE=1 SV=1;tr|A0A1W2P6J7|A0A1W2P6J7_MOUSE Septin OS=Mus musculus OX=10090 GN=Septin10 PE=1 SV=1;sp|Q8C650|SEP10_MOUSE Septin-10 OS=Mus musculus OX=10090 GN=Septin10 PE=1 SV=1	4	4	3	3	1	2	1	1	1	2	1	2	1	1	1	1	2	2	2	3	1	1	2	2	2	3	3	1	2	3	2	2	1	2	0	1	0	0	0	1	0	1
A0A0R4J242;Q922Q9;A0A0R4J058;A0A1B0GSH5;D3YWG2;G8JL55	A0A0R4J242;Q922Q9;A0A0R4J058;A0A1B0GSH5;D3YWG2;G8JL55	5;5;4;3;3;3	5;5;4;3;3;3	5;5;4;3;3;3	Chitinase domain-containing protein 1	Chid1	tr|A0A0R4J242|A0A0R4J242_MOUSE Chitinase domain-containing protein 1 OS=Mus musculus OX=10090 GN=Chid1 PE=1 SV=1;sp|Q922Q9|CHID1_MOUSE Chitinase domain-containing protein 1 OS=Mus musculus OX=10090 GN=Chid1 PE=1 SV=1;tr|A0A0R4J058|A0A0R4J058_MOUSE Chitinas	6	5	5	5	2	1	1	2	3	2	2	3	3	3	3	3	3	3	3	3	2	3	3	3	5	3	1	3	2	2	3	1	3	3	2	1	1	2	3	2	2	3
A0A0R4J243;Q8BR65	A0A0R4J243;Q8BR65	3;3	3;3	3;3	Sin3 histone deacetylase corepressor complex component SDS3	Suds3	tr|A0A0R4J243|A0A0R4J243_MOUSE Sin3 histone deacetylase corepressor complex component SDS3 OS=Mus musculus OX=10090 GN=Suds3 PE=1 SV=1;sp|Q8BR65|SDS3_MOUSE Sin3 histone deacetylase corepressor complex component SDS3 OS=Mus musculus OX=10090 GN=Suds3 PE=1 S	2	3	3	3	1	1	1	0	1	1	1	2	1	1	1	0	0	1	1	2	0	1	2	1	1	2	1	2	2	0	1	0	1	0	1	1	1	0	1	1	1	2
V9GXH2;A0A0R4J250;Q61070;V9GXU0	V9GXH2;A0A0R4J250;Q61070;V9GXU0	3;3;3;2	3;3;3;2	3;3;3;2	Etoposide-induced protein 2.4	Ei24	tr|V9GXH2|V9GXH2_MOUSE Etoposide-induced protein 2.4 (Fragment) OS=Mus musculus OX=10090 GN=Ei24 PE=1 SV=2;tr|A0A0R4J250|A0A0R4J250_MOUSE Etoposide-induced protein 2.4 OS=Mus musculus OX=10090 GN=Ei24 PE=1 SV=1;sp|Q61070|EI24_MOUSE Etoposide-induced protei	4	3	3	3	2	0	1	2	2	2	2	3	3	3	2	2	2	2	2	2	3	3	2	3	2	1	2	3	2	2	2	1	2	1	2	0	1	2	2	2	2	3
A0A0R4J254;Q9ESJ0;G3UX04	A0A0R4J254;Q9ESJ0	8;8;1	8;8;1	8;8;1	Exportin-4	Xpo4	tr|A0A0R4J254|A0A0R4J254_MOUSE Exportin-4 OS=Mus musculus OX=10090 GN=Xpo4 PE=1 SV=1;sp|Q9ESJ0|XPO4_MOUSE Exportin-4 OS=Mus musculus OX=10090 GN=Xpo4 PE=1 SV=2	3	8	8	8	2	1	2	2	4	3	3	5	0	2	1	3	5	4	3	3	2	5	1	2	3	1	1	2	5	2	2	2	1	3	2	1	2	2	4	3	3	5
A0A0R4J256;P28076;G3UYK5;A0A494B9L1	A0A0R4J256;P28076	5;4;2;2	5;4;2;2	5;4;2;2	Proteasome subunit beta type-9	Psmb9	tr|A0A0R4J256|A0A0R4J256_MOUSE Proteasome subunit beta OS=Mus musculus OX=10090 GN=Psmb9 PE=1 SV=1;sp|P28076|PSB9_MOUSE Proteasome subunit beta type-9 OS=Mus musculus OX=10090 GN=Psmb9 PE=1 SV=1	4	5	5	5	2	2	3	4	3	3	3	4	2	4	4	4	3	3	3	4	4	4	4	3	5	4	2	4	2	4	3	4	5	4	2	2	3	4	3	3	3	4
A0A0R4J259;G3UZI2;Q7TMK9;G3V018;G3UZ48;G3UXJ6;G3UWM1;G3XA76;G3UXU5;G3UY67;G3UYK7	A0A0R4J259;G3UZI2;Q7TMK9;G3V018;G3UZ48;G3UXJ6	31;30;30;29;25;21;12;5;3;1;1	31;30;30;29;25;21;12;5;3;1;1	23;22;22;21;18;16;8;5;1;1;1	Heterogeneous nuclear ribonucleoprotein Q	Syncrip	tr|A0A0R4J259|A0A0R4J259_MOUSE Heterogeneous nuclear ribonucleoprotein Q OS=Mus musculus OX=10090 GN=Syncrip PE=1 SV=1;tr|G3UZI2|G3UZI2_MOUSE Heterogeneous nuclear ribonucleoprotein Q OS=Mus musculus OX=10090 GN=Syncrip PE=1 SV=1;sp|Q7TMK9|HNRPQ_MOUSE Hete	11	31	31	23	17	13	19	21	18	19	18	23	22	22	23	22	19	21	22	22	21	22	21	23	20	20	24	24	20	17	19	17	20	18	17	13	19	21	18	19	18	23
A0A0R4J260;B2RRE7	A0A0R4J260;B2RRE7	2;2	2;2	2;2	OTU domain-containing protein 4	Otud4	tr|A0A0R4J260|A0A0R4J260_MOUSE Ubiquitinyl hydrolase 1 OS=Mus musculus OX=10090 GN=Otud4 PE=1 SV=1;sp|B2RRE7|OTUD4_MOUSE OTU domain-containing protein 4 OS=Mus musculus OX=10090 GN=Otud4 PE=1 SV=1	2	2	2	2	1	2	1	1	2	1	2	1	1	1	2	1	1	1	1	2	1	1	1	1	1	0	1	2	1	2	1	1	2	2	1	2	1	1	2	1	2	1
A0A0R4J263;O35083;G3UWV6	A0A0R4J263;O35083;G3UWV6	4;4;2	4;4;2	4;4;2	1-acyl-sn-glycerol-3-phosphate acyltransferase alpha;1-acyl-sn-glycerol-3-phosphate acyltransferase	Agpat1	tr|A0A0R4J263|A0A0R4J263_MOUSE 1-acyl-sn-glycerol-3-phosphate acyltransferase OS=Mus musculus OX=10090 GN=Agpat1 PE=1 SV=1;sp|O35083|PLCA_MOUSE 1-acyl-sn-glycerol-3-phosphate acyltransferase alpha OS=Mus musculus OX=10090 GN=Agpat1 PE=1 SV=1;tr|G3UWV6|G3UW	3	4	4	4	2	0	2	2	2	2	1	3	2	2	3	2	2	2	2	2	3	3	4	2	3	2	2	2	4	2	2	1	3	4	2	0	2	2	2	2	1	3
A0A0R4J275;Q7TMF3;F6RBR6	A0A0R4J275;Q7TMF3	16;16;7	16;16;7	16;16;7	NADH dehydrogenase [ubiquinone] 1 alpha subcomplex subunit 12	Ndufa12	tr|A0A0R4J275|A0A0R4J275_MOUSE NADH dehydrogenase [ubiquinone] 1 alpha subcomplex subunit 12 OS=Mus musculus OX=10090 GN=Ndufa12 PE=1 SV=1;sp|Q7TMF3|NDUAC_MOUSE NADH dehydrogenase [ubiquinone] 1 alpha subcomplex subunit 12 OS=Mus musculus OX=10090 GN=Ndufa	3	16	16	16	7	2	10	9	8	8	7	12	11	12	12	11	9	11	10	11	11	13	12	10	11	9	11	13	13	4	11	6	8	9	7	2	10	9	8	8	7	12
E9PUG7;A0A0R4J298;Q61211;Q8C8I3	E9PUG7;A0A0R4J298;Q61211;Q8C8I3	4;4;4;3	4;4;4;3	4;4;4;3	Eukaryotic translation initiation factor 2D	Eif2d	tr|E9PUG7|E9PUG7_MOUSE Eukaryotic translation initiation factor 2D OS=Mus musculus OX=10090 GN=Eif2d PE=1 SV=1;tr|A0A0R4J298|A0A0R4J298_MOUSE Eukaryotic translation initiation factor 2D OS=Mus musculus OX=10090 GN=Eif2d PE=1 SV=1;sp|Q61211|EIF2D_MOUSE Euka	4	4	4	4	1	1	2	2	2	1	3	3	3	3	3	2	2	1	2	2	2	2	2	3	1	0	2	3	1	1	2	1	2	2	1	1	2	2	2	1	3	3
A0A0R4J2B2;Q6WVG3;Q8C7J6	A0A0R4J2B2;Q6WVG3	10;10;1	10;10;1	10;10;1	BTB/POZ domain-containing protein KCTD12	Kctd12	tr|A0A0R4J2B2|A0A0R4J2B2_MOUSE BTB/POZ domain-containing protein KCTD12 OS=Mus musculus OX=10090 GN=Kctd12 PE=1 SV=1;sp|Q6WVG3|KCD12_MOUSE BTB/POZ domain-containing protein KCTD12 OS=Mus musculus OX=10090 GN=Kctd12 PE=1 SV=1	3	10	10	10	5	2	4	4	3	3	5	5	6	3	4	5	4	2	3	4	4	4	1	4	4	3	5	6	3	0	5	1	4	1	5	2	4	4	3	3	5	5
A0A0R4J2D3;Q8BI84;A0A0A6YX61	A0A0R4J2D3;Q8BI84	48;47;9	48;47;9	48;47;9	Melanoma inhibitory activity protein 3	Mia3	tr|A0A0R4J2D3|A0A0R4J2D3_MOUSE Transport and Golgi organization protein 1 homolog OS=Mus musculus OX=10090 GN=Mia3 PE=1 SV=3;sp|Q8BI84|TGO1_MOUSE Transport and Golgi organization protein 1 homolog OS=Mus musculus OX=10090 GN=Mia3 PE=1 SV=2	3	48	48	48	27	24	28	26	24	20	21	36	33	29	26	26	23	25	28	25	28	32	26	21	22	22	42	24	29	21	25	23	24	23	27	24	28	26	24	20	21	36
A2RTH5;A0A0U1RNF2	A2RTH5;A0A0U1RNF2	3;3	3;3	3;3		Lcmt1	tr|A2RTH5|A2RTH5_MOUSE Leucine carboxyl methyltransferase 1 OS=Mus musculus OX=10090 GN=Lcmt1 PE=1 SV=1;tr|A0A0U1RNF2|A0A0U1RNF2_MOUSE Leucine carboxyl methyltransferase 1 OS=Mus musculus OX=10090 GN=Lcmt1 PE=1 SV=1	2	3	3	3	0	1	1	0	0	1	2	1	1	0	2	1	1	1	1	1	2	2	2	1	1	2	1	2	0	1	0	1	1	1	0	1	1	0	0	1	2	1
A0A0U1RNK7;A2A9M5;E9PX48;A2A9M4;Q8R1A4;A0A0U1RNY4;A2AW79;F6ZJ55;A0A1L1SQR4;Q8VDR9;A0A0U1RP53;A0A1L1ST98	A0A0U1RNK7;A2A9M5;E9PX48;A2A9M4;Q8R1A4	18;18;17;17;17;4;2;2;2;2;1;1	18;18;17;17;17;4;2;2;2;2;1;1	18;18;17;17;17;4;2;2;2;2;1;1	Dedicator of cytokinesis protein 7	Dock7	tr|A0A0U1RNK7|A0A0U1RNK7_MOUSE Dedicator of cytokinesis protein 7 OS=Mus musculus OX=10090 GN=Dock7 PE=1 SV=1;tr|A2A9M5|A2A9M5_MOUSE Dedicator of cytokinesis protein 7 OS=Mus musculus OX=10090 GN=Dock7 PE=1 SV=1;tr|E9PX48|E9PX48_MOUSE Dedicator of cytokine	12	18	18	18	8	6	9	6	9	4	6	13	12	9	6	9	10	7	9	8	6	7	3	6	7	8	8	6	11	10	7	2	8	6	8	6	9	6	9	4	6	13
A0A0U1RNL7;A0A0U1RPT4;O55028;D3Z7R0;A0A0U1RQ97;A0A0U1RQ50	A0A0U1RNL7;A0A0U1RPT4;O55028;D3Z7R0;A0A0U1RQ97	4;4;4;3;3;1	4;4;4;3;3;1	4;4;4;3;3;1	[3-methyl-2-oxobutanoate dehydrogenase [lipoamide]] kinase, mitochondrial	Bckdk	tr|A0A0U1RNL7|A0A0U1RNL7_MOUSE Protein-serine/threonine kinase OS=Mus musculus OX=10090 GN=Bckdk PE=1 SV=1;tr|A0A0U1RPT4|A0A0U1RPT4_MOUSE Protein-serine/threonine kinase OS=Mus musculus OX=10090 GN=Bckdk PE=1 SV=1;sp|O55028|BCKD_MOUSE [3-methyl-2-oxobutano	6	4	4	4	1	1	1	1	1	1	2	2	2	2	1	2	2	1	1	2	1	1	1	2	2	2	0	1	1	1	3	0	1	1	1	1	1	1	1	1	2	2
A0A0U1RP13;Q8VDP6;A0A0U1RP60;A0A0U1RNI6;A0A0U1RPV3;A0A0U1RQ57	A0A0U1RP13;Q8VDP6	3;3;1;1;1;1	3;3;1;1;1;1	3;3;1;1;1;1	CDP-diacylglycerol--inositol 3-phosphatidyltransferase	Cdipt	tr|A0A0U1RP13|A0A0U1RP13_MOUSE CDP-diacylglycerol--inositol 3-phosphatidyltransferase OS=Mus musculus OX=10090 GN=Cdipt PE=1 SV=1;sp|Q8VDP6|CDIPT_MOUSE CDP-diacylglycerol--inositol 3-phosphatidyltransferase OS=Mus musculus OX=10090 GN=Cdipt PE=1 SV=1	6	3	3	3	1	1	1	1	1	1	1	1	1	1	1	2	1	1	1	1	1	1	1	2	1	1	2	1	1	1	1	0	1	1	1	1	1	1	1	1	1	1
A0A0U1RP62;Q9BCZ4;A0A0U1RPI8	A0A0U1RP62;Q9BCZ4;A0A0U1RPI8	3;3;2	3;3;2	3;3;2	Selenoprotein S	Vimp	tr|A0A0U1RP62|A0A0U1RP62_MOUSE Selenoprotein S OS=Mus musculus OX=10090 GN=Selenos PE=1 SV=1;sp|Q9BCZ4|SELS_MOUSE Selenoprotein S OS=Mus musculus OX=10090 GN=Selenos PE=1 SV=3;tr|A0A0U1RPI8|A0A0U1RPI8_MOUSE Selenoprotein S OS=Mus musculus OX=10090 GN=Selen	3	3	3	3	0	0	0	0	0	0	0	0	0	0	2	1	1	1	2	1	0	2	0	2	2	1	1	2	1	2	2	1	1	0	0	0	0	0	0	0	0	0
A0A0U1RP81;E9PVS5;A0A0U1RNN9	A0A0U1RP81	41;11;1	3;1;0	2;0;0			tr|A0A0U1RP81|A0A0U1RP81_MOUSE MICOS complex subunit MIC60 OS=Mus musculus OX=10090 GN=Immt PE=1 SV=1	3	41	3	2	34	25	36	31	33	32	31	37	36	35	33	34	34	34	33	32	35	34	35	33	37	30	28	34	38	27	34	25	30	30	2	1	1	1	2	1	1	3
A0A0U1RPD8;Q8K284	A0A0U1RPD8;Q8K284	12;12	12;12	12;12	General transcription factor 3C polypeptide 1	Gtf3c1	tr|A0A0U1RPD8|A0A0U1RPD8_MOUSE General transcription factor 3C polypeptide 1 OS=Mus musculus OX=10090 GN=Gtf3c1 PE=1 SV=1;sp|Q8K284|TF3C1_MOUSE General transcription factor 3C polypeptide 1 OS=Mus musculus OX=10090 GN=Gtf3c1 PE=1 SV=2	2	12	12	12	2	3	2	5	5	5	3	7	3	1	1	2	5	3	4	3	3	3	2	2	0	4	3	2	5	5	3	2	2	2	2	3	2	5	5	5	3	7
A0A0U1RPF3;Q9Z0F4;A0A0U1RNH3;Q8C2K4	A0A0U1RPF3;Q9Z0F4	6;6;1;1	6;6;1;1	6;6;1;1	Calcium and integrin-binding protein 1	Cib1	tr|A0A0U1RPF3|A0A0U1RPF3_MOUSE Calcium and integrin-binding protein 1 OS=Mus musculus OX=10090 GN=Cib1 PE=1 SV=1;sp|Q9Z0F4|CIB1_MOUSE Calcium and integrin-binding protein 1 OS=Mus musculus OX=10090 GN=Cib1 PE=1 SV=3	4	6	6	6	1	1	4	3	4	4	5	4	4	5	3	3	4	3	2	5	3	3	4	2	1	2	4	4	3	3	4	2	2	3	1	1	4	3	4	4	5	4
A0A0U1RPJ7;D3YVR9;Q9R0P4	A0A0U1RPJ7;D3YVR9;Q9R0P4	2;2;2	2;2;2	2;2;2	Small acidic protein	1110004F10Rik;Smap	tr|A0A0U1RPJ7|A0A0U1RPJ7_MOUSE RIKEN cDNA 1110004F10 gene (Fragment) OS=Mus musculus OX=10090 GN=1110004F10Rik PE=1 SV=1;tr|D3YVR9|D3YVR9_MOUSE RIKEN cDNA 1110004F10 gene OS=Mus musculus OX=10090 GN=1110004F10Rik PE=1 SV=1;sp|Q9R0P4|SMAP_MOUSE Small acidic	3	2	2	2	2	0	2	2	1	2	1	2	1	2	2	1	1	1	2	1	2	2	2	2	0	0	1	2	0	0	2	1	1	0	2	0	2	2	1	2	1	2
Q3TGG2;A0A0U1RPL0;Q7TQH0;E9Q5Q0;J3QP59	Q3TGG2;A0A0U1RPL0;Q7TQH0;E9Q5Q0	18;18;18;17;5	18;18;18;17;5	17;17;17;16;5	Ataxin-2-like protein	Atxn2l	tr|Q3TGG2|Q3TGG2_MOUSE Ataxin-2-like protein OS=Mus musculus OX=10090 GN=Atxn2l PE=1 SV=1;tr|A0A0U1RPL0|A0A0U1RPL0_MOUSE Ataxin-2-like protein OS=Mus musculus OX=10090 GN=Atxn2l PE=1 SV=1;sp|Q7TQH0|ATX2L_MOUSE Ataxin-2-like protein OS=Mus musculus OX=10090	5	18	18	17	9	8	11	12	11	7	11	14	13	12	10	10	12	9	10	12	11	10	7	11	8	12	9	9	9	10	6	8	12	10	9	8	11	12	11	7	11	14
A0A0U1RPX3;Q504N4;Q9QX60	A0A0U1RPX3;Q504N4;Q9QX60	4;4;4	4;4;4	4;4;4	Deoxyguanosine kinase, mitochondrial	Dguok	tr|A0A0U1RPX3|A0A0U1RPX3_MOUSE Deoxyguanosine kinase, mitochondrial (Fragment) OS=Mus musculus OX=10090 GN=Dguok PE=1 SV=1;tr|Q504N4|Q504N4_MOUSE Deoxyguanosine kinase, mitochondrial OS=Mus musculus OX=10090 GN=Dguok PE=1 SV=1;sp|Q9QX60|DGUOK_MOUSE Deoxygu	3	4	4	4	1	0	0	3	1	2	1	2	2	0	3	1	2	2	4	2	3	2	2	1	2	1	0	3	2	1	1	0	1	1	1	0	0	3	1	2	1	2
A0A0U1RQA4;J3QMN4;A0A0U1RPV8;J3QMQ8;A0A0M3HEQ0;Q9JLT4;A0A0U1RPC6;A0A0M3HEP9;D3Z0K8;Q9D8I4;A0A0U1RPS1;A0A0U1RPY5	A0A0U1RQA4;J3QMN4;A0A0U1RPV8;J3QMQ8;A0A0M3HEQ0;Q9JLT4;A0A0U1RPC6;A0A0M3HEP9;D3Z0K8	8;7;7;7;7;7;6;6;5;3;3;2	6;5;5;5;5;5;4;4;3;1;1;2	6;5;5;5;5;5;4;4;3;1;1;2	Thioredoxin reductase 2, mitochondrial	Txnrd2	tr|A0A0U1RQA4|A0A0U1RQA4_MOUSE Thioredoxin-disulfide reductase OS=Mus musculus OX=10090 GN=Txnrd2 PE=1 SV=1;tr|J3QMN4|J3QMN4_MOUSE Thioredoxin-disulfide reductase OS=Mus musculus OX=10090 GN=Txnrd2 PE=1 SV=1;tr|A0A0U1RPV8|A0A0U1RPV8_MOUSE Thioredoxin-disul	12	8	6	6	2	1	2	2	3	4	3	4	2	4	4	4	2	2	2	3	5	5	4	4	6	2	2	3	0	3	5	2	2	3	2	1	1	1	3	3	3	3
A0A0X1KG57	A0A0X1KG57	1	1	1			tr|A0A0X1KG57|A0A0X1KG57_MOUSE Hyaluronan and proteoglycan link protein 3 OS=Mus musculus OX=10090 GN=Hapln3 PE=1 SV=1	1	1	1	1	0	0	0	0	1	0	0	0	0	0	0	1	0	0	0	0	0	0	0	0	1	1	0	1	0	0	1	0	0	0	0	0	0	0	1	0	0	0
A0A0X1KG59	A0A0X1KG59	1	1	1			tr|A0A0X1KG59|A0A0X1KG59_MOUSE Aquaporin-8 OS=Mus musculus OX=10090 GN=Aqp8 PE=3 SV=1	1	1	1	1	0	0	0	0	0	0	0	0	0	0	0	0	0	0	0	0	0	0	0	0	0	0	1	0	0	0	0	0	0	0	0	0	0	0	0	0	0	0
A0A0X1KG60;Q3U319;A0A0U1RPJ4	A0A0X1KG60;Q3U319;A0A0U1RPJ4	14;14;12	13;13;11	13;13;11	E3 ubiquitin-protein ligase BRE1B	Rnf40	tr|A0A0X1KG60|A0A0X1KG60_MOUSE E3 ubiquitin protein ligase OS=Mus musculus OX=10090 GN=Rnf40 PE=1 SV=1;sp|Q3U319|BRE1B_MOUSE E3 ubiquitin-protein ligase BRE1B OS=Mus musculus OX=10090 GN=Rnf40 PE=1 SV=2;tr|A0A0U1RPJ4|A0A0U1RPJ4_MOUSE E3 ubiquitin protein l	3	14	13	13	7	4	2	4	3	5	4	3	3	2	1	5	6	3	4	4	2	7	4	4	2	4	0	6	0	7	3	3	4	3	7	4	2	4	3	5	4	3
A0A140LHA2;Q9WVA3;A0A140LIM5;A0A140LJ21;A0A140LI47	A0A140LHA2;Q9WVA3;A0A140LIM5	13;13;7;6;3	13;13;7;6;3	13;13;7;6;3	Mitotic checkpoint protein BUB3	Bub3	tr|A0A140LHA2|A0A140LHA2_MOUSE Mitotic checkpoint protein BUB3 OS=Mus musculus OX=10090 GN=Bub3 PE=1 SV=1;sp|Q9WVA3|BUB3_MOUSE Mitotic checkpoint protein BUB3 OS=Mus musculus OX=10090 GN=Bub3 PE=1 SV=2;tr|A0A140LIM5|A0A140LIM5_MOUSE Mitotic checkpoint prot	5	13	13	13	5	5	8	8	7	9	9	9	10	12	10	9	10	10	9	8	10	9	9	11	10	8	11	9	6	9	8	6	9	7	5	5	8	8	7	9	9	9
A0A140LIH0;A0A140LHQ0;A0A140LHG7;Q8VCB2	A0A140LIH0;A0A140LHQ0;A0A140LHG7;Q8VCB2	1;1;1;1	1;1;1;1	1;1;1;1	Mediator of RNA polymerase II transcription subunit 25	Med25	tr|A0A140LIH0|A0A140LIH0_MOUSE Mediator of RNA polymerase II transcription subunit 25 (Fragment) OS=Mus musculus OX=10090 GN=Med25 PE=1 SV=1;tr|A0A140LHQ0|A0A140LHQ0_MOUSE Mediator of RNA polymerase II transcription subunit 25 OS=Mus musculus OX=10090 GN=M	4	1	1	1	1	0	1	1	1	1	0	1	1	1	0	1	1	1	1	1	1	1	1	1	1	1	1	1	1	0	1	0	1	0	1	0	1	1	1	1	0	1
A0A140LHI8;Q8K419;A0A087WSD9;O54891	A0A140LHI8;Q8K419	23;23;6;4	23;23;6;4	23;23;6;4	Galectin-4	Lgals4	tr|A0A140LHI8|A0A140LHI8_MOUSE Galectin OS=Mus musculus OX=10090 GN=Lgals4 PE=1 SV=1;sp|Q8K419|LEG4_MOUSE Galectin-4 OS=Mus musculus OX=10090 GN=Lgals4 PE=1 SV=2	4	23	23	23	17	10	20	19	18	18	20	20	22	21	19	20	19	20	20	20	20	21	19	20	23	16	17	23	18	16	23	15	16	17	17	10	20	19	18	18	20	20
A0A140LHL5;Q8VDQ8	A0A140LHL5;Q8VDQ8	8;8	8;8	8;8	NAD-dependent protein deacetylase sirtuin-2	Sirt2	tr|A0A140LHL5|A0A140LHL5_MOUSE NAD-dependent protein deacetylase OS=Mus musculus OX=10090 GN=Sirt2 PE=1 SV=1;sp|Q8VDQ8|SIR2_MOUSE NAD-dependent protein deacetylase sirtuin-2 OS=Mus musculus OX=10090 GN=Sirt2 PE=1 SV=2	2	8	8	8	3	4	5	4	4	3	2	8	5	5	4	2	5	4	5	5	3	5	5	3	3	4	5	3	5	2	3	2	4	3	3	4	5	4	4	3	2	8
A0A140LHM4;A2AEV2;A0A140LJJ0;Q91VM3;A0A140LJG8;A0A140LHQ5;S4R186;A0A140LI37;F6QP00;A0A0A0MQH0;A0A140LHK6;A0A140LJ74;A0A140LHZ1;F7CAT9;F6Q8K5;F6YHS5;A0A140LJ16;A0A140LJ78;A0A140LIN0;A0A140LJC8;A0A140LHC1;A2AEV5;A0A140LIQ4;A0A140LI75;A0A140LJ36	A0A140LHM4;A2AEV2;A0A140LJJ0;Q91VM3;A0A140LJG8;A0A140LHQ5;S4R186;A0A140LI37;F6QP00;A0A0A0MQH0;A0A140LHK6;A0A140LJ74;A0A140LHZ1;F7CAT9;F6Q8K5;F6YHS5;A0A140LJ16;A0A140LJ78;A0A140LIN0;A0A140LJC8;A0A140LHC1;A2AEV5	3;3;3;3;2;2;2;2;2;2;2;2;2;2;2;2;2;2;2;2;2;2;1;1;1	3;3;3;3;2;2;2;2;2;2;2;2;2;2;2;2;2;2;2;2;2;2;1;1;1	3;3;3;3;2;2;2;2;2;2;2;2;2;2;2;2;2;2;2;2;2;2;1;1;1	WD repeat domain phosphoinositide-interacting protein 4	Wdr45	tr|A0A140LHM4|A0A140LHM4_MOUSE WD repeat domain phosphoinositide-interacting protein 4 (Fragment) OS=Mus musculus OX=10090 GN=Wdr45 PE=1 SV=1;tr|A2AEV2|A2AEV2_MOUSE WD repeat domain phosphoinositide-interacting protein 4 (Fragment) OS=Mus musculus OX=10090	25	3	3	3	0	0	0	1	2	1	2	1	0	0	2	0	2	0	1	2	0	0	1	1	1	3	0	1	2	0	1	0	2	2	0	0	0	1	2	1	2	1
A0A140LHN4;A0A140LI17;A2AER4;Q9R0M8	A0A140LHN4;A0A140LI17;A2AER4;Q9R0M8	2;2;2;2	2;2;2;2	2;2;2;2	UDP-galactose translocator	Slc35a2	tr|A0A140LHN4|A0A140LHN4_MOUSE UDP-galactose translocator (Fragment) OS=Mus musculus OX=10090 GN=Slc35a2 PE=1 SV=1;tr|A0A140LI17|A0A140LI17_MOUSE UDP-galactose translocator OS=Mus musculus OX=10090 GN=Slc35a2 PE=1 SV=1;tr|A2AER4|A2AER4_MOUSE UDP-galactose	4	2	2	2	0	0	1	1	1	1	1	1	0	0	0	0	1	0	1	1	1	1	0	1	0	1	2	0	1	0	0	0	0	1	0	0	1	1	1	1	1	1
A0A140LHQ8	A0A140LHQ8	13	1	1			tr|A0A140LHQ8|A0A140LHQ8_MOUSE Phosphatidylinositol-binding clathrin assembly protein (Fragment) OS=Mus musculus OX=10090 GN=Picalm PE=1 SV=1	1	13	1	1	7	5	7	6	7	5	6	10	8	9	8	7	8	9	7	7	9	6	7	8	4	5	5	9	9	7	8	5	6	7	0	0	0	0	0	0	0	1
A0A140LHR9;A0A140LJ06;E9Q4F9;Q9QWW1	A0A140LHR9;A0A140LJ06;E9Q4F9;Q9QWW1	2;2;2;2	2;2;2;2	2;2;2;2	Homer protein homolog 2	Homer2	tr|A0A140LHR9|A0A140LHR9_MOUSE Homer protein homolog 2 (Fragment) OS=Mus musculus OX=10090 GN=Homer2 PE=1 SV=1;tr|A0A140LJ06|A0A140LJ06_MOUSE Homer protein homolog 2 OS=Mus musculus OX=10090 GN=Homer2 PE=1 SV=1;tr|E9Q4F9|E9Q4F9_MOUSE Homer protein homolog	4	2	2	2	1	0	1	1	1	1	2	0	2	2	2	1	1	1	1	2	0	2	2	1	0	1	0	2	0	0	1	0	1	2	1	0	1	1	1	1	2	0
A0A140LHT6;E9QPQ8;Q8JZS9;A0A140LI38;A0A140LHD4;A0A140LI40	A0A140LHT6;E9QPQ8;Q8JZS9;A0A140LI38;A0A140LHD4	5;5;4;3;3;2	5;5;4;3;3;2	5;5;4;3;3;2	39S ribosomal protein L48, mitochondrial	Mrpl48	tr|A0A140LHT6|A0A140LHT6_MOUSE 39S ribosomal protein L48, mitochondrial OS=Mus musculus OX=10090 GN=Mrpl48 PE=1 SV=1;tr|E9QPQ8|E9QPQ8_MOUSE 39S ribosomal protein L48, mitochondrial OS=Mus musculus OX=10090 GN=Mrpl48 PE=1 SV=1;sp|Q8JZS9|RM48_MOUSE 39S ribos	6	5	5	5	3	3	5	4	5	4	3	5	3	3	4	4	4	5	5	4	4	5	5	4	4	4	3	4	5	2	4	2	4	4	3	3	5	4	5	4	3	5
A0A140LHY7;Q8BH76;Q9EQ28;A0A140LIW6	A0A140LHY7;Q8BH76;Q9EQ28;A0A140LIW6	8;8;8;7	8;8;8;7	8;8;8;7	DNA polymerase delta subunit 3	Pold3	tr|A0A140LHY7|A0A140LHY7_MOUSE DNA polymerase delta subunit 3 OS=Mus musculus OX=10090 GN=Pold3 PE=1 SV=1;tr|Q8BH76|Q8BH76_MOUSE DNA polymerase delta subunit 3 OS=Mus musculus OX=10090 GN=Pold3 PE=1 SV=1;sp|Q9EQ28|DPOD3_MOUSE DNA polymerase delta subunit 3	4	8	8	8	3	2	2	3	1	1	1	5	1	1	3	3	3	3	3	2	3	1	0	1	3	4	1	2	3	2	2	1	1	0	3	2	2	3	1	1	1	5
A0A140LI54;A0A140LHU9;Q3TRM4;A0A140LHT9;A0A140LIJ8;A0A140LHJ7;A0A140LJH3	A0A140LI54;A0A140LHU9;Q3TRM4	10;9;9;3;1;1;1	10;9;9;3;1;1;1	10;9;9;3;1;1;1	Neuropathy target esterase	Pnpla6	tr|A0A140LI54|A0A140LI54_MOUSE Patatin-like phospholipase domain-containing protein 6 OS=Mus musculus OX=10090 GN=Pnpla6 PE=1 SV=1;tr|A0A140LHU9|A0A140LHU9_MOUSE Patatin-like phospholipase domain-containing protein 6 OS=Mus musculus OX=10090 GN=Pnpla6 PE=1	7	10	10	10	4	3	7	2	5	5	4	5	2	4	2	4	4	4	4	5	5	3	4	2	6	1	2	4	3	3	4	2	4	2	4	3	7	2	5	5	4	5
E9QPG8;A0A140LI59;Q60997;A0A1D5RM72;A0A140LHB2	E9QPG8;A0A140LI59;Q60997;A0A1D5RM72;A0A140LHB2	17;17;17;15;9	17;17;17;15;9	17;17;17;15;9	Deleted in malignant brain tumors 1 protein	Dmbt1	tr|E9QPG8|E9QPG8_MOUSE Deleted in malignant brain tumors 1 protein OS=Mus musculus OX=10090 GN=Dmbt1 PE=1 SV=2;tr|A0A140LI59|A0A140LI59_MOUSE Deleted in malignant brain tumors 1 protein OS=Mus musculus OX=10090 GN=Dmbt1 PE=1 SV=2;sp|Q60997|DMBT1_MOUSE Dele	5	17	17	17	4	4	7	5	8	9	7	12	5	9	7	5	7	7	7	7	9	7	2	7	9	11	15	7	9	8	4	8	8	9	4	4	7	5	8	9	7	12
Q9Z1M2;A0A140LIF8	Q9Z1M2;A0A140LIF8	4;4	3;3	3;3		Irgm2	tr|Q9Z1M2|Q9Z1M2_MOUSE Immunity-related GTPase family M member 2 OS=Mus musculus OX=10090 GN=Irgm2 PE=1 SV=1;tr|A0A140LIF8|A0A140LIF8_MOUSE Immunity-related GTPase family M member 2 OS=Mus musculus OX=10090 GN=Irgm2 PE=1 SV=1	2	4	3	3	0	0	1	1	1	1	0	1	0	0	1	1	3	1	1	3	0	1	0	0	1	1	1	2	2	2	1	2	0	2	0	0	0	0	0	1	0	1
A0A140LIQ1;A0A140LIJ2;A0A140LJ29;A0A140LIQ6;E9QL08;E9Q9Z4;E9Q8T1;Q9JJG0;A0A140LJA0;A0A140LI86	A0A140LIQ1;A0A140LIJ2;A0A140LJ29;A0A140LIQ6;E9QL08;E9Q9Z4;E9Q8T1;Q9JJG0	5;5;5;5;5;5;5;5;2;2	5;5;5;5;5;5;5;5;2;2	4;4;4;4;4;4;4;4;1;1	Transforming acidic coiled-coil-containing protein 2	Tacc2	tr|A0A140LIQ1|A0A140LIQ1_MOUSE Transforming acidic coiled-coil-containing protein 2 OS=Mus musculus OX=10090 GN=Tacc2 PE=1 SV=1;tr|A0A140LIJ2|A0A140LIJ2_MOUSE Transforming acidic coiled-coil-containing protein 2 OS=Mus musculus OX=10090 GN=Tacc2 PE=1 SV=1;	10	5	5	4	1	0	0	2	3	2	2	3	0	3	4	3	1	1	3	3	4	1	4	3	1	1	0	0	0	2	1	2	1	1	1	0	0	2	3	2	2	3
A0A140LIS7;A0A140LIT5;P0DJE0	A0A140LIS7;A0A140LIT5;P0DJE0	2;2;2	2;2;2	2;2;2	Protein PET100 homolog, mitochondrial	Pet100	tr|A0A140LIS7|A0A140LIS7_MOUSE Protein PET100 homolog, mitochondrial OS=Mus musculus OX=10090 GN=Pet100 PE=1 SV=1;tr|A0A140LIT5|A0A140LIT5_MOUSE Protein PET100 homolog, mitochondrial (Fragment) OS=Mus musculus OX=10090 GN=Pet100 PE=1 SV=1;sp|P0DJE0|PT100_M	3	2	2	2	2	1	2	1	1	1	1	1	2	1	1	1	1	1	1	1	1	1	1	1	2	1	1	1	1	1	1	1	1	1	2	1	2	1	1	1	1	1
A0A140LIT2;O88455	A0A140LIT2;O88455	2;2	2;2	2;2	7-dehydrocholesterol reductase	Dhcr7	tr|A0A140LIT2|A0A140LIT2_MOUSE 7-dehydrocholesterol reductase OS=Mus musculus OX=10090 GN=Dhcr7 PE=1 SV=1;sp|O88455|DHCR7_MOUSE 7-dehydrocholesterol reductase OS=Mus musculus OX=10090 GN=Dhcr7 PE=1 SV=1	2	2	2	2	2	2	2	2	2	2	1	2	2	2	2	2	2	2	2	2	2	2	2	2	2	2	2	1	2	2	1	2	2	2	2	2	2	2	2	2	1	2
A0A140LIU4;P56392	A0A140LIU4;P56392	1;1	1;1	1;1	Cytochrome c oxidase subunit 7A1, mitochondrial	Cox7a1	tr|A0A140LIU4|A0A140LIU4_MOUSE Cytochrome c oxidase subunit 7A1, mitochondrial OS=Mus musculus OX=10090 GN=Cox7a1 PE=1 SV=1;sp|P56392|CX7A1_MOUSE Cytochrome c oxidase subunit 7A1, mitochondrial OS=Mus musculus OX=10090 GN=Cox7a1 PE=1 SV=1	2	1	1	1	1	0	1	1	1	1	1	1	1	1	1	1	1	1	1	1	1	1	1	1	1	1	1	1	1	1	1	1	1	1	1	0	1	1	1	1	1	1
E9Q5W5;A0A140LJ04;Q5SSH7	E9Q5W5;A0A140LJ04;Q5SSH7	47;47;46	47;47;46	47;47;46	Zinc finger ZZ-type and EF-hand domain-containing protein 1	Zzef1	tr|E9Q5W5|E9Q5W5_MOUSE Zinc finger ZZ-type and EF-hand domain-containing protein 1 OS=Mus musculus OX=10090 GN=Zzef1 PE=1 SV=1;tr|A0A140LJ04|A0A140LJ04_MOUSE Zinc finger ZZ-type and EF-hand domain-containing protein 1 OS=Mus musculus OX=10090 GN=Zzef1 PE=1	3	47	47	47	18	12	29	21	18	19	15	27	31	24	28	27	21	28	27	32	22	31	29	24	21	12	13	23	14	20	23	16	30	22	18	12	29	21	18	19	15	27
A0A140LJ70;A0A140LHS4;A0A140LIF7;A0A140LJ68;A0A140LI33	A0A140LJ70;A0A140LHS4	12;8;4;4;4	1;1;0;0;0	1;1;0;0;0			tr|A0A140LJ70|A0A140LJ70_MOUSE Protein arginine N-methyltransferase 1 OS=Mus musculus OX=10090 GN=Prmt1 PE=1 SV=1;tr|A0A140LHS4|A0A140LHS4_MOUSE Protein arginine N-methyltransferase 1 (Fragment) OS=Mus musculus OX=10090 GN=Prmt1 PE=1 SV=1	5	12	1	1	4	4	7	3	4	3	3	8	6	9	8	6	4	7	4	7	8	9	7	7	5	6	7	7	5	6	6	4	6	4	0	0	0	0	0	0	0	0
E9Q394;A0A140LJJ5;A0A140LHG3;A0A140LIX0;A0A140LID7;A0A140LHQ3	E9Q394;A0A140LJJ5	16;16;6;4;3;2	16;16;6;4;3;2	16;16;6;4;3;2		Akap13	sp|E9Q394|AKP13_MOUSE A-kinase anchor protein 13 OS=Mus musculus OX=10090 GN=Akap13 PE=1 SV=1;tr|A0A140LJJ5|A0A140LJJ5_MOUSE A-kinase anchor protein 13 OS=Mus musculus OX=10090 GN=Akap13 PE=1 SV=1	6	16	16	16	5	4	4	2	3	2	4	5	5	2	2	3	3	4	8	5	5	3	3	2	5	3	1	4	4	4	4	1	2	4	5	4	4	2	3	2	4	5
A0A140LJL0;P35762	A0A140LJL0;P35762	2;2	2;2	2;2	CD81 antigen	Cd81	tr|A0A140LJL0|A0A140LJL0_MOUSE CD81 antigen (Fragment) OS=Mus musculus OX=10090 GN=Cd81 PE=1 SV=1;sp|P35762|CD81_MOUSE CD81 antigen OS=Mus musculus OX=10090 GN=Cd81 PE=1 SV=2	2	2	2	2	0	0	1	0	0	0	0	1	2	1	1	1	0	1	0	1	1	1	2	0	1	0	1	2	1	0	1	0	0	0	0	0	1	0	0	0	0	1
A0A140T8M2;P01636	A0A140T8M2	3;1	3;1	2;1			tr|A0A140T8M2|A0A140T8M2_MOUSE Immunoglobulin kappa variable 12-44 (Fragment) OS=Mus musculus OX=10090 GN=Igkv12-44 PE=4 SV=2	2	3	3	2	0	0	0	0	0	2	0	0	0	0	0	1	0	0	0	0	0	0	0	0	1	2	2	2	1	1	2	1	1	1	0	0	0	0	0	2	0	0
A0A140T8M3	A0A140T8M3	2	1	1			tr|A0A140T8M3|A0A140T8M3_MOUSE Immunoglobulin kappa chain variable 8-30 (Fragment) OS=Mus musculus OX=10090 GN=Igkv8-30 PE=4 SV=2	1	2	1	1	0	0	0	1	0	0	0	0	0	0	2	1	0	1	0	1	1	0	0	0	1	1	0	0	1	0	1	1	1	0	0	0	0	0	0	0	0	0
A0A140T8N0;P01639	A0A140T8N0;P01639	1;1	1;1	1;1	Ig kappa chain V-V region MOPC 41	Gm5571	tr|A0A140T8N0|A0A140T8N0_MOUSE Immunoglobulin kappa chain variable 9-120 (Fragment) OS=Mus musculus OX=10090 GN=Igkv9-120 PE=1 SV=2;sp|P01639|KV5A7_MOUSE Immunoglobulin kappa chain variable 9-120 OS=Mus musculus OX=10090 GN=Igkv9-120 PE=1 SV=1	2	1	1	1	0	0	0	1	0	0	0	0	0	0	0	0	0	1	0	0	0	0	0	0	1	1	0	1	1	0	1	0	0	0	0	0	0	1	0	0	0	0
A0A140T8N5	A0A140T8N5	1	1	1			tr|A0A140T8N5|A0A140T8N5_MOUSE Immunoglobulin kappa variable 6-23 (Fragment) OS=Mus musculus OX=10090 GN=Igkv6-23 PE=4 SV=2	1	1	1	1	0	0	0	0	0	0	0	0	0	0	0	0	0	1	0	0	0	0	0	0	0	0	0	1	1	0	0	0	0	0	0	0	0	0	0	0	0	0
A0A140T8P5	A0A140T8P5	2	2	1			tr|A0A140T8P5|A0A140T8P5_MOUSE Immunoglobulin kappa chain variable 8-24 (Fragment) OS=Mus musculus OX=10090 GN=Igkv8-24 PE=4 SV=2	1	2	2	1	0	0	0	1	0	0	0	0	0	0	1	1	0	1	0	1	1	0	0	0	1	1	1	0	1	1	1	1	1	0	0	0	0	1	0	0	0	0
A0A140T8R7;Q8CFE3	A0A140T8R7;Q8CFE3	4;4	4;4	3;3	REST corepressor 1	Rcor1	tr|A0A140T8R7|A0A140T8R7_MOUSE REST corepressor 1 OS=Mus musculus OX=10090 GN=Rcor1 PE=1 SV=1;sp|Q8CFE3|RCOR1_MOUSE REST corepressor 1 OS=Mus musculus OX=10090 GN=Rcor1 PE=1 SV=3	2	4	4	3	0	0	1	0	1	0	1	3	2	2	2	1	0	2	2	2	1	1	2	0	2	1	2	2	1	0	2	0	1	1	0	0	1	0	1	0	1	3
A0A171EBK8;A0A571BED8;Q5SVL6	A0A171EBK8;A0A571BED8;Q5SVL6	3;3;3	3;3;3	3;3;3	Rap1 GTPase-activating protein 2	Rap1gap2	tr|A0A171EBK8|A0A171EBK8_MOUSE Rap1 GTPase-activating protein 2 OS=Mus musculus OX=10090 GN=Rap1gap2 PE=1 SV=1;tr|A0A571BED8|A0A571BED8_MOUSE Rap1 GTPase-activating protein 2 OS=Mus musculus OX=10090 GN=Rap1gap2 PE=1 SV=1;sp|Q5SVL6|RPGP2_MOUSE Rap1 GTPase-	3	3	3	3	0	1	0	0	1	0	1	3	2	0	0	1	0	0	1	1	0	1	0	0	0	1	2	1	1	2	0	1	0	1	0	1	0	0	1	0	1	3
A0A171KXD3;Q9JIF0;A0A140LHF7;A0A140LJF4;Q6PAK3	A0A171KXD3;Q9JIF0;A0A140LHF7;A0A140LJF4	16;16;10;9;2	16;16;10;9;2	5;5;5;4;1	Protein arginine N-methyltransferase 1	Prmt1	tr|A0A171KXD3|A0A171KXD3_MOUSE Protein arginine N-methyltransferase 1 OS=Mus musculus OX=10090 GN=Prmt1 PE=1 SV=1;sp|Q9JIF0|ANM1_MOUSE Protein arginine N-methyltransferase 1 OS=Mus musculus OX=10090 GN=Prmt1 PE=1 SV=1;tr|A0A140LHF7|A0A140LHF7_MOUSE Protein	5	16	16	5	5	6	9	4	6	5	5	10	8	11	11	8	5	9	6	9	10	11	9	9	7	8	10	9	7	7	8	5	8	5	5	6	9	4	6	5	5	10
A0A1B0GQZ1;A0A1B0GSZ9;O35972	A0A1B0GQZ1;A0A1B0GSZ9;O35972	3;3;3	3;3;3	3;3;3	39S ribosomal protein L23, mitochondrial	Mrpl23	tr|A0A1B0GQZ1|A0A1B0GQZ1_MOUSE 39S ribosomal protein L23, mitochondrial OS=Mus musculus OX=10090 GN=Mrpl23 PE=1 SV=1;tr|A0A1B0GSZ9|A0A1B0GSZ9_MOUSE 39S ribosomal protein L23, mitochondrial OS=Mus musculus OX=10090 GN=Mrpl23 PE=1 SV=1;sp|O35972|RM23_MOUSE 3	3	3	3	3	0	0	0	1	1	2	1	3	3	2	1	2	1	2	1	1	3	2	1	1	3	1	1	1	1	1	2	0	1	1	0	0	0	1	1	2	1	3
A0A1B0GR08;Q921G8;A0A1B0GS25;A0A1B0GRD4;A0A1B0GRD0	A0A1B0GR08;Q921G8	4;4;1;1;1	4;4;1;1;1	4;4;1;1;1	Gamma-tubulin complex component 2	Tubgcp2	tr|A0A1B0GR08|A0A1B0GR08_MOUSE Gamma-tubulin complex component (Fragment) OS=Mus musculus OX=10090 GN=Tubgcp2 PE=1 SV=1;sp|Q921G8|GCP2_MOUSE Gamma-tubulin complex component 2 OS=Mus musculus OX=10090 GN=Tubgcp2 PE=1 SV=2	5	4	4	4	2	0	2	1	0	1	0	2	1	1	1	2	1	0	0	0	0	2	0	2	2	0	0	1	1	0	1	0	0	1	2	0	2	1	0	1	0	2
A0A1B0GR11;Q93092	A0A1B0GR11;Q93092	24;24	24;24	24;24	Transaldolase	Taldo1	tr|A0A1B0GR11|A0A1B0GR11_MOUSE Transaldolase OS=Mus musculus OX=10090 GN=Taldo1 PE=1 SV=1;sp|Q93092|TALDO_MOUSE Transaldolase OS=Mus musculus OX=10090 GN=Taldo1 PE=1 SV=2	2	24	24	24	18	17	20	19	20	21	18	20	18	21	21	19	20	20	21	20	19	21	22	20	18	18	16	19	16	17	21	19	19	19	18	17	20	19	20	21	18	20
F6UDR6;D3Z7W3;E9PUJ5;D3Z0A0;A0A1B0GR51;Q8CBG9	F6UDR6;D3Z7W3;E9PUJ5;D3Z0A0;A0A1B0GR51;Q8CBG9	1;1;1;1;1;1	1;1;1;1;1;1	1;1;1;1;1;1	E3 ubiquitin-protein ligase RNF170	Rnf170	tr|F6UDR6|F6UDR6_MOUSE E3 ubiquitin-protein ligase RNF170 (Fragment) OS=Mus musculus OX=10090 GN=Rnf170 PE=1 SV=1;tr|D3Z7W3|D3Z7W3_MOUSE E3 ubiquitin-protein ligase RNF170 (Fragment) OS=Mus musculus OX=10090 GN=Rnf170 PE=1 SV=1;tr|E9PUJ5|E9PUJ5_MOUSE E3 ub	6	1	1	1	1	0	1	0	0	0	0	1	1	0	1	0	0	0	0	1	0	1	0	1	0	0	0	0	1	0	0	0	0	0	1	0	1	0	0	0	0	1
A0A1B0GR53;A0A1B0GSF3;A0A1B0GS34;A0A1B0GT05;A0A1B0GR52;O35153	A0A1B0GR53;A0A1B0GSF3;A0A1B0GS34;A0A1B0GT05;A0A1B0GR52;O35153	2;2;2;2;2;2	2;2;2;2;2;2	2;2;2;2;2;2	BET1-like protein	Bet1l	tr|A0A1B0GR53|A0A1B0GR53_MOUSE BET1-like protein (Fragment) OS=Mus musculus OX=10090 GN=Bet1l PE=4 SV=1;tr|A0A1B0GSF3|A0A1B0GSF3_MOUSE BET1-like protein OS=Mus musculus OX=10090 GN=Bet1l PE=4 SV=1;tr|A0A1B0GS34|A0A1B0GS34_MOUSE BET1-like protein OS=Mus mus	6	2	2	2	1	0	0	1	1	1	1	2	1	1	1	2	1	1	2	1	1	1	1	1	1	2	1	1	2	1	1	0	1	2	1	0	0	1	1	1	1	2
A0A1B0GR60;Q9CPX4;P29391;A0A1Y7VNT9;A0A1B0GRH4	A0A1B0GR60;Q9CPX4;P29391	6;6;6;1;1	6;6;6;1;1	2;2;2;0;0	Ferritin;Ferritin light chain 1	Ftl1	tr|A0A1B0GR60|A0A1B0GR60_MOUSE Ferritin OS=Mus musculus OX=10090 GN=Ftl1 PE=1 SV=1;tr|Q9CPX4|Q9CPX4_MOUSE Ferritin OS=Mus musculus OX=10090 GN=Ftl1 PE=1 SV=1;sp|P29391|FRIL1_MOUSE Ferritin light chain 1 OS=Mus musculus OX=10090 GN=Ftl1 PE=1 SV=2	5	6	6	2	2	0	2	1	2	2	1	4	1	3	3	3	1	3	4	3	2	2	4	5	5	4	1	5	1	0	3	1	1	3	2	0	2	1	2	2	1	4
A0A1B0GR85;A0A1D5RLN6;Q8BRV5	A0A1B0GR85	34;2;2	34;2;2	34;2;2			tr|A0A1B0GR85|A0A1B0GR85_MOUSE RIKEN cDNA 2900026A02 gene OS=Mus musculus OX=10090 GN=2900026A02Rik PE=1 SV=1	3	34	34	34	19	15	17	12	15	16	14	23	16	15	18	17	11	13	13	14	18	13	18	15	12	12	3	11	13	9	8	8	12	11	19	15	17	12	15	16	14	23
D3YWD6;D3YVQ5;A0A1B0GRF7;A0A1B0GRY5	D3YWD6;D3YVQ5;A0A1B0GRF7;A0A1B0GRY5	1;1;1;1	1;1;1;1	1;1;1;1		Sirt3	tr|D3YWD6|D3YWD6_MOUSE NAD-dependent protein deacetylase sirtuin-3 (Fragment) OS=Mus musculus OX=10090 GN=Sirt3 PE=1 SV=1;tr|D3YVQ5|D3YVQ5_MOUSE NAD-dependent protein deacetylase sirtuin-3 (Fragment) OS=Mus musculus OX=10090 GN=Sirt3 PE=1 SV=1;tr|A0A1B0GRF	4	1	1	1	0	0	0	0	0	0	0	0	0	0	0	0	0	0	0	0	0	0	0	0	0	0	0	0	0	0	0	0	0	1	0	0	0	0	0	0	0	0
Q5PR72;A0A1B0GRJ9;F7D3W5;Q922S4	Q5PR72;A0A1B0GRJ9;F7D3W5;Q922S4	12;12;12;12	12;12;12;12	12;12;12;12	cGMP-dependent 3,5-cyclic phosphodiesterase	Pde2a	tr|Q5PR72|Q5PR72_MOUSE Phosphodiesterase OS=Mus musculus OX=10090 GN=Pde2a PE=1 SV=1;tr|A0A1B0GRJ9|A0A1B0GRJ9_MOUSE Phosphodiesterase OS=Mus musculus OX=10090 GN=Pde2a PE=1 SV=1;tr|F7D3W5|F7D3W5_MOUSE Phosphodiesterase OS=Mus musculus OX=10090 GN=Gm45837 P	4	12	12	12	1	2	0	1	0	0	0	5	3	0	1	1	0	0	0	0	0	0	0	0	0	0	11	0	2	1	0	1	1	0	1	2	0	1	0	0	0	5
A0A1B0GRK2;A0A0R4J0L3	A0A1B0GRK2;A0A0R4J0L3	2;1	2;1	2;1			tr|A0A1B0GRK2|A0A1B0GRK2_MOUSE RNA polymerase I subunit H, antisense OS=Mus musculus OX=10090 GN=Polr1has PE=4 SV=1;tr|A0A0R4J0L3|A0A0R4J0L3_MOUSE RNA polymerase I subunit H, antisense OS=Mus musculus OX=10090 GN=Polr1has PE=4 SV=1	2	2	2	2	1	0	0	0	1	1	1	1	1	1	1	1	1	1	1	1	1	1	1	1	1	1	0	1	1	2	1	1	1	1	1	0	0	0	1	1	1	1
A0A1B0GRP7;Q9Z2Y8;Q6P8V7;A0A1B0GRR5;Q80ZV3;A0A1B0GSP5;A0A1B0GQY5;A0A1B0GSA1	A0A1B0GRP7;Q9Z2Y8;Q6P8V7;A0A1B0GRR5;Q80ZV3	11;11;9;8;7;5;5;2	11;11;9;8;7;5;5;2	11;11;9;8;7;5;5;2	Proline synthase co-transcribed bacterial homolog protein	Prosc	tr|A0A1B0GRP7|A0A1B0GRP7_MOUSE Pyridoxal phosphate homeostasis protein (Fragment) OS=Mus musculus OX=10090 GN=Plpbp PE=1 SV=1;sp|Q9Z2Y8|PLPHP_MOUSE Pyridoxal phosphate homeostasis protein OS=Mus musculus OX=10090 GN=Plpbp PE=1 SV=1;tr|Q6P8V7|Q6P8V7_MOUSE P	8	11	11	11	8	4	8	8	9	6	9	9	9	9	7	10	9	7	8	8	7	7	8	9	7	7	8	8	4	6	8	6	8	8	8	4	8	8	9	6	9	9
A0A1B0GRU8;A0A6Q6PUT5;Q9R1C7	A0A1B0GRU8;A0A6Q6PUT5;Q9R1C7	23;23;23	23;23;23	22;22;22	Pre-mRNA-processing factor 40 homolog A	Prpf40a	tr|A0A1B0GRU8|A0A1B0GRU8_MOUSE Pre-mRNA-processing factor 40 homolog A OS=Mus musculus OX=10090 GN=Prpf40a PE=1 SV=1;tr|A0A6Q6PUT5|A0A6Q6PUT5_MOUSE Pre-mRNA-processing factor 40 homolog A (Fragment) OS=Mus musculus OX=10090 GN=Prpf40a PE=1 SV=1;sp|Q9R1C7|P	3	23	23	22	12	10	14	11	14	12	11	19	15	14	14	16	11	14	15	11	16	14	13	13	11	14	11	15	13	12	14	13	14	11	12	10	14	11	14	12	11	19
A0A1B0GRV0;D3Z5X0	A0A1B0GRV0	19;6	19;6	2;0			tr|A0A1B0GRV0|A0A1B0GRV0_MOUSE 3(2),5-bisphosphate nucleotidase 1 OS=Mus musculus OX=10090 GN=Bpnt1 PE=1 SV=1	2	19	19	2	16	9	16	18	16	17	16	18	19	16	18	17	18	17	17	15	16	18	18	17	17	16	14	18	12	13	19	15	17	15	16	9	16	18	16	17	16	18
A0A1Y7VIW9;A0A1B0GRX7;Q99KH2;P63034	A0A1Y7VIW9;A0A1B0GRX7;Q99KH2;P63034	1;1;1;1	1;1;1;1	1;1;1;1	Cytohesin-2	Cyth2	tr|A0A1Y7VIW9|A0A1Y7VIW9_MOUSE Cytohesin-2 (Fragment) OS=Mus musculus OX=10090 GN=Cyth2 PE=1 SV=1;tr|A0A1B0GRX7|A0A1B0GRX7_MOUSE Cytohesin-2 OS=Mus musculus OX=10090 GN=Cyth2 PE=1 SV=1;tr|Q99KH2|Q99KH2_MOUSE Cytohesin-2 OS=Mus musculus OX=10090 GN=Cyth2 PE	4	1	1	1	1	0	1	1	1	1	1	1	1	1	1	1	1	1	1	1	1	1	1	1	0	1	1	1	1	0	1	0	1	1	1	0	1	1	1	1	1	1
A0A1B0GRZ8;Q8BGF6	A0A1B0GRZ8;Q8BGF6	8;8	8;8	8;8	ELMO domain-containing protein 2	Elmod2	tr|A0A1B0GRZ8|A0A1B0GRZ8_MOUSE ELMO domain-containing protein 2 (Fragment) OS=Mus musculus OX=10090 GN=Elmod2 PE=1 SV=1;sp|Q8BGF6|ELMD2_MOUSE ELMO domain-containing protein 2 OS=Mus musculus OX=10090 GN=Elmod2 PE=1 SV=1	2	8	8	8	3	1	6	3	3	4	3	7	6	4	4	6	4	2	4	3	7	6	4	3	2	2	2	3	5	1	2	0	4	4	3	1	6	3	3	4	3	7
A0A1B0GS44;Q9CXT7	A0A1B0GS44;Q9CXT7	1;1	1;1	1;1	Transmembrane protein 192	Tmem192	tr|A0A1B0GS44|A0A1B0GS44_MOUSE Transmembrane protein 192 OS=Mus musculus OX=10090 GN=Tmem192 PE=1 SV=1;sp|Q9CXT7|TM192_MOUSE Transmembrane protein 192 OS=Mus musculus OX=10090 GN=Tmem192 PE=1 SV=1	2	1	1	1	0	0	0	0	0	0	0	0	0	0	0	0	0	0	0	0	0	0	0	0	0	0	0	0	1	0	0	0	0	0	0	0	0	0	0	0	0	0
A0A1B0GS63;Q8K221;A0A1B0GSM3;D3Z2F3	A0A1B0GS63;Q8K221;A0A1B0GSM3	4;4;3;1	4;4;3;1	4;4;3;1	Arfaptin-2	Arfip2	tr|A0A1B0GS63|A0A1B0GS63_MOUSE Arfaptin-2 OS=Mus musculus OX=10090 GN=Arfip2 PE=1 SV=1;sp|Q8K221|ARFP2_MOUSE Arfaptin-2 OS=Mus musculus OX=10090 GN=Arfip2 PE=1 SV=2;tr|A0A1B0GSM3|A0A1B0GSM3_MOUSE Arfaptin-2 OS=Mus musculus OX=10090 GN=Arfip2 PE=1 SV=1	4	4	4	4	1	1	2	1	1	1	1	3	4	3	2	2	1	2	2	2	2	2	2	1	2	1	3	3	2	1	3	1	2	1	1	1	2	1	1	1	1	3
E9Q3Z5;A0A1B0GS91;Q8K4L3;Q8K4L2;F6R6A4;F6TBK9	E9Q3Z5;A0A1B0GS91;Q8K4L3;Q8K4L2;F6R6A4	16;16;16;15;11;1	16;16;16;15;11;1	16;16;16;15;11;1	Supervillin	Svil	tr|E9Q3Z5|E9Q3Z5_MOUSE Supervillin OS=Mus musculus OX=10090 GN=Svil PE=1 SV=1;tr|A0A1B0GS91|A0A1B0GS91_MOUSE Supervillin OS=Mus musculus OX=10090 GN=Svil PE=1 SV=1;sp|Q8K4L3|SVIL_MOUSE Supervillin OS=Mus musculus OX=10090 GN=Svil PE=1 SV=1;tr|Q8K4L2|Q8K4L2	6	16	16	16	8	5	6	7	3	7	6	6	8	4	4	5	3	3	5	5	2	6	7	4	6	5	0	2	5	4	4	3	5	7	8	5	6	7	3	7	6	6
A0A1B0GSR8;A0A1B0GT07;Q9D6T0;A0A1B0GS52;A0A1B0GS48	A0A1B0GSR8;A0A1B0GT07;Q9D6T0;A0A1B0GS52;A0A1B0GS48	3;3;3;2;2	3;3;3;2;2	3;3;3;2;2	Nitric oxide synthase-interacting protein	Nosip	tr|A0A1B0GSR8|A0A1B0GSR8_MOUSE Nitric oxide synthase-interacting protein (Fragment) OS=Mus musculus OX=10090 GN=Nosip PE=1 SV=1;tr|A0A1B0GT07|A0A1B0GT07_MOUSE Nitric oxide synthase-interacting protein (Fragment) OS=Mus musculus OX=10090 GN=Nosip PE=1 SV=1;	5	3	3	3	1	0	2	2	0	1	0	3	2	0	2	1	0	1	1	2	1	1	1	1	0	1	2	1	2	1	1	0	0	1	1	0	2	2	0	1	0	3
A0A1B0GSU0;Q571I9;D3Z0B9;A0A1B0GSN3	A0A1B0GSU0;Q571I9;D3Z0B9	17;17;16;4	17;17;16;4	17;17;16;4	Aldehyde dehydrogenase family 16 member A1	Aldh16a1	tr|A0A1B0GSU0|A0A1B0GSU0_MOUSE Aldehyde dehydrogenase family 16 member A1 OS=Mus musculus OX=10090 GN=Aldh16a1 PE=1 SV=1;sp|Q571I9|A16A1_MOUSE Aldehyde dehydrogenase family 16 member A1 OS=Mus musculus OX=10090 GN=Aldh16a1 PE=1 SV=2;tr|D3Z0B9|D3Z0B9_MOUSE	4	17	17	17	12	9	13	11	8	12	10	11	10	13	13	11	13	13	12	13	13	12	13	11	13	10	10	12	5	11	11	13	12	11	12	9	13	11	8	12	10	11
D3YVK5;A0A1B0GSU2;D3YVK4;Q9WV96;A0A1B0GRP8;D6RJ48;D6RG99;D3YVK6	D3YVK5;A0A1B0GSU2;D3YVK4;Q9WV96;A0A1B0GRP8	3;3;3;3;2;1;1;1	3;3;3;3;2;1;1;1	3;3;3;3;2;1;1;1	Mitochondrial import inner membrane translocase subunit Tim10 B	Timm10b	tr|D3YVK5|D3YVK5_MOUSE Predicted gene 45799 OS=Mus musculus OX=10090 GN=Gm45799 PE=1 SV=1;tr|A0A1B0GSU2|A0A1B0GSU2_MOUSE Mitochondrial import inner membrane translocase subunit Tim10 B OS=Mus musculus OX=10090 GN=Timm10b PE=1 SV=1;tr|D3YVK4|D3YVK4_MOUSE Pr	8	3	3	3	3	1	3	2	2	1	1	3	2	2	2	2	0	3	3	2	1	3	2	2	2	2	1	2	3	2	2	2	3	3	3	1	3	2	2	1	1	3
A0A1B0GSX7;Q6PFD9;B2RQL0;A0A140T8J8;A0A1B0GRB5;A0A1B0GRA7;A0A1B0GS62	A0A1B0GSX7;Q6PFD9;B2RQL0;A0A140T8J8	22;21;12;12;9;9;1	22;21;12;12;9;9;1	22;21;12;12;9;9;1	Nuclear pore complex protein Nup98-Nup96;Nuclear pore complex protein Nup98;Nuclear pore complex protein Nup96	Nup98	tr|A0A1B0GSX7|A0A1B0GSX7_MOUSE Nuclear pore complex protein Nup98-Nup96 OS=Mus musculus OX=10090 GN=Nup98 PE=1 SV=1;sp|Q6PFD9|NUP98_MOUSE Nuclear pore complex protein Nup98-Nup96 OS=Mus musculus OX=10090 GN=Nup98 PE=1 SV=2;tr|B2RQL0|B2RQL0_MOUSE Nuclear po	7	22	22	22	9	6	11	11	10	9	8	19	12	13	15	17	10	13	13	13	16	15	10	11	11	11	13	15	13	8	11	8	14	11	9	6	11	11	10	9	8	19
A0A1B0GT81;Q07813;A0A1B0GS13;A0A1B0GTA4;A0A1B0GSH8;A0A1B0GT35	A0A1B0GT81;Q07813;A0A1B0GS13;A0A1B0GTA4;A0A1B0GSH8	7;7;6;6;4;1	7;7;6;6;4;1	7;7;6;6;4;1	Apoptosis regulator BAX	Bax	tr|A0A1B0GT81|A0A1B0GT81_MOUSE Apoptosis regulator BAX OS=Mus musculus OX=10090 GN=Bax PE=1 SV=1;sp|Q07813|BAX_MOUSE Apoptosis regulator BAX OS=Mus musculus OX=10090 GN=Bax PE=1 SV=1;tr|A0A1B0GS13|A0A1B0GS13_MOUSE Apoptosis regulator BAX (Fragment) OS=Mus	6	7	7	7	4	2	4	4	5	4	3	7	4	4	5	4	4	4	6	3	3	6	5	5	3	2	5	4	5	3	4	1	4	2	4	2	4	4	5	4	3	7
A0A1B0GT92;Q9Z1E4;A0A1B0GR90	A0A1B0GT92;Q9Z1E4	3;3;1	3;3;1	3;3;1	Glycogen [starch] synthase, muscle	Gys1	tr|A0A1B0GT92|A0A1B0GT92_MOUSE Glycogen [starch] synthase OS=Mus musculus OX=10090 GN=Gys1 PE=1 SV=1;sp|Q9Z1E4|GYS1_MOUSE Glycogen [starch] synthase, muscle OS=Mus musculus OX=10090 GN=Gys1 PE=1 SV=2	3	3	3	3	1	1	1	0	0	0	1	2	2	1	1	2	2	0	0	1	0	0	0	1	1	0	1	2	0	1	2	1	2	1	1	1	1	0	0	0	1	2
A0A1B0GX24;E9QA05;Q8C405;O35892;D6RIJ4;E9Q4Y0	A0A1B0GX24;E9QA05;Q8C405;O35892;D6RIJ4;E9Q4Y0	5;5;5;5;4;4	5;5;5;5;4;4	1;1;1;1;1;1	Nuclear autoantigen Sp-100	Sp100	tr|A0A1B0GX24|A0A1B0GX24_MOUSE Nuclear autoantigen Sp-100 (Fragment) OS=Mus musculus OX=10090 GN=Sp100 PE=1 SV=1;tr|E9QA05|E9QA05_MOUSE Nuclear autoantigen Sp-100 OS=Mus musculus OX=10090 GN=Sp100 PE=1 SV=1;tr|Q8C405|Q8C405_MOUSE Nuclear autoantigen Sp-100	6	5	5	1	0	0	3	3	3	1	0	0	0	0	2	1	3	1	2	2	0	1	1	1	4	2	0	3	3	3	3	2	3	3	0	0	3	3	3	1	0	0
A0A1B0GX25;Q9Z2V5	A0A1B0GX25;Q9Z2V5	1;1	1;1	1;1	Histone deacetylase 6	Hdac6	tr|A0A1B0GX25|A0A1B0GX25_MOUSE Histone deacetylase 6 (Fragment) OS=Mus musculus OX=10090 GN=Hdac6 PE=1 SV=1;sp|Q9Z2V5|HDAC6_MOUSE Histone deacetylase 6 OS=Mus musculus OX=10090 GN=Hdac6 PE=1 SV=3	2	1	1	1	1	0	1	1	1	1	1	1	1	0	1	1	0	1	1	1	1	1	1	1	1	1	1	1	0	1	1	0	1	0	1	0	1	1	1	1	1	1
A0A1B0GX27;O35855;O88374;A0A1B0GQY4;A0A1B0GST1	A0A1B0GX27;O35855;O88374	7;7;6;2;1	7;7;6;2;1	7;7;6;2;1	Branched-chain-amino-acid aminotransferase, mitochondrial;Branched-chain-amino-acid aminotransferase	Bcat2	tr|A0A1B0GX27|A0A1B0GX27_MOUSE Branched-chain-amino-acid aminotransferase OS=Mus musculus OX=10090 GN=Bcat2 PE=1 SV=1;sp|O35855|BCAT2_MOUSE Branched-chain-amino-acid aminotransferase, mitochondrial OS=Mus musculus OX=10090 GN=Bcat2 PE=1 SV=2;tr|O88374|O883	5	7	7	7	4	5	4	4	4	4	4	4	5	5	3	3	4	4	4	4	4	5	4	4	4	5	7	5	4	4	5	4	4	4	4	5	4	4	4	4	4	4
A0A1C7CYV0;B1AX58;Q99K51	A0A1C7CYV0;B1AX58;Q99K51	15;15;15	8;8;8	8;8;8	Plastin-3	Pls3	tr|A0A1C7CYV0|A0A1C7CYV0_MOUSE Plastin-3 (Fragment) OS=Mus musculus OX=10090 GN=Pls3 PE=1 SV=1;tr|B1AX58|B1AX58_MOUSE Plastin-3 OS=Mus musculus OX=10090 GN=Pls3 PE=1 SV=1;sp|Q99K51|PLST_MOUSE Plastin-3 OS=Mus musculus OX=10090 GN=Pls3 PE=1 SV=3	3	15	8	8	6	4	10	6	5	5	5	14	10	10	9	9	8	10	9	11	9	10	8	7	9	8	12	11	4	10	8	7	12	6	2	3	3	1	2	2	2	7
A0A1D5RL92;G5E8I8;Q8CGZ0	A0A1D5RL92;G5E8I8;Q8CGZ0	8;8;8	8;8;8	8;8;8	Calcium homeostasis endoplasmic reticulum protein	Cherp	tr|A0A1D5RL92|A0A1D5RL92_MOUSE Calcium homeostasis endoplasmic reticulum protein OS=Mus musculus OX=10090 GN=Cherp PE=1 SV=1;tr|G5E8I8|G5E8I8_MOUSE Calcium homeostasis endoplasmic reticulum protein OS=Mus musculus OX=10090 GN=Cherp PE=1 SV=2;sp|Q8CGZ0|CHER	3	8	8	8	5	3	5	5	3	5	4	7	7	6	5	6	5	5	7	5	6	4	6	7	4	5	3	4	6	5	5	5	3	4	5	3	5	5	3	5	4	7
A0A1D5RLE4;O54833;A0A1D5RM74;A0A1D5RM55	A0A1D5RLE4;O54833;A0A1D5RM74	5;5;3;2	5;5;3;2	5;5;3;2	Casein kinase II subunit alpha	Csnk2a2	tr|A0A1D5RLE4|A0A1D5RLE4_MOUSE Casein kinase II subunit alpha (Fragment) OS=Mus musculus OX=10090 GN=Csnk2a2 PE=1 SV=1;sp|O54833|CSK22_MOUSE Casein kinase II subunit alpha OS=Mus musculus OX=10090 GN=Csnk2a2 PE=1 SV=1;tr|A0A1D5RM74|A0A1D5RM74_MOUSE Casei	4	5	5	5	1	0	3	2	1	2	0	4	3	3	2	1	3	3	1	2	2	2	1	2	2	0	3	2	1	1	3	2	2	2	1	0	3	2	1	2	0	4
A0A1D5RLG3;Q80UJ7	A0A1D5RLG3;Q80UJ7	13;13	13;13	13;13	Rab3 GTPase-activating protein catalytic subunit	Rab3gap1	tr|A0A1D5RLG3|A0A1D5RLG3_MOUSE Rab3 GTPase-activating protein catalytic subunit OS=Mus musculus OX=10090 GN=Rab3gap1 PE=1 SV=1;sp|Q80UJ7|RB3GP_MOUSE Rab3 GTPase-activating protein catalytic subunit OS=Mus musculus OX=10090 GN=Rab3gap1 PE=1 SV=4	2	13	13	13	6	5	4	2	4	5	3	6	6	3	2	5	4	1	5	3	4	3	3	4	8	7	3	4	7	5	4	4	5	3	6	5	4	2	4	5	3	6
A0A1D5RLL3;Q8BG67;A0A2I3BR57;Q8BWC5	A0A1D5RLL3;Q8BG67	9;9;2;1	9;9;2;1	9;9;2;1	Protein EFR3 homolog A	Efr3a	tr|A0A1D5RLL3|A0A1D5RLL3_MOUSE Protein EFR3 homolog A OS=Mus musculus OX=10090 GN=Efr3a PE=1 SV=1;sp|Q8BG67|EFR3A_MOUSE Protein EFR3 homolog A OS=Mus musculus OX=10090 GN=Efr3a PE=1 SV=1	4	9	9	9	3	2	4	2	4	1	2	5	4	2	3	3	1	3	2	3	2	2	1	2	0	0	2	3	5	4	3	1	3	1	3	2	4	2	4	1	2	5
A0A1D5RLL4;F7CGG2;E9PZA7;E9QLK7;E9PWT1;Q80YV3	A0A1D5RLL4;F7CGG2;E9PZA7;E9QLK7;E9PWT1;Q80YV3	12;11;11;11;11;6	12;11;11;11;11;6	12;11;11;11;11;6	Transformation/transcription domain-associated protein	Trrap	tr|A0A1D5RLL4|A0A1D5RLL4_MOUSE Transformation/transcription domain-associated protein OS=Mus musculus OX=10090 GN=Trrap PE=1 SV=1;tr|F7CGG2|F7CGG2_MOUSE Transformation/transcription domain-associated protein (Fragment) OS=Mus musculus OX=10090 GN=Trrap PE=	6	12	12	12	0	0	1	0	2	1	2	8	3	0	0	2	0	2	2	3	2	3	0	0	1	2	1	1	7	3	1	2	3	2	0	0	1	0	2	1	2	8
A0A1D5RLR3;Q8C5L7	A0A1D5RLR3;Q8C5L7	5;5	5;5	5;5	RNA-binding protein 34	Rbm34	tr|A0A1D5RLR3|A0A1D5RLR3_MOUSE RNA-binding protein 34 OS=Mus musculus OX=10090 GN=Rbm34 PE=1 SV=1;sp|Q8C5L7|RBM34_MOUSE RNA-binding protein 34 OS=Mus musculus OX=10090 GN=Rbm34 PE=1 SV=2	2	5	5	5	1	0	0	0	0	0	0	3	0	1	2	0	0	1	1	0	0	3	0	1	0	2	1	1	3	0	0	0	1	1	1	0	0	0	0	0	0	3
A0A1D5RLV0;Q8C1D8;A0A1D5RMB4	A0A1D5RLV0;Q8C1D8;A0A1D5RMB4	6;6;4	6;6;4	6;6;4	Protein IWS1 homolog	Iws1	tr|A0A1D5RLV0|A0A1D5RLV0_MOUSE Protein IWS1 homolog OS=Mus musculus OX=10090 GN=Iws1 PE=1 SV=1;sp|Q8C1D8|IWS1_MOUSE Protein IWS1 homolog OS=Mus musculus OX=10090 GN=Iws1 PE=1 SV=1;tr|A0A1D5RMB4|A0A1D5RMB4_MOUSE Protein IWS1 homolog (Fragment) OS=Mus muscul	3	6	6	6	2	2	3	2	1	3	1	4	2	3	3	2	2	3	3	2	2	3	4	2	0	2	4	3	2	2	3	2	1	2	2	2	3	2	1	3	1	4
A0A1D5RM92;Q9DBH0;A0A1D5RLH0	A0A1D5RM92;Q9DBH0	4;4;1	4;4;1	4;4;1	NEDD4-like E3 ubiquitin-protein ligase WWP2	Wwp2	tr|A0A1D5RM92|A0A1D5RM92_MOUSE E3 ubiquitin-protein ligase OS=Mus musculus OX=10090 GN=Wwp2 PE=1 SV=1;sp|Q9DBH0|WWP2_MOUSE NEDD4-like E3 ubiquitin-protein ligase WWP2 OS=Mus musculus OX=10090 GN=Wwp2 PE=1 SV=1	3	4	4	4	3	2	2	2	2	2	2	4	3	3	2	3	4	4	4	4	4	3	3	3	4	3	2	4	3	2	3	3	3	2	3	2	2	2	2	2	2	4
A0A1D5RMA9;Q9D7V1	A0A1D5RMA9;Q9D7V1	7;7	7;7	7;7	SH2 domain-containing protein 4A	Sh2d4a	tr|A0A1D5RMA9|A0A1D5RMA9_MOUSE SH2 domain-containing protein 4A (Fragment) OS=Mus musculus OX=10090 GN=Sh2d4a PE=1 SV=1;sp|Q9D7V1|SH24A_MOUSE SH2 domain-containing protein 4A OS=Mus musculus OX=10090 GN=Sh2d4a PE=1 SV=1	2	7	7	7	5	5	5	3	3	5	6	5	4	2	4	3	2	4	4	2	3	2	1	3	3	3	6	4	1	5	3	4	3	3	5	5	5	3	3	5	6	5
A0A1D5RME6;A0A5F8MPI5	A0A1D5RME6	8;3	4;2	4;2			tr|A0A1D5RME6|A0A1D5RME6_MOUSE Pleckstrin homology domain-containing family A member 6 (Fragment) OS=Mus musculus OX=10090 GN=Plekha6 PE=1 SV=1	2	8	4	4	5	2	4	6	6	3	4	4	2	3	1	2	5	6	5	4	2	4	3	5	2	5	1	3	5	3	1	2	4	4	2	0	2	3	2	0	1	1
B7ZWL1;A0A1D5RMJ8;Q6ZQ08;A0A1D5RMD8;A0A1D5RML9;A0A1D5RM04;A0A1D5RMB6	B7ZWL1;A0A1D5RMJ8;Q6ZQ08;A0A1D5RMD8	32;32;32;22;10;5;1	32;32;32;22;10;5;1	32;32;32;22;10;5;1	CCR4-NOT transcription complex subunit 1	Cnot1	tr|B7ZWL1|B7ZWL1_MOUSE CCR4-NOT transcription complex subunit 1 OS=Mus musculus OX=10090 GN=Cnot1 PE=1 SV=1;tr|A0A1D5RMJ8|A0A1D5RMJ8_MOUSE CCR4-NOT transcription complex subunit 1 OS=Mus musculus OX=10090 GN=Cnot1 PE=1 SV=1;sp|Q6ZQ08|CNOT1_MOUSE CCR4-NOT t	7	32	32	32	15	11	17	10	13	14	14	23	20	17	18	19	17	13	15	21	15	18	15	16	16	15	17	21	18	19	15	17	18	14	15	11	17	10	13	14	14	23
A0A1D5RML8;P97760;A0A1D5RLD4;A0A1D5RLM9	A0A1D5RML8;P97760;A0A1D5RLD4	4;4;2;1	4;4;2;1	4;4;2;1	DNA-directed RNA polymerase II subunit RPB3	Polr2c	tr|A0A1D5RML8|A0A1D5RML8_MOUSE DNA-directed RNA polymerase II subunit RPB3 OS=Mus musculus OX=10090 GN=Polr2c PE=1 SV=1;sp|P97760|RPB3_MOUSE DNA-directed RNA polymerase II subunit RPB3 OS=Mus musculus OX=10090 GN=Polr2c PE=1 SV=2;tr|A0A1D5RLD4|A0A1D5RLD4_M	4	4	4	4	1	1	1	1	3	1	2	3	2	2	0	3	1	1	2	2	3	2	1	2	1	1	3	4	2	2	0	2	1	1	1	1	1	1	3	1	2	3
F8VQ28;A0A1D5RMM8;Q8VI36;A0A0J9YV30	F8VQ28;A0A1D5RMM8;Q8VI36;A0A0J9YV30	15;15;15;14	15;15;15;14	15;15;15;14	Paxillin	Pxn	tr|F8VQ28|F8VQ28_MOUSE Paxillin OS=Mus musculus OX=10090 GN=Pxn PE=1 SV=1;tr|A0A1D5RMM8|A0A1D5RMM8_MOUSE Paxillin OS=Mus musculus OX=10090 GN=Pxn PE=1 SV=2;sp|Q8VI36|PAXI_MOUSE Paxillin OS=Mus musculus OX=10090 GN=Pxn PE=1 SV=1;tr|A0A0J9YV30|A0A0J9YV30_MOU	4	15	15	15	11	9	13	9	9	9	10	11	9	9	10	11	12	10	11	10	10	11	10	10	8	6	11	11	5	9	9	6	9	7	11	9	13	9	9	9	10	11
E9PUM4;A0A1L1SQ51;Q71LX4;Q8CDM9;A0A1L1SRI1;A0A1L1SQP9	E9PUM4;A0A1L1SQ51;Q71LX4;Q8CDM9;A0A1L1SRI1	34;34;32;23;22;14	17;17;17;8;8;3	17;17;17;8;8;3	Talin-2	Tln2	tr|E9PUM4|E9PUM4_MOUSE Talin-2 OS=Mus musculus OX=10090 GN=Tln2 PE=1 SV=1;tr|A0A1L1SQ51|A0A1L1SQ51_MOUSE Talin-2 OS=Mus musculus OX=10090 GN=Tln2 PE=1 SV=1;sp|Q71LX4|TLN2_MOUSE Talin-2 OS=Mus musculus OX=10090 GN=Tln2 PE=1 SV=3;tr|Q8CDM9|Q8CDM9_MOUSE Talin	6	34	17	17	15	16	13	15	10	9	11	20	15	8	10	12	12	13	11	15	12	13	11	11	10	11	28	12	7	14	11	12	17	13	4	5	2	4	1	1	2	8
Q3V2G6;A0A1L1SR11;A0A1L1ST53;B2RUC1;O54818	Q3V2G6;A0A1L1SR11;A0A1L1ST53;B2RUC1;O54818	2;2;2;2;2	2;2;2;2;2	2;2;2;2;2	Tumor protein D53	Tpd52l1	tr|Q3V2G6|Q3V2G6_MOUSE Tumor protein D53 OS=Mus musculus OX=10090 GN=Tpd52l1 PE=1 SV=1;tr|A0A1L1SR11|A0A1L1SR11_MOUSE Tumor protein D53 OS=Mus musculus OX=10090 GN=Tpd52l1 PE=1 SV=1;tr|A0A1L1ST53|A0A1L1ST53_MOUSE Tumor protein D53 OS=Mus musculus OX=10090	5	2	2	2	1	0	0	0	1	0	0	2	0	0	0	1	0	0	1	0	0	0	0	1	0	1	1	1	1	0	0	0	0	0	1	0	0	0	1	0	0	2
A0A1L1SR69;A0A1L1ST61;A0A1L1SV00;Q8R472;Q9JLR9	A0A1L1SR69;A0A1L1ST61;A0A1L1SV00;Q8R472;Q9JLR9	1;1;1;1;1	1;1;1;1;1	1;1;1;1;1	HIG1 domain family member 1A, mitochondrial	Higd1a	tr|A0A1L1SR69|A0A1L1SR69_MOUSE HIG1 domain family member 1A, mitochondrial (Fragment) OS=Mus musculus OX=10090 GN=Higd1a PE=1 SV=1;tr|A0A1L1ST61|A0A1L1ST61_MOUSE HIG1 domain family member 1A, mitochondrial (Fragment) OS=Mus musculus OX=10090 GN=Higd1a PE=1	5	1	1	1	1	1	1	1	1	1	1	1	1	1	1	1	1	1	1	1	1	1	1	1	1	1	1	1	1	1	1	1	1	1	1	1	1	1	1	1	1	1
A0A1L1ST73;A0A1L1SRH8;Q9D2Z4	A0A1L1ST73;A0A1L1SRH8;Q9D2Z4	1;1;1	1;1;1	1;1;1	Sentrin-specific protease 8	Senp8	tr|A0A1L1ST73|A0A1L1ST73_MOUSE Sentrin-specific protease 8 (Fragment) OS=Mus musculus OX=10090 GN=Senp8 PE=1 SV=1;tr|A0A1L1SRH8|A0A1L1SRH8_MOUSE Sentrin-specific protease 8 OS=Mus musculus OX=10090 GN=Senp8 PE=1 SV=1;sp|Q9D2Z4|SENP8_MOUSE Sentrin-specific	3	1	1	1	1	0	1	0	0	0	0	1	1	1	0	1	1	1	1	1	0	1	0	0	1	0	1	0	0	0	1	0	1	0	1	0	1	0	0	0	0	1
A0A1L1SU68;A0A1L1SRT5;Q91W67;A0A1L1SRW2;A0A1L1STF2;A0A1L1SRT4;A0A1L1SRB5	A0A1L1SU68;A0A1L1SRT5;Q91W67;A0A1L1SRW2;A0A1L1STF2;A0A1L1SRT4;A0A1L1SRB5	4;4;4;3;3;2;2	4;4;4;3;3;2;2	4;4;4;3;3;2;2	Ubiquitin-like protein 7	Ubl7	tr|A0A1L1SU68|A0A1L1SU68_MOUSE Ubiquitin-like protein 7 (Fragment) OS=Mus musculus OX=10090 GN=Ubl7 PE=1 SV=1;tr|A0A1L1SRT5|A0A1L1SRT5_MOUSE Ubiquitin-like protein 7 (Fragment) OS=Mus musculus OX=10090 GN=Ubl7 PE=1 SV=1;sp|Q91W67|UBL7_MOUSE Ubiquitin-like	7	4	4	4	2	2	2	3	0	1	1	1	1	1	1	2	1	1	1	1	0	0	1	2	1	2	0	0	0	0	1	1	1	0	2	2	2	3	0	1	1	1
A0A1L1SRX2;O08739	A0A1L1SRX2;O08739	3;3	3;3	3;3	AMP deaminase 3	Ampd3	tr|A0A1L1SRX2|A0A1L1SRX2_MOUSE AMP deaminase OS=Mus musculus OX=10090 GN=Ampd3 PE=1 SV=1;sp|O08739|AMPD3_MOUSE AMP deaminase 3 OS=Mus musculus OX=10090 GN=Ampd3 PE=1 SV=2	2	3	3	3	2	1	2	2	2	2	0	2	3	1	0	2	1	1	3	3	2	2	1	1	0	1	3	0	3	1	2	0	1	0	2	1	2	2	2	2	0	2
A0A1L1SS10;Q9Z2X8	A0A1L1SS10;Q9Z2X8	11;11	11;11	11;11	Kelch-like ECH-associated protein 1	Keap1	tr|A0A1L1SS10|A0A1L1SS10_MOUSE Kelch-like ECH-associated protein 1 OS=Mus musculus OX=10090 GN=Keap1 PE=1 SV=1;sp|Q9Z2X8|KEAP1_MOUSE Kelch-like ECH-associated protein 1 OS=Mus musculus OX=10090 GN=Keap1 PE=1 SV=1	2	11	11	11	4	2	7	6	6	5	7	6	4	4	6	3	6	6	6	6	5	5	2	5	3	7	4	6	6	7	4	4	4	4	4	2	7	6	6	5	7	6
A0A1L1SSA8;Q91XE8	A0A1L1SSA8;Q91XE8	3;3	3;3	3;3	Transmembrane protein 205	Tmem205	tr|A0A1L1SSA8|A0A1L1SSA8_MOUSE Transmembrane protein 205 (Fragment) OS=Mus musculus OX=10090 GN=Tmem205 PE=1 SV=1;sp|Q91XE8|TM205_MOUSE Transmembrane protein 205 OS=Mus musculus OX=10090 GN=Tmem205 PE=1 SV=1	2	3	3	3	0	1	1	1	0	0	1	2	2	1	1	1	0	1	0	0	2	1	1	1	2	1	3	1	1	0	0	0	0	0	0	1	1	1	0	0	1	2
Q3UDS7;A0A1L1SSF2;Q8VDL4	Q3UDS7;A0A1L1SSF2;Q8VDL4	4;4;4	4;4;4	4;4;4	ADP-dependent glucokinase	Adpgk	tr|Q3UDS7|Q3UDS7_MOUSE ADP-dependent glucokinase OS=Mus musculus OX=10090 GN=Adpgk PE=1 SV=1;tr|A0A1L1SSF2|A0A1L1SSF2_MOUSE ADP-dependent glucokinase OS=Mus musculus OX=10090 GN=Adpgk PE=1 SV=1;sp|Q8VDL4|ADPGK_MOUSE ADP-dependent glucokinase OS=Mus musculu	3	4	4	4	2	1	2	2	1	2	1	3	2	2	0	2	2	2	1	3	3	3	2	0	1	2	2	1	3	1	2	2	2	1	2	1	2	2	1	2	1	3
F6VG18;F6VTH5;A0A1L1SSX7;Q9JHQ5;A0A1L1ST13;E9Q9P1	F6VG18;F6VTH5;A0A1L1SSX7;Q9JHQ5;A0A1L1ST13	3;3;3;3;2;1	3;3;3;3;2;1	3;3;3;3;2;1	Leucine zipper transcription factor-like protein 1	Lztfl1	tr|F6VG18|F6VG18_MOUSE Leucine zipper transcription factor-like protein 1 (Fragment) OS=Mus musculus OX=10090 GN=Lztfl1 PE=1 SV=1;tr|F6VTH5|F6VTH5_MOUSE Leucine zipper transcription factor-like protein 1 (Fragment) OS=Mus musculus OX=10090 GN=Lztfl1 PE=1 S	6	3	3	3	2	2	2	2	0	1	0	0	1	2	0	0	0	0	0	1	0	0	2	0	1	0	0	1	1	1	1	1	1	2	2	2	2	2	0	1	0	0
A0A1L1STE4;Q9Z1X4;Q45VK5;A0A1L1SR62;A0A1L1SQ69;A0A1L1SSU8;A0A1L1SU19;A0A1L1ST48	A0A1L1STE4;Q9Z1X4;Q45VK5	24;24;23;3;3;3;2;2	24;24;23;3;3;3;2;2	17;17;16;3;3;3;2;2	Interleukin enhancer-binding factor 3	Ilf3	tr|A0A1L1STE4|A0A1L1STE4_MOUSE Interleukin enhancer-binding factor 3 OS=Mus musculus OX=10090 GN=Ilf3 PE=1 SV=1;sp|Q9Z1X4|ILF3_MOUSE Interleukin enhancer-binding factor 3 OS=Mus musculus OX=10090 GN=Ilf3 PE=1 SV=2;tr|Q45VK5|Q45VK5_MOUSE Interleukin enhance	8	24	24	17	13	8	10	15	12	11	9	16	13	16	16	16	11	13	15	12	14	14	9	13	15	12	16	15	5	10	14	9	11	13	13	8	10	15	12	11	9	16
A0A1L1STE6;Q9D6R2	A0A1L1STE6;Q9D6R2	25;25	25;25	25;25	Isocitrate dehydrogenase [NAD] subunit alpha, mitochondrial	Idh3a	tr|A0A1L1STE6|A0A1L1STE6_MOUSE Isocitrate dehydrogenase [NAD] subunit, mitochondrial OS=Mus musculus OX=10090 GN=Idh3a PE=1 SV=1;sp|Q9D6R2|IDH3A_MOUSE Isocitrate dehydrogenase [NAD] subunit alpha, mitochondrial OS=Mus musculus OX=10090 GN=Idh3a PE=1 SV=1	2	25	25	25	20	12	20	21	19	21	19	20	20	23	21	23	20	21	21	21	22	22	20	21	22	19	19	20	18	17	22	15	21	19	20	12	20	21	19	21	19	20
A0A1N9M4K1;A0A1L1SU77;P70665;A0A1L1SQF7	A0A1N9M4K1;A0A1L1SU77;P70665;A0A1L1SQF7	4;4;4;2	4;4;4;2	4;4;4;2	Sialate O-acetylesterase;Sialate O-acetylesterase small subunit;Sialate O-acetylesterase large subunit	Siae	tr|A0A1N9M4K1|A0A1N9M4K1_MOUSE Sialate O-acetylesterase OS=Mus musculus OX=10090 GN=Siae PE=1 SV=1;tr|A0A1L1SU77|A0A1L1SU77_MOUSE Sialate O-acetylesterase OS=Mus musculus OX=10090 GN=Siae PE=1 SV=1;sp|P70665|SIAE_MOUSE Sialate O-acetylesterase OS=Mus muscu	4	4	4	4	2	2	3	2	2	3	3	2	4	4	3	3	1	3	2	2	2	3	3	2	3	3	2	4	1	1	2	2	2	2	2	2	3	2	2	3	3	2
A0A1L1SUX8;P01831	A0A1L1SUX8;P01831	2;2	2;2	2;2	Thy-1 membrane glycoprotein	Thy1	tr|A0A1L1SUX8|A0A1L1SUX8_MOUSE Thy-1 membrane glycoprotein (Fragment) OS=Mus musculus OX=10090 GN=Thy1 PE=1 SV=1;sp|P01831|THY1_MOUSE Thy-1 membrane glycoprotein OS=Mus musculus OX=10090 GN=Thy1 PE=1 SV=1	2	2	2	2	0	0	1	1	0	0	0	1	1	0	0	1	0	0	0	0	1	0	1	0	0	0	2	2	1	1	1	0	1	0	0	0	1	1	0	0	0	1
A0A1L1SV73;Q8BY87	A0A1L1SV73;Q8BY87	23;22	23;22	23;22	Ubiquitin carboxyl-terminal hydrolase 47	Usp47	tr|A0A1L1SV73|A0A1L1SV73_MOUSE Ubiquitin carboxyl-terminal hydrolase 47 OS=Mus musculus OX=10090 GN=Usp47 PE=1 SV=1;sp|Q8BY87|UBP47_MOUSE Ubiquitin carboxyl-terminal hydrolase 47 OS=Mus musculus OX=10090 GN=Usp47 PE=1 SV=2	2	23	23	23	8	5	13	12	13	14	15	17	15	16	12	17	13	14	13	13	13	15	16	12	12	11	7	17	3	14	14	9	13	11	8	5	13	12	13	14	15	17
A0A1L1SVD8;Q9JHS9	A0A1L1SVD8;Q9JHS9	3;3	3;3	3;3	Spliceosome-associated protein CWC15 homolog	Cwc15	tr|A0A1L1SVD8|A0A1L1SVD8_MOUSE Spliceosome-associated protein CWC15 homolog (Fragment) OS=Mus musculus OX=10090 GN=Cwc15 PE=1 SV=1;sp|Q9JHS9|CWC15_MOUSE Spliceosome-associated protein CWC15 homolog OS=Mus musculus OX=10090 GN=Cwc15 PE=1 SV=1	2	3	3	3	1	1	1	2	2	3	1	3	1	2	2	1	2	1	2	3	2	3	3	3	2	3	1	2	2	2	2	1	2	1	1	1	1	2	2	3	1	3
A0A1S6GWJ4;Q91VN6	A0A1S6GWJ4;Q91VN6	7;7	7;7	7;7	Probable ATP-dependent RNA helicase DDX41	Ddx41	tr|A0A1S6GWJ4|A0A1S6GWJ4_MOUSE RNA helicase OS=Mus musculus OX=10090 GN=Ddx41 PE=1 SV=1;sp|Q91VN6|DDX41_MOUSE Probable ATP-dependent RNA helicase DDX41 OS=Mus musculus OX=10090 GN=Ddx41 PE=1 SV=2	2	7	7	7	3	2	1	4	4	4	3	5	4	2	2	3	4	4	3	4	2	2	2	4	2	3	0	2	6	3	1	3	2	4	3	2	1	4	4	4	3	5
A0A1W2P6E6;Q9D289	A0A1W2P6E6;Q9D289	2;2	2;2	2;2	Trafficking protein particle complex subunit 6B	Trappc6b	tr|A0A1W2P6E6|A0A1W2P6E6_MOUSE Trafficking protein particle complex subunit 6B OS=Mus musculus OX=10090 GN=Trappc6b PE=1 SV=1;sp|Q9D289|TPC6B_MOUSE Trafficking protein particle complex subunit 6B OS=Mus musculus OX=10090 GN=Trappc6b PE=1 SV=1	2	2	2	2	1	0	1	2	1	1	1	2	2	2	2	2	1	1	1	2	2	2	2	1	2	2	1	1	2	1	2	0	1	1	1	0	1	2	1	1	1	2
A0A1W2P6F6;A0A1W2P7Q9;Q60605;Q8CI43	A0A1W2P6F6;A0A1W2P7Q9;Q60605	13;13;13;1	13;13;13;1	3;3;3;0	Myosin light polypeptide 6	Myl6	tr|A0A1W2P6F6|A0A1W2P6F6_MOUSE Myosin light polypeptide 6 OS=Mus musculus OX=10090 GN=Myl6 PE=1 SV=1;tr|A0A1W2P7Q9|A0A1W2P7Q9_MOUSE Myosin light polypeptide 6 OS=Mus musculus OX=10090 GN=Myl6 PE=1 SV=1;sp|Q60605|MYL6_MOUSE Myosin light polypeptide 6 OS=Mus	4	13	13	3	12	8	13	12	11	12	11	12	12	12	12	12	11	12	12	12	12	13	12	12	12	12	11	13	12	9	13	11	12	12	12	8	13	12	11	12	11	12
A0A1W2P6G5	A0A1W2P6G5	11	1	1			tr|A0A1W2P6G5|A0A1W2P6G5_MOUSE Myosin light polypeptide 6 OS=Mus musculus OX=10090 GN=Myl6 PE=1 SV=1	1	11	1	1	10	5	11	10	8	9	8	10	9	10	10	9	9	9	10	9	10	11	10	10	10	9	9	11	9	6	10	9	10	9	1	0	1	1	0	0	0	1
F8VPM0;E9Q374;A0A5F8MPQ7;A0A1W2P6X9;Q91YE5;A0A1W2P6L0	F8VPM0;E9Q374;A0A5F8MPQ7;A0A1W2P6X9;Q91YE5	7;7;7;7;6;1	7;7;7;7;6;1	7;7;7;7;6;1	Bromodomain adjacent to zinc finger domain protein 2A	Baz2a	tr|F8VPM0|F8VPM0_MOUSE Bromodomain adjacent to zinc finger domain protein 2A OS=Mus musculus OX=10090 GN=Baz2a PE=1 SV=1;tr|E9Q374|E9Q374_MOUSE Bromodomain adjacent to zinc finger domain protein 2A OS=Mus musculus OX=10090 GN=Baz2a PE=1 SV=1;tr|A0A5F8MPQ7|	6	7	7	7	3	2	3	4	2	3	1	5	3	2	2	3	2	3	1	3	2	2	1	3	3	3	1	4	5	5	3	1	1	2	3	2	3	4	2	3	1	5
A0A1W2P711;Q91ZV0;H3BK48;E9Q3S2;H3BKH2;H3BJS0;H3BJ71;H3BL19;H3BJI6;H3BK44;E9PY90;H3BKL6;H3BJ35;H3BJS5;H3BJY7;H3BJ84	A0A1W2P711;Q91ZV0;H3BK48;E9Q3S2;H3BKH2;H3BJS0;H3BJ71;H3BL19;H3BJI6;H3BK44;E9PY90;H3BKL6	25;25;19;19;19;19;18;18;18;18;18;17;9;9;3;1	25;25;19;19;19;19;18;18;18;18;18;17;9;9;3;1	25;25;19;19;19;19;18;18;18;18;18;17;9;9;3;1	Melanoma inhibitory activity protein 2	Mia2;Ctage5	tr|A0A1W2P711|A0A1W2P711_MOUSE Melanoma inhibitory activity protein 2 OS=Mus musculus OX=10090 GN=Mia2 PE=1 SV=2;sp|Q91ZV0|MIA2_MOUSE Melanoma inhibitory activity protein 2 OS=Mus musculus OX=10090 GN=Mia2 PE=1 SV=3;tr|H3BK48|H3BK48_MOUSE Melanoma inhibito	16	25	25	25	16	11	15	14	15	14	11	16	13	13	17	17	14	13	16	15	15	18	17	14	13	19	11	17	19	12	15	10	15	15	16	11	15	14	15	14	11	16
A0A1W2P768;P84228	A0A1W2P768;P84228	18;18	18;18	1;1	Histone H3.2	Hist1h3b	tr|A0A1W2P768|A0A1W2P768_MOUSE Histone H3.2 OS=Mus musculus OX=10090 GN=H3c14 PE=1 SV=1;sp|P84228|H32_MOUSE Histone H3.2 OS=Mus musculus OX=10090 GN=H3c15 PE=1 SV=2	2	18	18	1	15	11	18	17	15	16	16	17	16	16	16	16	17	18	15	18	17	16	16	17	15	13	14	17	15	12	16	12	15	14	15	11	18	17	15	16	16	17
A0A1W2P788;P45700;A0A1W2P6N0	A0A1W2P788;P45700;A0A1W2P6N0	8;8;4	8;8;4	8;8;4	Mannosyl-oligosaccharide 1,2-alpha-mannosidase IA	Man1a1	tr|A0A1W2P788|A0A1W2P788_MOUSE alpha-1,2-Mannosidase (Fragment) OS=Mus musculus OX=10090 GN=Man1a PE=1 SV=1;sp|P45700|MA1A1_MOUSE Mannosyl-oligosaccharide 1,2-alpha-mannosidase IA OS=Mus musculus OX=10090 GN=Man1a1 PE=1 SV=1;tr|A0A1W2P6N0|A0A1W2P6N0_MOUSE	3	8	8	8	2	1	3	4	4	3	2	4	2	3	4	2	4	2	4	6	6	4	4	3	2	1	4	3	3	1	2	1	5	1	2	1	3	4	4	3	2	4
A0A1W2P7G3;P23950	A0A1W2P7G3;P23950	1;1	1;1	1;1	Zinc finger protein 36, C3H1 type-like 1	Zfp36l1	tr|A0A1W2P7G3|A0A1W2P7G3_MOUSE mRNA decay activator protein ZFP36L1 OS=Mus musculus OX=10090 GN=Zfp36l1 PE=1 SV=1;sp|P23950|TISB_MOUSE mRNA decay activator protein ZFP36L1 OS=Mus musculus OX=10090 GN=Zfp36l1 PE=1 SV=1	2	1	1	1	1	0	1	0	0	0	0	1	1	0	0	0	0	0	0	0	0	0	0	0	0	0	1	0	0	0	0	0	0	0	1	0	1	0	0	0	0	1
A0A1W2P7K6;Q68EF0	A0A1W2P7K6;Q68EF0	3;3	3;3	3;3	Rab-3A-interacting protein	Rab3ip	tr|A0A1W2P7K6|A0A1W2P7K6_MOUSE Rab-3A-interacting protein OS=Mus musculus OX=10090 GN=Rab3ip PE=1 SV=1;sp|Q68EF0|RAB3I_MOUSE Rab-3A-interacting protein OS=Mus musculus OX=10090 GN=Rab3ip PE=1 SV=1	2	3	3	3	0	0	1	1	0	0	0	2	1	1	1	2	0	1	1	1	2	2	1	1	1	2	3	1	0	1	1	0	2	1	0	0	1	1	0	0	0	2
A0A1W2P7R5;A0A1W2P7P6;Q91W52;A0A1W2P7Q0	A0A1W2P7R5;A0A1W2P7P6;Q91W52;A0A1W2P7Q0	2;2;2;1	2;2;2;1	2;2;2;1	Transmembrane protein 19	Tmem19	tr|A0A1W2P7R5|A0A1W2P7R5_MOUSE Transmembrane protein 19 OS=Mus musculus OX=10090 GN=Tmem19 PE=1 SV=1;tr|A0A1W2P7P6|A0A1W2P7P6_MOUSE Transmembrane protein 19 OS=Mus musculus OX=10090 GN=Tmem19 PE=1 SV=1;sp|Q91W52|TMM19_MOUSE Transmembrane protein 19 OS=Mus	4	2	2	2	1	1	0	1	1	1	1	1	2	1	1	1	1	1	1	1	1	1	1	1	1	1	1	1	2	1	0	2	1	1	1	1	0	1	1	1	1	1
A0A1W2P7Q6;Q9CRT8;A0A1W2P7V1	A0A1W2P7Q6;Q9CRT8	5;5;1	5;5;1	5;5;1	Exportin-T	Xpot	tr|A0A1W2P7Q6|A0A1W2P7Q6_MOUSE Exportin-T OS=Mus musculus OX=10090 GN=Xpot PE=1 SV=1;sp|Q9CRT8|XPOT_MOUSE Exportin-T OS=Mus musculus OX=10090 GN=Xpot PE=1 SV=3	3	5	5	5	1	1	2	2	2	0	2	4	1	1	2	2	2	2	1	2	1	3	1	3	4	3	1	2	2	1	2	0	1	3	1	1	2	2	2	0	2	4
A0A1W2P7U1;Q8CFI2;A0A1W2P861;A0A1W2P7T2;A0A087WP01;A0A140T8I4	A0A1W2P7U1;Q8CFI2	3;3;1;1;1;1	3;3;1;1;1;1	3;3;1;1;1;1	Ubiquitin-conjugating enzyme E2 R1	Cdc34	tr|A0A1W2P7U1|A0A1W2P7U1_MOUSE Ubiquitin-conjugating enzyme E2 R1 OS=Mus musculus OX=10090 GN=Cdc34 PE=1 SV=1;sp|Q8CFI2|UB2R1_MOUSE Ubiquitin-conjugating enzyme E2 R1 OS=Mus musculus OX=10090 GN=Cdc34 PE=1 SV=1	6	3	3	3	1	1	1	2	1	2	2	2	1	1	1	1	1	3	2	1	1	2	0	2	0	3	1	2	1	1	1	2	1	1	1	1	1	2	1	2	2	2
A0A1W2P7V0;K3W4Q9;Q8BH60	A0A1W2P7V0;K3W4Q9;Q8BH60	4;4;4	4;4;4	4;4;4	Golgi-associated PDZ and coiled-coil motif-containing protein	Gopc	tr|A0A1W2P7V0|A0A1W2P7V0_MOUSE Golgi-associated PDZ and coiled-coil motif-containing protein (Fragment) OS=Mus musculus OX=10090 GN=Gopc PE=1 SV=1;tr|K3W4Q9|K3W4Q9_MOUSE Golgi-associated PDZ and coiled-coil motif-containing protein OS=Mus musculus OX=10090	3	4	4	4	1	1	3	1	1	1	1	3	2	2	2	2	1	2	2	1	2	2	1	1	1	1	3	2	1	1	2	1	2	1	1	1	3	1	1	1	1	3
A0A1W2P7X0;E9QMV2;Q4KML4	A0A1W2P7X0;E9QMV2;Q4KML4	2;2;2	2;2;2	2;2;2	Costars family protein ABRACL	Abracl	tr|A0A1W2P7X0|A0A1W2P7X0_MOUSE Costars family protein ABRACL (Fragment) OS=Mus musculus OX=10090 GN=Abracl PE=1 SV=1;tr|E9QMV2|E9QMV2_MOUSE Costars family protein ABRACL OS=Mus musculus OX=10090 GN=Abracl PE=1 SV=1;sp|Q4KML4|ABRAL_MOUSE Costars family prot	3	2	2	2	1	0	0	1	0	1	1	2	1	2	1	1	2	2	2	0	2	2	2	2	2	0	2	1	1	0	1	0	1	0	1	0	0	1	0	1	1	2
B2RRF0;A0A1W2P7Y1;P35822;A0A1W2P706	B2RRF0;A0A1W2P7Y1;P35822	12;12;12;2	12;12;12;2	12;12;12;2	Protein-tyrosine-phosphatase;Receptor-type tyrosine-protein phosphatase kappa	Ptprk	tr|B2RRF0|B2RRF0_MOUSE Protein-tyrosine-phosphatase OS=Mus musculus OX=10090 GN=Ptprk PE=1 SV=1;tr|A0A1W2P7Y1|A0A1W2P7Y1_MOUSE Protein-tyrosine-phosphatase OS=Mus musculus OX=10090 GN=Ptprk PE=1 SV=1;sp|P35822|PTPRK_MOUSE Receptor-type tyrosine-protein pho	4	12	12	12	5	5	7	6	5	4	4	9	6	6	5	6	3	5	5	5	8	6	4	4	4	4	8	5	2	3	5	2	5	3	5	5	7	6	5	4	4	9
A0A1W2P8A8;Q99KK1	A0A1W2P8A8;Q99KK1	4;4	4;4	4;4	Receptor expression-enhancing protein 3	Reep3	tr|A0A1W2P8A8|A0A1W2P8A8_MOUSE Receptor expression-enhancing protein OS=Mus musculus OX=10090 GN=Reep3 PE=1 SV=1;sp|Q99KK1|REEP3_MOUSE Receptor expression-enhancing protein 3 OS=Mus musculus OX=10090 GN=Reep3 PE=1 SV=1	2	4	4	4	3	2	3	3	3	3	3	4	3	4	4	4	2	2	3	2	4	4	4	2	1	4	0	3	4	2	4	1	4	3	3	2	3	3	3	3	3	4
A0A1W2P8C6;P41731	A0A1W2P8C6;P41731	2;2	2;2	2;2	CD63 antigen	Cd63	tr|A0A1W2P8C6|A0A1W2P8C6_MOUSE CD63 antigen (Fragment) OS=Mus musculus OX=10090 GN=Cd63 PE=1 SV=1;sp|P41731|CD63_MOUSE CD63 antigen OS=Mus musculus OX=10090 GN=Cd63 PE=1 SV=2	2	2	2	2	1	1	1	0	2	1	1	2	2	1	2	2	1	1	1	1	1	1	1	1	2	1	2	1	1	2	2	1	1	1	1	1	1	0	2	1	1	2
A0A1Y7VIR0	A0A1Y7VIR0	3	1	1			tr|A0A1Y7VIR0|A0A1Y7VIR0_MOUSE Serine/threonine-protein phosphatase 2A 56 kDa regulatory subunit gamma isoform (Fragment) OS=Mus musculus OX=10090 GN=Ppp2r5c PE=1 SV=1	1	3	1	1	3	1	3	2	1	2	2	2	2	2	3	2	2	1	3	3	2	2	2	3	3	3	1	2	1	1	2	2	3	3	1	1	1	1	0	1	1	0
A0A1Y7VJ48;P48428	A0A1Y7VJ48;P48428	9;9	9;9	9;9	Tubulin-specific chaperone A	Tbca	tr|A0A1Y7VJ48|A0A1Y7VJ48_MOUSE Tubulin-specific chaperone A OS=Mus musculus OX=10090 GN=Tbca PE=1 SV=1;sp|P48428|TBCA_MOUSE Tubulin-specific chaperone A OS=Mus musculus OX=10090 GN=Tbca PE=1 SV=3	2	9	9	9	5	3	5	6	6	5	5	8	6	5	8	7	6	5	7	6	6	6	7	7	6	6	2	7	3	5	8	5	7	5	5	3	5	6	6	5	5	8
A0A1Y7VJM4;A0A1Y7VNF4;Q8R2E9	A0A1Y7VJM4;A0A1Y7VNF4;Q8R2E9	6;6;6	5;5;5	5;5;5	ERO1-like protein beta	Ero1lb	tr|A0A1Y7VJM4|A0A1Y7VJM4_MOUSE ERO1-like protein beta OS=Mus musculus OX=10090 GN=Ero1b PE=1 SV=1;tr|A0A1Y7VNF4|A0A1Y7VNF4_MOUSE ERO1-like protein beta OS=Mus musculus OX=10090 GN=Ero1b PE=1 SV=1;sp|Q8R2E9|ERO1B_MOUSE ERO1-like protein beta OS=Mus musculus	3	6	5	5	1	2	2	0	1	0	1	2	1	1	2	1	0	2	0	2	1	1	2	1	2	1	1	1	2	1	1	1	2	0	1	1	2	0	1	0	1	2
A0A1Y7VJW9;Q9WVH9	A0A1Y7VJW9;Q9WVH9	6;6	6;6	6;6	Fibulin-5	Fbln5	tr|A0A1Y7VJW9|A0A1Y7VJW9_MOUSE Fibulin-5 OS=Mus musculus OX=10090 GN=Fbln5 PE=1 SV=1;sp|Q9WVH9|FBLN5_MOUSE Fibulin-5 OS=Mus musculus OX=10090 GN=Fbln5 PE=1 SV=1	2	6	6	6	0	1	3	0	0	1	2	3	2	2	0	0	1	3	1	0	2	3	0	0	0	0	6	1	0	2	0	1	1	2	0	1	3	0	0	1	2	3
A0A1Y7VJZ2;Q9WVL0;A0A1Y7VNC1	A0A1Y7VJZ2;Q9WVL0;A0A1Y7VNC1	12;12;11	12;12;11	12;12;11	Maleylacetoacetate isomerase	Gstz1	tr|A0A1Y7VJZ2|A0A1Y7VJZ2_MOUSE Maleylacetoacetate isomerase OS=Mus musculus OX=10090 GN=Gstz1 PE=1 SV=1;sp|Q9WVL0|MAAI_MOUSE Maleylacetoacetate isomerase OS=Mus musculus OX=10090 GN=Gstz1 PE=1 SV=1;tr|A0A1Y7VNC1|A0A1Y7VNC1_MOUSE Maleylacetoacetate isomeras	3	12	12	12	8	5	9	9	8	8	7	10	8	9	10	10	9	9	11	9	10	9	10	8	9	7	10	11	6	7	11	6	8	8	8	5	9	9	8	8	7	10
A0A1Y7VK19;Q9DCB8	A0A1Y7VK19;Q9DCB8	3;3	3;3	3;3	Iron-sulfur cluster assembly 2 homolog, mitochondrial	Isca2	tr|A0A1Y7VK19|A0A1Y7VK19_MOUSE Iron-sulfur cluster assembly 2 homolog, mitochondrial (Fragment) OS=Mus musculus OX=10090 GN=Isca2 PE=1 SV=1;sp|Q9DCB8|ISCA2_MOUSE Iron-sulfur cluster assembly 2 homolog, mitochondrial OS=Mus musculus OX=10090 GN=Isca2 PE=1 S	2	3	3	3	1	0	2	1	1	1	0	3	1	3	2	3	1	2	2	3	3	3	3	1	3	1	0	3	1	0	3	0	3	1	1	0	2	1	1	1	0	3
E0CY91;E0CYW1;E0CY38;A0A1Y7VKT9;E0CZB3;Q9EPV8	E0CY91;E0CYW1;E0CY38;A0A1Y7VKT9;E0CZB3;Q9EPV8	4;4;4;4;4;4	4;4;4;4;4;4	4;4;4;4;4;4	Ubiquitin-like protein 5	Ubl5	tr|E0CY91|E0CY91_MOUSE Ubiquitin-like protein 5 OS=Mus musculus OX=10090 GN=Ubl5 PE=4 SV=1;tr|E0CYW1|E0CYW1_MOUSE Ubiquitin-like protein 5 (Fragment) OS=Mus musculus OX=10090 GN=Ubl5 PE=1 SV=1;tr|E0CY38|E0CY38_MOUSE Ubiquitin-like protein 5 OS=Mus musculus	6	4	4	4	2	0	2	3	4	3	3	4	0	4	3	3	3	3	4	3	3	4	3	2	1	3	1	3	3	4	2	2	3	1	2	0	2	3	4	3	3	4
A0A1Y7VLP0;P56379	A0A1Y7VLP0;P56379	1;1	1;1	1;1	6.8 kDa mitochondrial proteolipid	Mp68	tr|A0A1Y7VLP0|A0A1Y7VLP0_MOUSE ATP synthase membrane subunit 6.8PL (Fragment) OS=Mus musculus OX=10090 GN=Atp5mpl PE=1 SV=1;sp|P56379|ATP68_MOUSE ATP synthase subunit ATP5MPL, mitochondrial OS=Mus musculus OX=10090 GN=Atp5mpl PE=1 SV=1	2	1	1	1	1	1	1	1	1	1	1	1	1	1	1	1	1	1	1	1	1	1	1	1	1	1	1	1	1	1	1	1	1	1	1	1	1	1	1	1	1	1
A0A1Y7VMF7;O89016	A0A1Y7VMF7;O89016	2;2	2;2	2;2	ATP-binding cassette sub-family D member 4	Abcd4	tr|A0A1Y7VMF7|A0A1Y7VMF7_MOUSE Lysosomal cobalamin transporter ABCD4 OS=Mus musculus OX=10090 GN=Abcd4 PE=1 SV=1;sp|O89016|ABCD4_MOUSE Lysosomal cobalamin transporter ABCD4 OS=Mus musculus OX=10090 GN=Abcd4 PE=1 SV=2	2	2	2	2	1	0	1	0	1	0	1	1	1	0	1	1	0	0	1	0	1	1	0	1	0	1	0	0	2	0	1	0	1	0	1	0	1	0	1	0	1	1
A0A1Y7VMH3;Q80X41;A0A1Y7VLL5	A0A1Y7VMH3;Q80X41	8;8;2	8;8;2	8;8;2	Serine/threonine-protein kinase VRK1	Vrk1	tr|A0A1Y7VMH3|A0A1Y7VMH3_MOUSE Serine/threonine-protein kinase VRK1 OS=Mus musculus OX=10090 GN=Vrk1 PE=1 SV=1;sp|Q80X41|VRK1_MOUSE Serine/threonine-protein kinase VRK1 OS=Mus musculus OX=10090 GN=Vrk1 PE=1 SV=2	3	8	8	8	3	2	3	2	2	3	2	6	2	2	3	2	3	2	2	2	2	5	2	3	2	4	2	4	3	3	2	2	1	3	3	2	3	2	2	3	2	6
F8VPK5;A0A1Y7VMN0;P70336;A0A1Y7VLD1	F8VPK5;A0A1Y7VMN0;P70336	37;37;36;4	37;37;36;4	33;33;32;4	Rho-associated protein kinase;Rho-associated protein kinase 2	Rock2	tr|F8VPK5|F8VPK5_MOUSE Rho-associated protein kinase OS=Mus musculus OX=10090 GN=Rock2 PE=1 SV=1;tr|A0A1Y7VMN0|A0A1Y7VMN0_MOUSE Rho-associated protein kinase 2 (Fragment) OS=Mus musculus OX=10090 GN=Rock2 PE=1 SV=1;sp|P70336|ROCK2_MOUSE Rho-associated prot	4	37	37	33	20	15	22	19	22	18	22	24	23	18	22	22	22	22	27	24	23	23	22	20	15	15	20	18	20	18	17	14	23	24	20	15	22	19	22	18	22	24
A0A1Y7VNG3;I7HPW8;F6Y6G7	A0A1Y7VNG3;I7HPW8	46;46;16	46;46;16	23;23;16		Myo15b	tr|A0A1Y7VNG3|A0A1Y7VNG3_MOUSE Myosin XVB OS=Mus musculus OX=10090 GN=Myo15b PE=1 SV=1;tr|I7HPW8|I7HPW8_MOUSE Myosin XVB OS=Mus musculus OX=10090 GN=Myo15b PE=1 SV=2	3	46	46	23	31	18	32	31	31	31	33	35	37	34	33	34	32	36	34	32	36	35	37	34	29	28	15	26	19	20	36	20	30	30	31	18	32	31	31	31	33	35
A0A1Y7VNZ6;Q03141;Q8VHJ5;A0A0A6YY78;Q8CIP4	A0A1Y7VNZ6;Q03141;Q8VHJ5	8;8;5;3;1	2;2;0;0;0	2;2;0;0;0	MAP/microtubule affinity-regulating kinase 3;Serine/threonine-protein kinase MARK1	Mark3;Mark1	tr|A0A1Y7VNZ6|A0A1Y7VNZ6_MOUSE Non-specific serine/threonine protein kinase OS=Mus musculus OX=10090 GN=Mark3 PE=1 SV=1;sp|Q03141|MARK3_MOUSE MAP/microtubule affinity-regulating kinase 3 OS=Mus musculus OX=10090 GN=Mark3 PE=1 SV=2;sp|Q8VHJ5|MARK1_MOUSE Ser	5	8	2	2	2	3	2	2	2	3	3	4	5	4	3	3	2	2	2	2	4	4	2	2	4	4	3	3	3	2	3	2	3	1	2	2	1	1	2	1	2	1
A0A217FL49;Q9D142	A0A217FL49;Q9D142	2;2	2;2	2;2	Uridine diphosphate glucose pyrophosphatase	Nudt14	tr|A0A217FL49|A0A217FL49_MOUSE Uridine diphosphate glucose pyrophosphatase NUDT14 OS=Mus musculus OX=10090 GN=Nudt14 PE=1 SV=1;sp|Q9D142|NUD14_MOUSE Uridine diphosphate glucose pyrophosphatase NUDT14 OS=Mus musculus OX=10090 GN=Nudt14 PE=1 SV=1	2	2	2	2	1	0	1	1	1	1	1	1	1	1	1	1	1	1	1	1	1	1	1	1	1	1	2	1	1	1	1	0	1	1	1	0	1	1	1	1	1	1
A0A286YCI0;Q9JI78;A0A286YCZ7;A0A286YDI5	A0A286YCI0;Q9JI78;A0A286YCZ7;A0A286YDI5	6;6;4;3	6;6;4;3	6;6;4;3	Peptide-N(4)-(N-acetyl-beta-glucosaminyl)asparagine amidase	Ngly1	tr|A0A286YCI0|A0A286YCI0_MOUSE Peptide-N(4)-(N-acetyl-beta-glucosaminyl)asparagine amidase OS=Mus musculus OX=10090 GN=Ngly1 PE=1 SV=1;sp|Q9JI78|NGLY1_MOUSE Peptide-N(4)-(N-acetyl-beta-glucosaminyl)asparagine amidase OS=Mus musculus OX=10090 GN=Ngly1 PE=1	4	6	6	6	1	1	2	0	1	0	3	4	3	2	1	1	0	1	2	2	3	2	3	2	2	1	4	3	1	1	1	0	0	2	1	1	2	0	1	0	3	4
E9QNA7;A0A286YCI8;A0A286YCQ0;A0A286YDN0;E9Q6A3;E9PYX6;D3Z5J3;Q62417;A0A5F8MPJ2;A0A668KL65;A0A286YCN8;A0A286YDJ3;A0A286YD34;A0A668KLG2	E9QNA7;A0A286YCI8;A0A286YCQ0;A0A286YDN0;E9Q6A3;E9PYX6;D3Z5J3;Q62417;A0A5F8MPJ2;A0A668KL65	16;16;15;15;15;15;15;15;14;13;2;1;1;1	16;16;15;15;15;15;15;15;14;13;2;1;1;1	16;16;15;15;15;15;15;15;14;13;2;1;1;1	Sorbin and SH3 domain-containing protein 1	Sorbs1	tr|E9QNA7|E9QNA7_MOUSE Sorbin and SH3 domain-containing protein 1 OS=Mus musculus OX=10090 GN=Sorbs1 PE=1 SV=1;tr|A0A286YCI8|A0A286YCI8_MOUSE Sorbin and SH3 domain-containing protein 1 OS=Mus musculus OX=10090 GN=Sorbs1 PE=1 SV=1;tr|A0A286YCQ0|A0A286YCQ0_M	14	16	16	16	2	0	0	0	0	0	1	2	0	3	0	3	2	1	0	2	1	2	0	1	1	1	15	0	0	1	2	1	0	3	2	0	0	0	0	0	1	2
A0A286YCS6;Q9CYT6;D3YTR7	A0A286YCS6;Q9CYT6;D3YTR7	6;6;4	5;5;3	5;5;3	Adenylyl cyclase-associated protein 2;Adenylyl cyclase-associated protein	Cap2	tr|A0A286YCS6|A0A286YCS6_MOUSE Adenylyl cyclase-associated protein 2 OS=Mus musculus OX=10090 GN=Cap2 PE=1 SV=1;sp|Q9CYT6|CAP2_MOUSE Adenylyl cyclase-associated protein 2 OS=Mus musculus OX=10090 GN=Cap2 PE=1 SV=1;tr|D3YTR7|D3YTR7_MOUSE Adenylyl cyclase-as	3	6	5	5	1	2	1	1	2	1	2	3	3	1	1	2	2	1	2	2	1	1	1	2	2	2	6	2	1	1	2	1	1	1	1	1	0	0	1	0	1	2
E9Q4K7;A0A286YCV9;A0A286YD28	E9Q4K7;A0A286YCV9	43;43;4	43;43;4	41;41;4	Kinesin-like protein	Kif13b	tr|E9Q4K7|E9Q4K7_MOUSE Kinesin family member 13B OS=Mus musculus OX=10090 GN=Kif13b PE=1 SV=1;tr|A0A286YCV9|A0A286YCV9_MOUSE Kinesin family member 13B OS=Mus musculus OX=10090 GN=Kif13b PE=1 SV=1	3	43	43	41	22	12	25	26	23	22	21	28	26	27	23	25	25	27	26	27	30	27	25	25	27	24	28	22	25	22	24	15	22	20	22	12	25	26	23	22	21	28
A0A286YCX6;E9PY51;A0A286YCE0	A0A286YCX6;E9PY51	22;13;2	22;13;2	22;13;2		Trappc8	tr|A0A286YCX6|A0A286YCX6_MOUSE Trafficking protein particle complex 8 OS=Mus musculus OX=10090 GN=Trappc8 PE=1 SV=2;tr|E9PY51|E9PY51_MOUSE Trafficking protein particle complex 8 OS=Mus musculus OX=10090 GN=Trappc8 PE=1 SV=1	3	22	22	22	7	3	7	4	6	7	6	11	8	7	7	7	4	6	6	7	7	7	7	7	5	7	6	9	11	4	5	7	5	6	7	3	7	4	6	7	6	11
A0A286YCZ5;Q99M01;G3X9Q4;A0A286YCZ4	A0A286YCZ5;Q99M01;G3X9Q4	6;6;4;1	6;6;4;1	6;6;4;1	Phenylalanine--tRNA ligase, mitochondrial	Fars2	tr|A0A286YCZ5|A0A286YCZ5_MOUSE Phenylalanine--tRNA ligase OS=Mus musculus OX=10090 GN=Fars2 PE=1 SV=1;sp|Q99M01|SYFM_MOUSE Phenylalanine--tRNA ligase, mitochondrial OS=Mus musculus OX=10090 GN=Fars2 PE=1 SV=1;tr|G3X9Q4|G3X9Q4_MOUSE Phenylalanine--tRNA liga	4	6	6	6	1	1	3	0	4	0	3	4	4	5	3	2	3	3	2	3	4	3	4	2	3	3	4	3	2	2	3	2	3	3	1	1	3	0	4	0	3	4
A0A286YD12;Q91YP2;A0A286YD77	A0A286YD12;Q91YP2	11;11;2	11;11;2	11;11;2	Neurolysin, mitochondrial	Nln	tr|A0A286YD12|A0A286YD12_MOUSE Neurolysin, mitochondrial OS=Mus musculus OX=10090 GN=Nln PE=1 SV=1;sp|Q91YP2|NEUL_MOUSE Neurolysin, mitochondrial OS=Mus musculus OX=10090 GN=Nln PE=1 SV=1	3	11	11	11	7	3	7	5	7	7	6	9	8	7	8	8	5	9	6	7	7	8	9	8	9	6	8	6	5	3	6	4	5	5	7	3	7	5	7	7	6	9
A0A286YDA2;A0A286YDT3;E9Q5C9;A0A286YDV7;A0A286YCD1;A0A286YDZ1	A0A286YDA2;A0A286YDT3;E9Q5C9;A0A286YDV7	22;22;22;22;6;2	22;22;22;22;6;2	22;22;22;22;6;2		Nolc1	tr|A0A286YDA2|A0A286YDA2_MOUSE Nucleolar and coiled-body phosphoprotein 1 OS=Mus musculus OX=10090 GN=Nolc1 PE=1 SV=1;tr|A0A286YDT3|A0A286YDT3_MOUSE Nucleolar and coiled-body phosphoprotein 1 OS=Mus musculus OX=10090 GN=Nolc1 PE=1 SV=1;sp|E9Q5C9|NOLC1_MOUS	6	22	22	22	15	13	15	13	16	15	17	20	18	15	12	13	16	13	12	13	14	12	7	15	14	16	16	15	18	17	13	7	11	9	15	13	15	13	16	15	17	20
A0A286YE10;Q9EP84;A0A286YDA5;O70293;A0A286YDZ5;Q8VEB1;A0A494B9K8	A0A286YE10;Q9EP84;A0A286YDA5;O70293;A0A286YDZ5;Q8VEB1	4;4;4;4;3;2;1	4;4;4;4;3;2;1	4;4;4;4;3;2;1	G protein-coupled receptor kinase 6;G protein-coupled receptor kinase 5	Grk6;Grk5	tr|A0A286YE10|A0A286YE10_MOUSE G protein-coupled receptor kinase OS=Mus musculus OX=10090 GN=Grk6 PE=1 SV=1;tr|Q9EP84|Q9EP84_MOUSE G protein-coupled receptor kinase OS=Mus musculus OX=10090 GN=Grk6 PE=1 SV=1;tr|A0A286YDA5|A0A286YDA5_MOUSE G protein-coupled	7	4	4	4	1	0	0	0	0	0	0	1	1	2	1	0	1	0	0	0	1	1	0	0	1	0	1	2	1	0	0	0	0	0	1	0	0	0	0	0	0	1
A0A286YDB3;Q80XQ2	A0A286YDB3;Q80XQ2	2;2	2;2	2;2	TBC1 domain family member 5	Tbc1d5	tr|A0A286YDB3|A0A286YDB3_MOUSE TBC1 domain family member 5 OS=Mus musculus OX=10090 GN=Tbc1d5 PE=1 SV=1;sp|Q80XQ2|TBCD5_MOUSE TBC1 domain family member 5 OS=Mus musculus OX=10090 GN=Tbc1d5 PE=1 SV=2	2	2	2	2	0	0	0	2	1	0	1	1	1	1	2	2	1	1	2	2	1	1	1	2	0	1	0	0	1	0	1	0	1	0	0	0	0	2	1	0	1	1
A0A286YDB8;Q9CZX0	A0A286YDB8;Q9CZX0	3;3	3;3	3;3	Elongator complex protein 3	Elp3	tr|A0A286YDB8|A0A286YDB8_MOUSE Elongator complex protein 3 OS=Mus musculus OX=10090 GN=Elp3 PE=1 SV=1;sp|Q9CZX0|ELP3_MOUSE Elongator complex protein 3 OS=Mus musculus OX=10090 GN=Elp3 PE=1 SV=1	2	3	3	3	1	0	2	1	1	2	1	2	2	1	1	1	0	2	1	1	1	2	0	0	0	0	0	0	1	1	0	0	1	0	1	0	2	1	1	2	1	2
E9Q390;A0A286YDF5;Q69ZN7;A0A286YCZ3	E9Q390;A0A286YDF5;Q69ZN7;A0A286YCZ3	17;17;17;10	17;17;17;10	17;17;17;10	Myoferlin	Myof	tr|E9Q390|E9Q390_MOUSE Myoferlin OS=Mus musculus OX=10090 GN=Myof PE=1 SV=2;tr|A0A286YDF5|A0A286YDF5_MOUSE Myoferlin OS=Mus musculus OX=10090 GN=Myof PE=1 SV=1;sp|Q69ZN7|MYOF_MOUSE Myoferlin OS=Mus musculus OX=10090 GN=Myof PE=1 SV=2;tr|A0A286YCZ3|A0A286YC	4	17	17	17	1	0	0	2	2	0	2	7	3	1	1	1	1	1	0	1	0	0	0	1	2	1	15	0	2	0	1	1	0	0	1	0	0	2	2	0	2	7
A0A286YDI8;G3X972;A0A286YD08	A0A286YDI8;G3X972	26;26;6	26;26;6	26;26;6		Sec24c	tr|A0A286YDI8|A0A286YDI8_MOUSE Sec24-related gene family, member C (S. cerevisiae) OS=Mus musculus OX=10090 GN=Sec24c PE=1 SV=1;tr|G3X972|G3X972_MOUSE Sec24-related gene family, member C (S. cerevisiae) OS=Mus musculus OX=10090 GN=Sec24c PE=1 SV=1	3	26	26	26	15	13	21	18	16	17	15	22	20	21	21	15	17	20	19	21	19	20	22	19	19	17	17	20	13	17	16	15	21	17	15	13	21	18	16	17	15	22
A0A286YDR5;Q5SZ99	A0A286YDR5;Q5SZ99	4;4	4;4	4;4		Trim38	tr|A0A286YDR5|A0A286YDR5_MOUSE E3 ubiquitin-protein ligase TRIM38 OS=Mus musculus OX=10090 GN=Trim38 PE=1 SV=1;sp|Q5SZ99|TRI38_MOUSE E3 ubiquitin-protein ligase TRIM38 OS=Mus musculus OX=10090 GN=Trim38 PE=1 SV=1	2	4	4	4	3	1	2	0	1	1	1	2	1	0	4	2	0	2	0	1	1	1	3	0	1	3	0	2	4	1	2	0	3	1	3	1	2	0	1	1	1	2
A0A286YDT0;Q7TMY4;A0A286YCS0;A0A286YEA7	A0A286YDT0;Q7TMY4;A0A286YCS0	5;5;4;2	5;5;4;2	5;5;4;2	THO complex subunit 7 homolog	Thoc7	tr|A0A286YDT0|A0A286YDT0_MOUSE THO complex subunit 7 homolog (Fragment) OS=Mus musculus OX=10090 GN=Thoc7 PE=1 SV=1;sp|Q7TMY4|THOC7_MOUSE THO complex subunit 7 homolog OS=Mus musculus OX=10090 GN=Thoc7 PE=1 SV=2;tr|A0A286YCS0|A0A286YCS0_MOUSE THO complex s	4	5	5	5	3	3	2	3	4	3	3	5	4	4	4	4	3	3	3	4	4	4	3	3	3	3	3	4	4	4	4	2	2	2	3	3	2	3	4	3	3	5
A0A286YDV6;Q8R4H9	A0A286YDV6;Q8R4H9	2;2	2;2	2;2	Zinc transporter 5	Slc30a5	tr|A0A286YDV6|A0A286YDV6_MOUSE Zinc transporter OS=Mus musculus OX=10090 GN=Slc30a5 PE=1 SV=1;sp|Q8R4H9|ZNT5_MOUSE Zinc transporter 5 OS=Mus musculus OX=10090 GN=Slc30a5 PE=1 SV=1	2	2	2	2	2	2	1	1	2	2	2	2	0	2	1	1	2	1	2	2	2	2	1	2	1	1	2	2	2	2	2	2	1	2	2	2	1	1	2	2	2	2
A0A2C9F2B5;Q8BX57	A0A2C9F2B5;Q8BX57	6;6	6;6	6;6	PX domain-containing protein kinase-like protein	Pxk	tr|A0A2C9F2B5|A0A2C9F2B5_MOUSE PX domain-containing protein kinase-like protein OS=Mus musculus OX=10090 GN=Pxk PE=1 SV=1;sp|Q8BX57|PXK_MOUSE PX domain-containing protein kinase-like protein OS=Mus musculus OX=10090 GN=Pxk PE=1 SV=2	2	6	6	6	2	2	4	1	2	1	2	5	3	2	4	2	2	4	4	4	3	3	3	4	3	2	0	3	1	2	2	1	4	1	2	2	4	1	2	1	2	5
A0A2C9F2D2;Q07076;A0A286YCW4	A0A2C9F2D2;Q07076	21;21;1	21;21;1	21;21;1	Annexin A7	Anxa7	tr|A0A2C9F2D2|A0A2C9F2D2_MOUSE Annexin OS=Mus musculus OX=10090 GN=Anxa7 PE=1 SV=1;sp|Q07076|ANXA7_MOUSE Annexin A7 OS=Mus musculus OX=10090 GN=Anxa7 PE=1 SV=2	3	21	21	21	16	11	20	16	16	17	15	19	17	18	15	17	19	17	18	16	17	17	16	18	16	14	20	14	11	16	17	13	15	15	16	11	20	16	16	17	15	19
A0A2I3BPN6;E9QAP7	A0A2I3BPN6;E9QAP7	5;5	5;5	5;5		Taf4a	tr|A0A2I3BPN6|A0A2I3BPN6_MOUSE TATA-box-binding protein-associated factor 4 OS=Mus musculus OX=10090 GN=Taf4 PE=1 SV=1;tr|E9QAP7|E9QAP7_MOUSE TATA-box-binding protein-associated factor 4 OS=Mus musculus OX=10090 GN=Taf4 PE=1 SV=1	2	5	5	5	1	2	0	0	0	0	0	1	1	1	2	0	0	0	1	0	1	1	1	0	1	1	0	1	0	0	1	0	0	1	1	2	0	0	0	0	0	1
A0A2I3BRT5;Q7TT21;A0A2I3BPP1;Q3UHB2;Q61037;Q3TQ10	A0A2I3BRT5;Q7TT21;A0A2I3BPP1;Q3UHB2;Q61037;Q3TQ10	2;2;2;2;2;1	2;2;2;2;2;1	2;2;2;2;2;1	Tuberin	Tsc2	tr|A0A2I3BRT5|A0A2I3BRT5_MOUSE Tuberin OS=Mus musculus OX=10090 GN=Tsc2 PE=1 SV=1;tr|Q7TT21|Q7TT21_MOUSE Tuberin OS=Mus musculus OX=10090 GN=Tsc2 PE=1 SV=1;tr|A0A2I3BPP1|A0A2I3BPP1_MOUSE Tuberin OS=Mus musculus OX=10090 GN=Tsc2 PE=1 SV=1;tr|Q3UHB2|Q3UHB2_M	6	2	2	2	0	1	0	0	1	0	0	0	0	0	0	0	0	0	0	0	0	0	0	0	0	0	0	0	1	1	1	0	0	0	0	1	0	0	1	0	0	0
E9Q784;A0A2I3BPQ5	E9Q784;A0A2I3BPQ5	2;2	2;2	2;2		Zc3h13	sp|E9Q784|ZC3HD_MOUSE Zinc finger CCCH domain-containing protein 13 OS=Mus musculus OX=10090 GN=Zc3h13 PE=1 SV=1;tr|A0A2I3BPQ5|A0A2I3BPQ5_MOUSE Zinc finger CCCH domain-containing protein 13 OS=Mus musculus OX=10090 GN=Zc3h13 PE=1 SV=1	2	2	2	2	0	0	0	0	0	0	0	0	0	0	0	0	0	0	0	0	0	0	0	0	0	2	0	0	0	0	0	0	0	0	0	0	0	0	0	0	0	0
A0A2I3BPT1;A0A2I3BQZ9;Q3TWF3;P12023;A0A2I3BR03;Q06335	A0A2I3BPT1;A0A2I3BQZ9;Q3TWF3;P12023;A0A2I3BR03	7;7;7;7;5;1	7;7;7;7;5;1	6;6;6;6;4;0	Amyloid beta A4 protein;N-APP;Soluble APP-alpha;Soluble APP-beta;C99;Beta-amyloid protein 42;Beta-amyloid protein 40;C83;P3(42);P3(40);C80;Gamma-secretase C-terminal fragment 59;Gamma-secretase C-terminal fragment 57;Gamma-secretase C-terminal fragment 50;C31	App	tr|A0A2I3BPT1|A0A2I3BPT1_MOUSE Amyloid-beta A4 protein OS=Mus musculus OX=10090 GN=App PE=1 SV=1;tr|A0A2I3BQZ9|A0A2I3BQZ9_MOUSE Amyloid-beta A4 protein OS=Mus musculus OX=10090 GN=App PE=1 SV=1;tr|Q3TWF3|Q3TWF3_MOUSE Amyloid-beta A4 protein OS=Mus musculus	6	7	7	6	1	2	2	0	0	0	0	6	0	1	1	0	1	2	1	1	1	5	3	0	1	1	2	1	4	3	2	1	3	2	1	2	2	0	0	0	0	6
A0A2I3BPW7;O89051	A0A2I3BPW7;O89051	4;4	4;4	4;4	Integral membrane protein 2B;BRI2, membrane form;BRI2 intracellular domain;BRI2C, soluble form;Bri23 peptide	Itm2b	tr|A0A2I3BPW7|A0A2I3BPW7_MOUSE Integral membrane protein 2 (Fragment) OS=Mus musculus OX=10090 GN=Itm2b PE=1 SV=1;sp|O89051|ITM2B_MOUSE Integral membrane protein 2B OS=Mus musculus OX=10090 GN=Itm2b PE=1 SV=1	2	4	4	4	0	0	2	2	1	1	1	3	3	3	2	2	0	2	2	2	3	3	2	1	1	2	3	0	2	1	2	0	3	2	0	0	2	2	1	1	1	3
A0A2I3BPX3;Q6P9J9;A0A2I3BPY8;A0A2I3BRD2	A0A2I3BPX3;Q6P9J9;A0A2I3BPY8	14;14;10;6	14;14;10;6	14;14;10;6	Anoctamin-6	Ano6	tr|A0A2I3BPX3|A0A2I3BPX3_MOUSE Anoctamin OS=Mus musculus OX=10090 GN=Ano6 PE=1 SV=1;sp|Q6P9J9|ANO6_MOUSE Anoctamin-6 OS=Mus musculus OX=10090 GN=Ano6 PE=1 SV=1;tr|A0A2I3BPY8|A0A2I3BPY8_MOUSE Anoctamin OS=Mus musculus OX=10090 GN=Ano6 PE=1 SV=1	4	14	14	14	6	3	5	4	5	6	5	7	7	7	7	7	8	7	8	7	9	9	8	7	11	6	2	6	5	5	6	6	9	8	6	3	5	4	5	6	5	7
A0A2I3BPX9;Q60775	A0A2I3BPX9;Q60775	2;2	2;2	2;2	ETS-related transcription factor Elf-1	Elf1	tr|A0A2I3BPX9|A0A2I3BPX9_MOUSE ETS-related transcription factor Elf-1 OS=Mus musculus OX=10090 GN=Elf1 PE=1 SV=1;sp|Q60775|ELF1_MOUSE ETS-related transcription factor Elf-1 OS=Mus musculus OX=10090 GN=Elf1 PE=1 SV=1	2	2	2	2	1	0	2	0	1	1	1	2	2	1	1	2	1	1	1	0	2	1	1	1	1	0	0	0	0	0	0	0	0	0	1	0	2	0	1	1	1	2
A0A2I3BPY7;Q9EP71	A0A2I3BPY7;Q9EP71	3;3	3;3	3;3	Ankycorbin	Rai14	tr|A0A2I3BPY7|A0A2I3BPY7_MOUSE Ankycorbin OS=Mus musculus OX=10090 GN=Rai14 PE=1 SV=1;sp|Q9EP71|RAI14_MOUSE Ankycorbin OS=Mus musculus OX=10090 GN=Rai14 PE=1 SV=1	2	3	3	3	0	0	1	0	0	0	2	0	2	0	1	1	0	0	1	0	0	0	1	1	0	0	0	0	0	1	1	0	0	0	0	0	1	0	0	0	2	0
A0A2I3BQ07;Q505D1;A0A2I3BQJ1;A0A2I3BRN1;J3QK37;E9QNQ2;B2RXR6	A0A2I3BQ07;Q505D1;A0A2I3BQJ1	9;9;7;3;1;1;1	9;9;7;3;1;1;1	9;9;7;3;1;1;1	Serine/threonine-protein phosphatase 6 regulatory ankyrin repeat subunit A	Ankrd28	tr|A0A2I3BQ07|A0A2I3BQ07_MOUSE Serine/threonine-protein phosphatase 6 regulatory ankyrin repeat subunit A OS=Mus musculus OX=10090 GN=Ankrd28 PE=1 SV=1;sp|Q505D1|ANR28_MOUSE Serine/threonine-protein phosphatase 6 regulatory ankyrin repeat subunit A OS=Mus	7	9	9	9	1	3	2	2	2	3	2	6	5	3	6	5	1	3	3	5	5	4	3	4	4	2	2	4	2	4	4	2	5	4	1	3	2	2	2	3	2	6
A0A2I3BQE0;Q9JI10	A0A2I3BQE0;Q9JI10	9;9	4;4	4;4	Serine/threonine-protein kinase 3;Serine/threonine-protein kinase 3 36kDa subunit;Serine/threonine-protein kinase 3 20kDa subunit	Stk3	tr|A0A2I3BQE0|A0A2I3BQE0_MOUSE Non-specific serine/threonine protein kinase OS=Mus musculus OX=10090 GN=Stk3 PE=1 SV=1;sp|Q9JI10|STK3_MOUSE Serine/threonine-protein kinase 3 OS=Mus musculus OX=10090 GN=Stk3 PE=1 SV=1	2	9	4	4	3	2	4	4	4	2	2	5	5	3	3	3	4	2	2	3	3	4	2	3	3	6	2	5	3	3	4	3	4	3	1	0	1	2	1	1	0	2
A0A2I3BQG2;B7ZCC2;I7HM00	A0A2I3BQG2;B7ZCC2	12;11;2	12;11;2	12;11;2		Aim1l	tr|A0A2I3BQG2|A0A2I3BQG2_MOUSE Crystallin beta-gamma domain-containing 2 OS=Mus musculus OX=10090 GN=Crybg2 PE=1 SV=1;tr|B7ZCC2|B7ZCC2_MOUSE Crystallin beta-gamma domain-containing 2 OS=Mus musculus OX=10090 GN=Crybg2 PE=1 SV=1	3	12	12	12	3	1	2	2	0	3	3	3	5	3	5	6	2	3	3	2	4	3	6	5	1	2	1	5	2	0	5	2	3	2	3	1	2	2	0	3	3	3
A0A2I3BQJ3;Q8K072	A0A2I3BQJ3;Q8K072	3;3	3;3	3;3	Receptor expression-enhancing protein 4	Reep4	tr|A0A2I3BQJ3|A0A2I3BQJ3_MOUSE Receptor expression-enhancing protein OS=Mus musculus OX=10090 GN=Reep4 PE=1 SV=1;sp|Q8K072|REEP4_MOUSE Receptor expression-enhancing protein 4 OS=Mus musculus OX=10090 GN=Reep4 PE=1 SV=1	2	3	3	3	3	1	1	0	2	3	2	1	1	2	1	0	0	1	1	0	0	1	0	0	2	1	3	2	2	1	0	0	1	1	3	1	1	0	2	3	2	1
A0A2I3BQP6;Q923T9;A0A286YCW8;A0A286YCB8;A0A286YDL6;A0A286YDK9;F6WHR9;D3Z7K9	A0A2I3BQP6;Q923T9;A0A286YCW8	9;9;5;4;4;3;2;1	5;5;4;2;2;2;0;0	2;2;1;1;1;1;0;0	Calcium/calmodulin-dependent protein kinase type II subunit gamma	Camk2g	tr|A0A2I3BQP6|A0A2I3BQP6_MOUSE Calcium/calmodulin-dependent protein kinase OS=Mus musculus OX=10090 GN=Camk2g PE=1 SV=1;sp|Q923T9|KCC2G_MOUSE Calcium/calmodulin-dependent protein kinase type II subunit gamma OS=Mus musculus OX=10090 GN=Camk2g PE=1 SV=1;tr|	8	9	5	2	5	5	5	3	4	4	5	6	6	5	6	5	4	5	6	4	4	6	6	4	5	6	5	5	6	6	5	6	5	6	2	3	2	0	1	0	1	3
E9Q2H1;A0A2I3BQS6;Q80TP3	E9Q2H1;A0A2I3BQS6;Q80TP3	12;12;12	12;12;12	12;12;12	E3 ubiquitin-protein ligase UBR5	Ubr5	tr|E9Q2H1|E9Q2H1_MOUSE E3 ubiquitin-protein ligase UBR5 OS=Mus musculus OX=10090 GN=Ubr5 PE=1 SV=2;tr|A0A2I3BQS6|A0A2I3BQS6_MOUSE E3 ubiquitin-protein ligase UBR5 OS=Mus musculus OX=10090 GN=Ubr5 PE=1 SV=1;sp|Q80TP3|UBR5_MOUSE E3 ubiquitin-protein ligase U	3	12	12	12	5	1	4	3	5	5	3	8	4	4	4	4	5	3	4	4	4	2	1	3	4	6	1	5	8	7	5	2	4	3	5	1	4	3	5	5	3	8
H9H9T1;A0A2I3BR29;Q3TGF2;H3BLM7	H9H9T1;A0A2I3BR29;Q3TGF2;H3BLM7	3;3;3;2	3;3;3;2	3;3;3;2	Protein FAM107B	Fam107b	tr|H9H9T1|H9H9T1_MOUSE Protein FAM107B OS=Mus musculus OX=10090 GN=Fam107b PE=1 SV=1;tr|A0A2I3BR29|A0A2I3BR29_MOUSE Protein FAM107B OS=Mus musculus OX=10090 GN=Fam107b PE=1 SV=1;sp|Q3TGF2|F107B_MOUSE Protein FAM107B OS=Mus musculus OX=10090 GN=Fam107b PE=1	4	3	3	3	1	0	1	2	2	3	0	3	0	1	2	1	1	1	1	1	1	1	0	3	1	2	2	3	2	3	1	2	2	1	1	0	1	2	2	3	0	3
A0A2I3BRA0	A0A2I3BRA0	1	1	1			tr|A0A2I3BRA0|A0A2I3BRA0_MOUSE Acyl-CoA-binding domain-containing protein 7 OS=Mus musculus OX=10090 GN=Acbd7 PE=1 SV=1	1	1	1	1	1	0	0	1	1	0	0	0	1	0	0	0	0	0	1	1	0	0	1	0	0	0	0	0	0	0	1	0	1	0	1	0	0	1	1	0	0	0
A0A2I3BRK6;Q9JIX0;A0A2I3BRR5;A0A2I3BQK0;A0A2I3BQB4;A0A2I3BQ37	A0A2I3BRK6;Q9JIX0;A0A2I3BRR5;A0A2I3BQK0	4;4;3;3;1;1	4;4;3;3;1;1	4;4;3;3;1;1	Transcription and mRNA export factor ENY2	Eny2	tr|A0A2I3BRK6|A0A2I3BRK6_MOUSE Transcription and mRNA export factor ENY2 OS=Mus musculus OX=10090 GN=Eny2 PE=1 SV=1;sp|Q9JIX0|ENY2_MOUSE Transcription and mRNA export factor ENY2 OS=Mus musculus OX=10090 GN=Eny2 PE=1 SV=1;tr|A0A2I3BRR5|A0A2I3BRR5_MOUSE Tra	6	4	4	4	3	1	1	2	3	1	2	2	1	3	1	1	2	2	3	2	2	2	1	2	3	1	1	3	2	1	1	1	1	1	3	1	1	2	3	1	2	2
A0A2I3BRQ3;Q61704	A0A2I3BRQ3;Q61704	7;7	7;7	6;6	Inter-alpha-trypsin inhibitor heavy chain H3	Itih3	tr|A0A2I3BRQ3|A0A2I3BRQ3_MOUSE Inter-alpha-trypsin inhibitor heavy chain H3 OS=Mus musculus OX=10090 GN=Itih3 PE=1 SV=1;sp|Q61704|ITIH3_MOUSE Inter-alpha-trypsin inhibitor heavy chain H3 OS=Mus musculus OX=10090 GN=Itih3 PE=1 SV=3	2	7	7	6	0	0	2	0	2	1	2	2	1	1	0	0	2	1	1	1	1	2	0	0	0	0	6	0	0	0	0	2	0	1	0	0	2	0	2	1	2	2
A0A2I3BRS9;Q8BH93	A0A2I3BRS9;Q8BH93	1;1	1;1	1;1	MAPK-interacting and spindle-stabilizing protein-like	Mapk1ip1l	tr|A0A2I3BRS9|A0A2I3BRS9_MOUSE MAPK-interacting and spindle-stabilizing protein-like (Fragment) OS=Mus musculus OX=10090 GN=Mapk1ip1l PE=1 SV=1;sp|Q8BH93|MISSL_MOUSE MAPK-interacting and spindle-stabilizing protein-like OS=Mus musculus OX=10090 GN=Mapk1ip1	2	1	1	1	1	0	0	1	0	1	0	0	1	0	0	0	0	1	0	0	1	1	0	0	0	1	1	0	0	0	0	0	1	0	1	0	0	1	0	1	0	0
A0A2I3BRW0;A0A2I3BQG3;Q9D958	A0A2I3BRW0;A0A2I3BQG3	3;2;1	3;2;1	3;2;1			tr|A0A2I3BRW0|A0A2I3BRW0_MOUSE Signal peptidase complex subunit 1 OS=Mus musculus OX=10090 GN=Spcs1 PE=1 SV=1;tr|A0A2I3BQG3|A0A2I3BQG3_MOUSE Signal peptidase complex subunit 1 OS=Mus musculus OX=10090 GN=Spcs1 PE=1 SV=1	3	3	3	3	2	1	3	2	2	2	2	3	2	3	2	3	2	2	2	2	3	2	2	2	3	2	2	3	2	2	2	2	2	2	2	1	3	2	2	2	2	3
A0A2I3BRZ2;Q3UHQ6;A0A2I3BQW4;A0A2I3BRW5;A0A338P6R7	A0A2I3BRZ2;Q3UHQ6;A0A2I3BQW4	12;12;8;4;1	12;12;8;4;1	12;12;8;4;1	Protein dopey-2	Dopey2	tr|A0A2I3BRZ2|A0A2I3BRZ2_MOUSE Protein dopey-2 OS=Mus musculus OX=10090 GN=Dop1b PE=1 SV=1;sp|Q3UHQ6|DOP2_MOUSE Protein dopey-2 OS=Mus musculus OX=10090 GN=Dop1b PE=1 SV=3;tr|A0A2I3BQW4|A0A2I3BQW4_MOUSE Protein dopey-2 (Fragment) OS=Mus musculus OX=10090 G	5	12	12	12	2	5	3	1	5	4	3	3	2	5	1	1	2	2	1	2	2	1	3	2	5	1	2	2	3	0	2	2	2	2	2	5	3	1	5	4	3	3
A0A2I3BS49;Q9CXU4;Q9WTQ8;E9Q3T4;E9PVF9	A0A2I3BS49;Q9CXU4;Q9WTQ8	6;6;5;1;1	6;6;5;1;1	6;6;5;1;1	Mitochondrial import inner membrane translocase subunit Tim23	Timm23	tr|A0A2I3BS49|A0A2I3BS49_MOUSE Mitochondrial import inner membrane translocase subunit Tim23 OS=Mus musculus OX=10090 GN=Timm23 PE=1 SV=1;tr|Q9CXU4|Q9CXU4_MOUSE Mitochondrial import inner membrane translocase subunit TIM23 OS=Mus musculus OX=10090 GN=Timm2	5	6	6	6	3	1	4	3	2	1	1	2	2	3	3	2	1	2	2	2	2	2	4	2	3	2	2	2	4	2	1	1	5	2	3	1	4	3	2	1	1	2
A0A2K6EDK3;Q6PIP5;A0A2I3BQP7	A0A2K6EDK3;Q6PIP5	9;9;1	9;9;1	9;9;1	NudC domain-containing protein 1	Nudcd1	tr|A0A2K6EDK3|A0A2K6EDK3_MOUSE NudC domain-containing protein 1 OS=Mus musculus OX=10090 GN=Nudcd1 PE=1 SV=1;sp|Q6PIP5|NUDC1_MOUSE NudC domain-containing protein 1 OS=Mus musculus OX=10090 GN=Nudcd1 PE=1 SV=2	3	9	9	9	6	2	7	5	3	3	3	6	5	6	6	6	5	4	6	5	6	7	7	5	3	4	6	5	3	2	5	1	5	5	6	2	7	5	3	3	3	6
A0A2K6EDM5;Q8C181	A0A2K6EDM5;Q8C181	11;11	4;4	4;4	Muscleblind-like protein 2	Mbnl2	tr|A0A2K6EDM5|A0A2K6EDM5_MOUSE Muscleblind-like protein 2 OS=Mus musculus OX=10090 GN=Mbnl2 PE=1 SV=1;sp|Q8C181|MBNL2_MOUSE Muscleblind-like protein 2 OS=Mus musculus OX=10090 GN=Mbnl2 PE=2 SV=2	2	11	4	4	6	4	4	5	7	5	9	8	7	5	5	7	5	5	4	4	5	5	5	6	6	7	5	5	5	5	5	7	6	6	3	1	1	1	2	1	4	3
A0A2R8VHF9	A0A2R8VHF9	106	2	1			tr|A0A2R8VHF9|A0A2R8VHF9_MOUSE Myosin-11 OS=Mus musculus OX=10090 GN=Myh11 PE=1 SV=1	1	106	2	1	51	33	32	61	39	42	56	57	55	35	25	18	50	54	49	43	33	34	47	20	39	48	90	36	39	25	56	35	33	45	0	0	0	0	0	0	0	0
A0A2R8VHH1;Q99P88	A0A2R8VHH1;Q99P88	26;26	26;26	26;26	Nuclear pore complex protein Nup155	Nup155	tr|A0A2R8VHH1|A0A2R8VHH1_MOUSE Nuclear pore complex protein Nup155 OS=Mus musculus OX=10090 GN=Nup155 PE=1 SV=1;sp|Q99P88|NU155_MOUSE Nuclear pore complex protein Nup155 OS=Mus musculus OX=10090 GN=Nup155 PE=1 SV=1	2	26	26	26	5	4	13	10	6	8	5	14	10	12	11	6	9	13	9	11	9	7	9	12	8	5	14	9	13	5	10	4	9	7	5	4	13	10	6	8	5	14
A0A2R8VHP9;Q3TT81;A0A2R8VI12;A0A2R8VHN3;A0A2R8VI71;A0A2R8VKN0;A0A2R8VI73;A0A2R8VKF0;A0A2R8W6U6;A0A2R8VHL8;A0A2R8VHI3;A0A2R8VI15;A0A2R8W6H3	A0A2R8VHP9;Q3TT81;A0A2R8VI12;A0A2R8VHN3;A0A2R8VI71;A0A2R8VKN0;A0A2R8VI73	19;17;12;11;11;10;10;9;9;8;7;6;5	1;1;0;0;0;0;0;1;0;1;0;0;0	0;0;0;0;0;0;0;0;0;0;0;0;0		Pcbp2	tr|A0A2R8VHP9|A0A2R8VHP9_MOUSE Poly(rC)-binding protein 2 OS=Mus musculus OX=10090 GN=Pcbp2 PE=1 SV=1;tr|Q3TT81|Q3TT81_MOUSE Poly(rC)-binding protein 2 OS=Mus musculus OX=10090 GN=Pcbp2 PE=1 SV=1;tr|A0A2R8VI12|A0A2R8VI12_MOUSE Poly(rC)-binding protein 2 (F	13	19	1	0	11	8	14	11	12	12	12	16	16	15	12	11	13	12	13	14	12	11	12	10	13	12	10	15	11	12	14	10	11	10	0	0	1	0	0	0	1	1
A0A2R8VI76;Q8VCZ6;F6VZH1	A0A2R8VI76;Q8VCZ6	7;7;1	7;7;1	7;7;1	Small G protein signaling modulator 3	Sgsm3	tr|A0A2R8VI76|A0A2R8VI76_MOUSE RUN and TBC1 domain-containing protein 3 (Fragment) OS=Mus musculus OX=10090 GN=Sgsm3 PE=1 SV=1;sp|Q8VCZ6|SGSM3_MOUSE Small G protein signaling modulator 3 OS=Mus musculus OX=10090 GN=Sgsm3 PE=1 SV=1	3	7	7	7	1	1	0	2	1	2	2	2	0	1	2	0	0	0	1	3	0	0	0	1	2	1	7	0	0	0	0	1	1	1	1	1	0	2	1	2	2	2
A0A2R8VK70;A0A2R8VI30;A0A2R8W6P0;Q61735;A0A2R8VJU9;D3Z187;A0A2R8VI94	A0A2R8VK70;A0A2R8VI30;A0A2R8W6P0;Q61735;A0A2R8VJU9	4;3;3;3;2;1;1	4;3;3;3;2;1;1	4;3;3;3;2;1;1	Leukocyte surface antigen CD47	Cd47	tr|A0A2R8VK70|A0A2R8VK70_MOUSE Leukocyte surface antigen CD47 OS=Mus musculus OX=10090 GN=Cd47 PE=1 SV=1;tr|A0A2R8VI30|A0A2R8VI30_MOUSE Leukocyte surface antigen CD47 OS=Mus musculus OX=10090 GN=Cd47 PE=1 SV=1;tr|A0A2R8W6P0|A0A2R8W6P0_MOUSE Leukocyte surfa	7	4	4	4	3	2	3	3	3	3	4	3	3	3	4	3	3	3	3	3	3	3	4	4	3	3	3	2	3	3	3	3	3	3	3	2	3	3	3	3	4	3
A0A2R8VK76;Q9EPU4;A0A2R8VI46	A0A2R8VK76;Q9EPU4	14;14;1	14;14;1	14;14;1	Cleavage and polyadenylation specificity factor subunit 1	Cpsf1	tr|A0A2R8VK76|A0A2R8VK76_MOUSE Cleavage and polyadenylation-specificity factor subunit 1 OS=Mus musculus OX=10090 GN=Cpsf1 PE=1 SV=1;sp|Q9EPU4|CPSF1_MOUSE Cleavage and polyadenylation specificity factor subunit 1 OS=Mus musculus OX=10090 GN=Cpsf1 PE=1 SV=1	3	14	14	14	4	2	4	3	4	4	4	6	2	3	4	4	3	3	4	5	4	3	5	3	3	4	7	4	4	2	4	1	3	4	4	2	4	3	4	4	4	6
A0A2R8VKN7;Q9CQ25	A0A2R8VKN7;Q9CQ25	1;1	1;1	1;1	Mitotic-spindle organizing protein 2	Mzt2	tr|A0A2R8VKN7|A0A2R8VKN7_MOUSE Mitotic-spindle organizing protein 2 OS=Mus musculus OX=10090 GN=Mzt2 PE=1 SV=1;sp|Q9CQ25|MZT2_MOUSE Mitotic-spindle organizing protein 2 OS=Mus musculus OX=10090 GN=Mzt2 PE=1 SV=1	2	1	1	1	0	0	0	0	0	0	0	0	0	0	0	0	0	0	0	0	0	0	0	0	0	1	0	0	0	0	0	0	0	1	0	0	0	0	0	0	0	0
A0A2R8VKP3;Q61466;A0A2R8VI06	A0A2R8VKP3;Q61466;A0A2R8VI06	2;2;1	2;2;1	2;2;1	SWI/SNF-related matrix-associated actin-dependent regulator of chromatin subfamily D member 1	Smarcd1	tr|A0A2R8VKP3|A0A2R8VKP3_MOUSE SWI/SNF-related matrix-associated actin-dependent regulator of chromatin subfamily D member 1 OS=Mus musculus OX=10090 GN=Smarcd1 PE=1 SV=1;sp|Q61466|SMRD1_MOUSE SWI/SNF-related matrix-associated actin-dependent regulator of	3	2	2	2	1	1	1	0	0	2	0	1	0	0	1	1	1	0	1	1	0	1	1	1	1	0	1	2	1	2	0	2	0	1	1	1	1	0	0	2	0	1
A0A2R8W6S4;A0A338P6P7	A0A2R8W6S4;A0A338P6P7	11;6	1;1	1;1			tr|A0A2R8W6S4|A0A2R8W6S4_MOUSE Protein kinase C and casein kinase substrate in neurons protein 2 (Fragment) OS=Mus musculus OX=10090 GN=Pacsin2 PE=1 SV=1;tr|A0A338P6P7|A0A338P6P7_MOUSE Protein kinase C and casein kinase substrate in neurons protein 2 (Frag	2	11	1	1	6	3	4	5	6	4	7	7	9	8	8	8	6	7	5	6	9	10	8	7	7	6	7	9	5	5	8	5	8	6	0	0	0	0	0	0	0	0
A0A2R8W6Y5;A0A2R8VHW8	A0A2R8W6Y5	12;2	1;0	1;0			tr|A0A2R8W6Y5|A0A2R8W6Y5_MOUSE La-related protein 4 OS=Mus musculus OX=10090 GN=Larp4 PE=1 SV=1	2	12	1	1	10	8	9	5	6	8	8	9	11	8	8	8	7	7	7	8	7	7	5	7	7	7	5	8	11	8	5	7	7	6	1	0	1	0	0	0	1	1
A0A2U3TZ56;Q78IQ7	A0A2U3TZ56;Q78IQ7	4;4	4;4	4;4	Zinc transporter ZIP4	Slc39a4	tr|A0A2U3TZ56|A0A2U3TZ56_MOUSE Zinc transporter ZIP4 OS=Mus musculus OX=10090 GN=Slc39a4 PE=1 SV=1;sp|Q78IQ7|S39A4_MOUSE Zinc transporter ZIP4 OS=Mus musculus OX=10090 GN=Slc39a4 PE=1 SV=1	2	4	4	4	2	1	1	0	2	1	2	1	1	1	1	1	1	1	2	1	1	1	1	2	1	2	2	1	2	1	2	1	2	2	2	1	1	0	2	1	2	1
A0A2U3TZ67	A0A2U3TZ67	27	1	1			tr|A0A2U3TZ67|A0A2U3TZ67_MOUSE Dynamin-1-like protein OS=Mus musculus OX=10090 GN=Dnm1l PE=1 SV=1	1	27	1	1	15	10	13	13	12	14	13	19	16	17	15	17	16	12	14	14	12	12	15	12	17	13	17	14	12	8	14	11	15	12	0	0	0	1	0	0	0	1
A0A2U3TZ82;Q99KW3;G5E8W1;A0A2R8VI29;J9JI90;F6S5I0;F6RND9	A0A2U3TZ82;Q99KW3	13;13;5;3;2;1;1	13;13;5;3;2;1;1	12;12;4;2;1;0;0	TRIO and F-actin-binding protein	Triobp	tr|A0A2U3TZ82|A0A2U3TZ82_MOUSE TRIO and F-actin-binding protein OS=Mus musculus OX=10090 GN=Triobp PE=1 SV=1;sp|Q99KW3|TARA_MOUSE TRIO and F-actin-binding protein OS=Mus musculus OX=10090 GN=Triobp PE=1 SV=3	7	13	13	12	5	6	7	6	4	4	6	7	6	8	7	6	6	5	3	3	3	3	7	4	4	6	6	5	4	5	6	5	3	7	5	6	7	6	4	4	6	7
A0A338P673;A9C437;Q9R0A1	A0A338P673;A9C437;Q9R0A1	8;8;8	8;8;8	5;5;5	Chloride channel protein;Chloride channel protein 2	Clcn2	tr|A0A338P673|A0A338P673_MOUSE Chloride channel protein 2 OS=Mus musculus OX=10090 GN=Clcn2 PE=1 SV=1;tr|A9C437|A9C437_MOUSE Chloride channel protein 2 OS=Mus musculus OX=10090 GN=Clcn2 PE=1 SV=1;sp|Q9R0A1|CLCN2_MOUSE Chloride channel protein 2 OS=Mus musc	3	8	8	5	2	2	1	3	1	2	1	0	2	2	2	1	1	2	2	2	1	0	3	1	3	0	6	0	2	1	0	1	3	0	2	2	1	3	1	2	1	0
A0A338P6S3;A0A338P695;Q6ZPR5;A0A338P7L1;A0A338P735;A0A338P715;A0A338P6P4;A0A338P7A7;A0A338P6I0;A0A338P6B0;A0A338P6W7;A0A338P6U9	A0A338P6S3;A0A338P695;Q6ZPR5;A0A338P7L1;A0A338P735	7;7;7;6;5;1;1;1;1;1;1;1	7;7;7;6;5;1;1;1;1;1;1;1	7;7;7;6;5;1;1;1;1;1;1;1	Sphingomyelin phosphodiesterase 4	Smpd4	tr|A0A338P6S3|A0A338P6S3_MOUSE Sphingomyelin phosphodiesterase 4 OS=Mus musculus OX=10090 GN=Smpd4 PE=1 SV=1;tr|A0A338P695|A0A338P695_MOUSE Sphingomyelin phosphodiesterase 4 OS=Mus musculus OX=10090 GN=Smpd4 PE=1 SV=1;sp|Q6ZPR5|NSMA3_MOUSE Sphingomyelin ph	12	7	7	7	2	2	3	3	2	3	2	5	2	3	3	1	2	1	3	4	2	4	2	2	1	3	2	2	4	3	1	2	3	2	2	2	3	3	2	3	2	5
A0A338P6G6;A0A384DV79;A0A338P6E8;A0A338P6D0	A0A338P6G6;A0A384DV79;A0A338P6E8;A0A338P6D0	6;6;5;3	1;1;0;0	1;1;0;0			tr|A0A338P6G6|A0A338P6G6_MOUSE High mobility group protein HMG-I/HMG-Y OS=Mus musculus OX=10090 GN=Hmga1 PE=1 SV=1;tr|A0A384DV79|A0A384DV79_MOUSE High mobility group protein HMG-I/HMG-Y OS=Mus musculus OX=10090 GN=Hmga1 PE=1 SV=1;tr|A0A338P6E8|A0A338P6E8_M	4	6	1	1	5	6	5	5	5	5	5	6	4	5	4	5	4	5	5	5	5	5	5	6	5	5	2	5	4	5	5	5	5	5	1	1	1	1	1	1	1	1
A0A338P6J4;B7ZNW3;Q8BH47	A0A338P6J4;B7ZNW3;Q8BH47	3;3;3	3;3;3	3;3;3	Vesicle-trafficking protein SEC22a	Sec22a	tr|A0A338P6J4|A0A338P6J4_MOUSE Vesicle-trafficking protein SEC22a OS=Mus musculus OX=10090 GN=Sec22a PE=1 SV=1;tr|B7ZNW3|B7ZNW3_MOUSE Sec22a protein OS=Mus musculus OX=10090 GN=Sec22a PE=1 SV=1;sp|Q8BH47|SC22A_MOUSE Vesicle-trafficking protein SEC22a OS=Mu	3	3	3	3	2	0	2	1	1	1	1	1	1	1	1	1	0	1	1	1	0	1	1	0	2	1	2	1	1	1	1	0	1	1	2	0	2	1	1	1	1	1
A0A338P6K2	A0A338P6K2	106	87	1			tr|A0A338P6K2|A0A338P6K2_MOUSE Myosin-11 OS=Mus musculus OX=10090 GN=Myh11 PE=1 SV=1	1	106	87	1	52	34	33	62	40	43	57	58	56	36	27	19	51	55	50	44	34	35	48	22	40	49	90	37	40	25	57	35	34	46	37	24	20	47	24	27	42	41
D4AFX6;A0A338P6P6;Q6ZQK5;A0A2R8W6H4;A2ADA6;Q6NXL5	D4AFX6;A0A338P6P6;Q6ZQK5	15;15;15;2;2;2	15;15;15;2;2;2	15;15;15;2;2;2	Arf-GAP with coiled-coil, ANK repeat and PH domain-containing protein 2	Acap2	tr|D4AFX6|D4AFX6_MOUSE Arf-GAP with coiled-coil, ANK repeat and PH domain-containing protein OS=Mus musculus OX=10090 GN=Acap2 PE=1 SV=1;tr|A0A338P6P6|A0A338P6P6_MOUSE Arf-GAP with coiled-coil, ANK repeat and PH domain-containing protein OS=Mus musculus OX	6	15	15	15	7	5	9	4	4	2	3	9	7	4	6	4	6	4	5	6	3	4	3	2	2	4	9	4	2	6	5	3	7	4	7	5	9	4	4	2	3	9
D6RCZ6;D6RJ50;A0A338P6U4;Q5XJY4	D6RCZ6;D6RJ50;A0A338P6U4;Q5XJY4	2;2;2;2	2;2;2;2	2;2;2;2	Presenilins-associated rhomboid-like protein, mitochondrial;P-beta	Parl	tr|D6RCZ6|D6RCZ6_MOUSE Presenilins-associated rhomboid-like protein, mitochondrial OS=Mus musculus OX=10090 GN=Parl PE=1 SV=1;tr|D6RJ50|D6RJ50_MOUSE Presenilins-associated rhomboid-like protein, mitochondrial OS=Mus musculus OX=10090 GN=Parl PE=1 SV=1;tr|A	4	2	2	2	2	0	1	1	2	1	1	1	2	1	1	1	1	1	1	1	1	1	1	1	1	2	2	2	2	1	2	1	1	1	2	0	1	1	2	1	1	1
A0A338P7E3;A0A338P711;C0HKG6;C0HKG5	A0A338P7E3;A0A338P711;C0HKG6;C0HKG5	3;3;3;3	3;3;3;3	3;3;3;3			tr|A0A338P7E3|A0A338P7E3_MOUSE Ribonuclease T2-B OS=Mus musculus OX=10090 GN=Rnaset2b PE=1 SV=1;tr|A0A338P711|A0A338P711_MOUSE Ribonuclease T2-B (Fragment) OS=Mus musculus OX=10090 GN=Rnaset2b PE=1 SV=1;sp|C0HKG6|RNT2B_MOUSE Ribonuclease T2-B OS=Mus muscul	4	3	3	3	1	1	2	1	2	2	1	2	1	1	2	1	2	0	2	2	1	1	2	2	2	2	0	2	1	3	2	1	2	2	1	1	2	1	2	2	1	2
A0A338P730;E9Q7C1;Q924H2;Q3TE00;A0A338P6U0;A0A338P7G2;A0A338P6A9;A0A338P6V8	A0A338P730;E9Q7C1;Q924H2;Q3TE00	4;4;4;3;1;1;1;1	4;4;4;3;1;1;1;1	4;4;4;3;1;1;1;1	Mediator of RNA polymerase II transcription subunit 15	Med15	tr|A0A338P730|A0A338P730_MOUSE Mediator of RNA polymerase II transcription subunit 15 OS=Mus musculus OX=10090 GN=Med15 PE=1 SV=1;tr|E9Q7C1|E9Q7C1_MOUSE Mediator of RNA polymerase II transcription subunit 15 OS=Mus musculus OX=10090 GN=Med15 PE=1 SV=1;sp|Q	8	4	4	4	1	0	0	1	2	2	2	2	2	3	2	0	1	2	1	2	2	1	2	2	3	1	0	1	2	2	2	0	1	0	1	0	0	1	2	2	2	2
Q3U3W2;A0A338P7C9	Q3U3W2;A0A338P7C9	1;1	1;1	1;1		Tmem181a	tr|Q3U3W2|Q3U3W2_MOUSE Transmembrane protein 181A OS=Mus musculus OX=10090 GN=Tmem181a PE=1 SV=1;tr|A0A338P7C9|A0A338P7C9_MOUSE Transmembrane protein 181A OS=Mus musculus OX=10090 GN=Tmem181a PE=1 SV=1	2	1	1	1	1	1	1	0	0	1	0	1	1	1	1	0	0	0	1	1	1	1	1	1	0	1	1	0	1	1	0	1	0	1	1	1	1	0	0	1	0	1
A0A338P7L8;Q8BJF9	A0A338P7L8;Q8BJF9	6;6	5;5	5;5	Charged multivesicular body protein 2b	Chmp2b	tr|A0A338P7L8|A0A338P7L8_MOUSE Charged multivesicular body protein 2b OS=Mus musculus OX=10090 GN=Chmp2b PE=1 SV=1;sp|Q8BJF9|CHM2B_MOUSE Charged multivesicular body protein 2b OS=Mus musculus OX=10090 GN=Chmp2b PE=1 SV=1	2	6	5	5	3	5	5	6	4	6	6	6	4	5	5	6	3	5	5	5	5	5	6	5	5	6	5	4	6	5	6	4	5	6	3	5	4	5	3	5	5	5
A0A3B2W3F1;E9Q409;D6RGT5	A0A3B2W3F1;E9Q409;D6RGT5	4;4;2	4;4;2	4;4;2		Prss32	tr|A0A3B2W3F1|A0A3B2W3F1_MOUSE Protease, serine 32 (Fragment) OS=Mus musculus OX=10090 GN=Prss32 PE=4 SV=1;tr|E9Q409|E9Q409_MOUSE Protease, serine 32 OS=Mus musculus OX=10090 GN=Prss32 PE=4 SV=1;tr|D6RGT5|D6RGT5_MOUSE Protease, serine 32 OS=Mus musculus OX	3	4	4	4	1	0	2	1	2	0	2	3	2	0	0	0	2	2	0	1	1	1	0	0	1	3	3	1	1	1	1	1	3	2	1	0	2	1	2	0	2	3
F6Q269;A0A3B2W707;Q3TA59	F6Q269;A0A3B2W707;Q3TA59	1;1;1	1;1;1	1;1;1	JmjC domain-containing protein 8	Jmjd8	tr|F6Q269|F6Q269_MOUSE JmjC domain-containing protein 8 OS=Mus musculus OX=10090 GN=Jmjd8 PE=1 SV=2;tr|A0A3B2W707|A0A3B2W707_MOUSE JmjC domain-containing protein 8 OS=Mus musculus OX=10090 GN=Jmjd8 PE=1 SV=2;sp|Q3TA59|JMJD8_MOUSE JmjC domain-containing pro	3	1	1	1	1	1	1	1	1	1	1	1	1	1	1	1	1	1	1	1	1	1	1	1	1	1	1	1	1	1	1	1	1	1	1	1	1	1	1	1	1	1
A0A3B2W7K0;Q62419	A0A3B2W7K0;Q62419	10;10	10;10	7;7	Endophilin-A2	Sh3gl1	tr|A0A3B2W7K0|A0A3B2W7K0_MOUSE Endophilin-A2 OS=Mus musculus OX=10090 GN=Sh3gl1 PE=1 SV=1;sp|Q62419|SH3G1_MOUSE Endophilin-A2 OS=Mus musculus OX=10090 GN=Sh3gl1 PE=1 SV=1	2	10	10	7	5	2	3	4	5	4	4	6	6	6	5	6	5	6	5	5	7	7	5	4	9	5	5	5	7	3	4	4	5	4	5	2	3	4	5	4	4	6
A0A3B2W837	A0A3B2W837	13	1	1			tr|A0A3B2W837|A0A3B2W837_MOUSE Vesicle-associated membrane protein-associated protein A (Fragment) OS=Mus musculus OX=10090 GN=Vapa PE=1 SV=1	1	13	1	1	8	4	11	11	9	13	9	11	11	10	9	11	10	11	9	11	11	9	11	9	11	9	10	9	11	7	9	4	7	9	0	0	0	1	0	1	1	0
A0A3B2WB82;Q9JK23;A0A3B2W3V4	A0A3B2WB82;Q9JK23	9;9;1	9;9;1	9;9;1	Proteasome assembly chaperone 1	Psmg1	tr|A0A3B2WB82|A0A3B2WB82_MOUSE Proteasome assembly chaperone 1 OS=Mus musculus OX=10090 GN=Psmg1 PE=1 SV=1;sp|Q9JK23|PSMG1_MOUSE Proteasome assembly chaperone 1 OS=Mus musculus OX=10090 GN=Psmg1 PE=1 SV=1	3	9	9	9	4	4	5	5	4	3	2	5	5	3	5	3	4	3	5	6	4	3	4	6	3	6	2	4	3	3	3	3	4	3	4	4	5	5	4	3	2	5
A0A3B2WBE1;A0A286YDY4;A0A286YCY1;A0A286YCY8;A0A286YDD0;A0A286YCT6;A0A286YD94;A0A1W2P6H2	A0A3B2WBE1;A0A286YDY4	45;31;17;13;6;6;3;1	3;3;0;0;0;0;0;0	2;2;0;0;0;0;0;0			tr|A0A3B2WBE1|A0A3B2WBE1_MOUSE Band 4.1-like protein 3 (Fragment) OS=Mus musculus OX=10090 GN=Epb41l3 PE=1 SV=1;tr|A0A286YDY4|A0A286YDY4_MOUSE Band 4.1-like protein 3 (Fragment) OS=Mus musculus OX=10090 GN=Epb41l3 PE=1 SV=1	8	45	3	2	28	20	34	34	29	30	30	38	35	35	38	37	32	35	34	37	40	39	39	34	31	28	19	36	32	25	35	29	30	30	1	2	2	1	1	1	1	1
A0A3B2WBH9;Q9Z0U1;A0A3B2WCN9;A0A494BAA0;A0A494B9E6	A0A3B2WBH9;Q9Z0U1;A0A3B2WCN9	46;46;44;2;1	45;45;43;2;1	44;44;42;2;1	Tight junction protein ZO-2	Tjp2	tr|A0A3B2WBH9|A0A3B2WBH9_MOUSE Tight junction protein ZO-2 OS=Mus musculus OX=10090 GN=Tjp2 PE=1 SV=1;sp|Q9Z0U1|ZO2_MOUSE Tight junction protein ZO-2 OS=Mus musculus OX=10090 GN=Tjp2 PE=1 SV=2;tr|A0A3B2WCN9|A0A3B2WCN9_MOUSE Tight junction protein ZO-2 OS=M	5	46	45	44	29	22	31	29	27	25	28	37	31	30	32	28	24	31	30	30	28	28	32	26	22	26	30	26	23	24	25	25	29	23	29	21	30	28	27	25	27	37
A0A3B2WBL1;Q5XJF6;P53026;A0A3B2WDD2;A0A3B2W824;A0A3B2W820;D6RE43;A0A3B2WCA5	A0A3B2WBL1;Q5XJF6;P53026;A0A3B2WDD2;A0A3B2W824;A0A3B2W820	16;16;15;14;12;9;6;5	16;16;15;14;12;9;6;5	16;16;15;14;12;9;6;5	Ribosomal protein;60S ribosomal protein L10a	Rpl10a	tr|A0A3B2WBL1|A0A3B2WBL1_MOUSE Ribosomal protein OS=Mus musculus OX=10090 GN=Rpl10a PE=1 SV=1;tr|Q5XJF6|Q5XJF6_MOUSE Ribosomal protein OS=Mus musculus OX=10090 GN=Rpl10a PE=1 SV=1;sp|P53026|RL10A_MOUSE 60S ribosomal protein L10a OS=Mus musculus OX=10090 GN	8	16	16	16	9	5	10	9	8	9	9	14	10	9	13	9	11	13	10	12	9	13	12	12	11	9	12	11	10	9	10	11	11	11	9	5	10	9	8	9	9	14
A0A3B2WBM3;P62869;A6PWE0	A0A3B2WBM3;P62869	6;6;1	6;6;1	6;6;1	Transcription elongation factor B polypeptide 2	Tceb2	tr|A0A3B2WBM3|A0A3B2WBM3_MOUSE Elongin-B OS=Mus musculus OX=10090 GN=Elob PE=1 SV=1;sp|P62869|ELOB_MOUSE Elongin-B OS=Mus musculus OX=10090 GN=Elob PE=1 SV=1	3	6	6	6	3	3	5	4	4	3	4	3	4	5	5	5	2	5	3	4	3	3	5	5	5	4	4	3	3	3	4	3	3	4	3	3	5	4	4	3	4	3
A0A3B2WCD8;Q3U0V1;A0A3B2W465	A0A3B2WCD8;Q3U0V1	33;33;8	33;33;8	30;30;7	Far upstream element-binding protein 2	Khsrp	tr|A0A3B2WCD8|A0A3B2WCD8_MOUSE Far upstream element-binding protein 2 OS=Mus musculus OX=10090 GN=Khsrp PE=1 SV=1;sp|Q3U0V1|FUBP2_MOUSE Far upstream element-binding protein 2 OS=Mus musculus OX=10090 GN=Khsrp PE=1 SV=2	3	33	33	30	19	16	22	20	18	18	15	20	18	18	22	26	16	19	16	21	24	21	19	23	23	23	19	21	9	19	18	15	16	12	19	16	22	20	18	18	15	20
A0A3B2WCL5;Q9CT10	A0A3B2WCL5;Q9CT10	13;13	13;13	13;13	Ran-binding protein 3	Ranbp3	tr|A0A3B2WCL5|A0A3B2WCL5_MOUSE Ran-binding protein 3 OS=Mus musculus OX=10090 GN=Ranbp3 PE=1 SV=1;sp|Q9CT10|RANB3_MOUSE Ran-binding protein 3 OS=Mus musculus OX=10090 GN=Ranbp3 PE=1 SV=2	2	13	13	13	6	7	5	6	8	9	6	7	3	5	9	6	6	5	7	10	9	6	5	8	6	8	6	9	4	8	3	7	5	6	6	7	5	6	8	9	6	7
A0A3B2WDB3;Q3UN02;B0V2Q9	A0A3B2WDB3;Q3UN02	9;9;3	9;9;3	9;9;3	Lysocardiolipin acyltransferase 1	Lclat1	tr|A0A3B2WDB3|A0A3B2WDB3_MOUSE Lysocardiolipin acyltransferase 1 (Fragment) OS=Mus musculus OX=10090 GN=Lclat1 PE=1 SV=1;sp|Q3UN02|LCLT1_MOUSE Lysocardiolipin acyltransferase 1 OS=Mus musculus OX=10090 GN=Lclat1 PE=1 SV=2	3	9	9	9	5	1	4	3	3	5	3	4	3	3	3	3	4	2	3	3	3	5	3	2	1	3	5	3	4	2	1	6	2	2	5	1	4	3	3	5	3	4
A0A3P9AQ15;Q8CI52	A0A3P9AQ15;Q8CI52	3;3	3;3	3;3	GRAM domain-containing protein 1C	Gramd1c	tr|A0A3P9AQ15|A0A3P9AQ15_MOUSE Protein Aster-C OS=Mus musculus OX=10090 GN=Gramd1c PE=1 SV=1;sp|Q8CI52|ASTRC_MOUSE Protein Aster-C OS=Mus musculus OX=10090 GN=Gramd1c PE=1 SV=2	2	3	3	3	2	0	2	2	1	0	2	2	1	0	1	1	2	1	1	0	1	1	1	0	0	0	0	1	1	1	0	1	0	1	2	0	2	2	1	0	2	2
A0A3Q4EBV4;Q3TJZ6	A0A3Q4EBV4;Q3TJZ6	5;5	5;5	5;5	Protein FAM98A	Fam98a	tr|A0A3Q4EBV4|A0A3Q4EBV4_MOUSE Protein FAM98A OS=Mus musculus OX=10090 GN=Fam98a PE=1 SV=1;sp|Q3TJZ6|FA98A_MOUSE Protein FAM98A OS=Mus musculus OX=10090 GN=Fam98a PE=1 SV=1	2	5	5	5	3	2	2	2	0	2	2	4	3	2	2	2	2	2	2	2	3	2	2	3	2	3	2	3	2	2	2	1	2	1	3	2	2	2	0	2	2	4
A0A3Q4EG84;Q8VC42;A0A3Q4EHQ4	A0A3Q4EG84;Q8VC42	3;3;1	3;3;1	3;3;1	Uncharacterized protein C18orf8 homolog	Mic1	tr|A0A3Q4EG84|A0A3Q4EG84_MOUSE Regulator of MON1-CCZ1 complex OS=Mus musculus OX=10090 GN=Rmc1 PE=1 SV=1;sp|Q8VC42|RMC1_MOUSE Regulator of MON1-CCZ1 complex OS=Mus musculus OX=10090 GN=Rmc1 PE=2 SV=1	3	3	3	3	0	0	0	0	0	1	0	1	1	1	0	0	0	0	0	1	1	0	1	0	1	1	0	0	1	1	0	0	1	1	0	0	0	0	0	1	0	1
A0A3Q4EGL6;P56213;A0A3Q4EII8	A0A3Q4EGL6;P56213;A0A3Q4EII8	3;3;2	3;3;2	3;3;2	FAD-linked sulfhydryl oxidase ALR	Gfer	tr|A0A3Q4EGL6|A0A3Q4EGL6_MOUSE Sulfhydryl oxidase OS=Mus musculus OX=10090 GN=Gfer PE=1 SV=1;sp|P56213|ALR_MOUSE FAD-linked sulfhydryl oxidase ALR OS=Mus musculus OX=10090 GN=Gfer PE=1 SV=2;tr|A0A3Q4EII8|A0A3Q4EII8_MOUSE Sulfhydryl oxidase OS=Mus musculus	3	3	3	3	1	0	1	1	1	1	1	0	0	3	1	1	1	1	2	2	0	0	1	1	1	1	0	1	0	1	1	0	1	1	1	0	1	1	1	1	1	0
A0A3Q4EI07;A0A3Q4EGQ6;Q8VHA8;Q8BKL1;Q8BJJ6;Q62280	A0A3Q4EI07;A0A3Q4EGQ6;Q8VHA8;Q8BKL1;Q8BJJ6;Q62280	2;2;2;2;2;2	2;2;2;2;2;2	2;2;2;2;2;2	Protein SSXT	Ss18	tr|A0A3Q4EI07|A0A3Q4EI07_MOUSE Protein SSXT OS=Mus musculus OX=10090 GN=Ss18 PE=1 SV=1;tr|A0A3Q4EGQ6|A0A3Q4EGQ6_MOUSE Protein SSXT OS=Mus musculus OX=10090 GN=Ss18 PE=1 SV=1;tr|Q8VHA8|Q8VHA8_MOUSE Protein SSXT OS=Mus musculus OX=10090 GN=Ss18 PE=1 SV=1;tr|	6	2	2	2	1	1	0	2	2	2	1	2	2	2	2	1	2	2	1	2	2	2	2	2	2	2	1	2	1	2	1	1	2	2	1	1	0	2	2	2	1	2
A0A3Q4EH04;A0A3Q4L335;A0A3Q4L393;Q8BL97;A0A3Q4EGP0	A0A3Q4EH04;A0A3Q4L335;A0A3Q4L393;Q8BL97	10;10;10;10;2	10;10;10;10;2	10;10;10;10;2	Serine/arginine-rich splicing factor 7	Srsf7	tr|A0A3Q4EH04|A0A3Q4EH04_MOUSE Serine/arginine-rich-splicing factor 7 OS=Mus musculus OX=10090 GN=Srsf7 PE=1 SV=1;tr|A0A3Q4L335|A0A3Q4L335_MOUSE Serine/arginine-rich-splicing factor 7 OS=Mus musculus OX=10090 GN=Srsf7 PE=1 SV=1;tr|A0A3Q4L393|A0A3Q4L393_MOU	5	10	10	10	5	3	5	6	6	5	4	8	6	8	6	6	5	6	6	5	6	7	6	6	5	5	7	7	5	5	6	6	5	5	5	3	5	6	6	5	4	8
Q3TN06;A0A3Q4EH67;D3Z6D5;Q6TYB5;A0A3Q4EGS7	Q3TN06;A0A3Q4EH67;D3Z6D5;Q6TYB5;A0A3Q4EGS7	2;2;2;2;1	2;2;2;2;1	2;2;2;2;1	Fasciculation and elongation protein zeta-2	Fez2	tr|Q3TN06|Q3TN06_MOUSE Fasciculation and elongation protein zeta-2 OS=Mus musculus OX=10090 GN=Fez2 PE=1 SV=1;tr|A0A3Q4EH67|A0A3Q4EH67_MOUSE Fasciculation and elongation protein zeta-2 OS=Mus musculus OX=10090 GN=Fez2 PE=1 SV=1;tr|D3Z6D5|D3Z6D5_MOUSE Fasci	5	2	2	2	0	0	1	0	0	0	0	0	0	1	0	0	0	0	1	1	0	0	0	0	1	1	0	1	0	0	0	0	1	0	0	0	1	0	0	0	0	0
A0A3Q4EHN7;Q6ZQL4;A0A3Q4EGD3	A0A3Q4EHN7;Q6ZQL4	6;6;1	6;6;1	6;6;1	WD repeat-containing protein 43	Wdr43	tr|A0A3Q4EHN7|A0A3Q4EHN7_MOUSE WD repeat-containing protein 43 OS=Mus musculus OX=10090 GN=Wdr43 PE=1 SV=1;sp|Q6ZQL4|WDR43_MOUSE WD repeat-containing protein 43 OS=Mus musculus OX=10090 GN=Wdr43 PE=1 SV=2	3	6	6	6	3	1	3	0	2	2	1	4	2	2	1	1	2	2	1	3	2	2	4	2	2	3	2	1	2	1	1	1	1	0	3	1	3	0	2	2	1	4
A0A3Q4EII3;Q8JZY2;A0A3Q4EGT0;A0A3Q4EC50;A0A3Q4EHW7;Q3UTM6;A0A3Q4EHG2	A0A3Q4EII3;Q8JZY2;A0A3Q4EGT0;A0A3Q4EC50;A0A3Q4EHW7;Q3UTM6;A0A3Q4EHG2	4;4;3;3;3;3;2	4;4;3;3;3;3;2	4;4;3;3;3;3;2	COMM domain-containing protein 10	Commd10	tr|A0A3Q4EII3|A0A3Q4EII3_MOUSE COMM domain-containing protein 10 OS=Mus musculus OX=10090 GN=Commd10 PE=1 SV=1;sp|Q8JZY2|COMDA_MOUSE COMM domain-containing protein 10 OS=Mus musculus OX=10090 GN=Commd10 PE=1 SV=1;tr|A0A3Q4EGT0|A0A3Q4EGT0_MOUSE COMM domain-	7	4	4	4	1	1	0	1	1	0	1	2	1	0	0	1	0	0	2	1	1	1	1	1	1	0	1	3	1	0	0	0	0	0	1	1	0	1	1	0	1	2
A0A3Q4L2S1;Q9R061;A0A3Q4EGA7;A0A3Q4EC31;A0A3Q4EIH1;A0A3Q4EH93;A0A3Q4EGU9;A0A3Q4L2Y0;A0A3Q4EBU9	A0A3Q4L2S1;Q9R061;A0A3Q4EGA7;A0A3Q4EC31;A0A3Q4EIH1;A0A3Q4EH93;A0A3Q4EGU9	4;4;2;2;2;2;2;1;1	4;4;2;2;2;2;2;1;1	4;4;2;2;2;2;2;1;1	Cytosolic Fe-S cluster assembly factor NUBP2	Nubp2	tr|A0A3Q4L2S1|A0A3Q4L2S1_MOUSE Cytosolic Fe-S cluster assembly factor NUBP2 OS=Mus musculus OX=10090 GN=Nubp2 PE=1 SV=1;sp|Q9R061|NUBP2_MOUSE Cytosolic Fe-S cluster assembly factor NUBP2 OS=Mus musculus OX=10090 GN=Nubp2 PE=1 SV=1;tr|A0A3Q4EGA7|A0A3Q4EGA7_	9	4	4	4	1	1	2	2	1	1	0	3	2	2	3	1	1	2	2	1	0	2	0	2	2	2	0	1	1	2	2	1	1	1	1	1	2	2	1	1	0	3
A0A494BA88;A0A494B8Y8;Q91XB7;A0A494BA71;A0A494B9Y3	A0A494BA88;A0A494B8Y8;Q91XB7;A0A494BA71;A0A494B9Y3	2;2;2;1;1	2;2;2;1;1	2;2;2;1;1	Protein YIF1A	Yif1a	tr|A0A494BA88|A0A494BA88_MOUSE Protein YIF1 OS=Mus musculus OX=10090 GN=Yif1a PE=1 SV=1;tr|A0A494B8Y8|A0A494B8Y8_MOUSE Protein YIF1 OS=Mus musculus OX=10090 GN=Yif1a PE=1 SV=1;sp|Q91XB7|YIF1A_MOUSE Protein YIF1A OS=Mus musculus OX=10090 GN=Yif1a PE=1 SV=1;	5	2	2	2	1	1	1	1	1	1	1	2	1	1	1	1	1	1	2	2	1	2	2	1	1	1	2	1	2	1	1	1	1	1	1	1	1	1	1	1	1	2
A0A494B933;A0A494B9R1;A0A494BB30;Q62084	A0A494B933;A0A494B9R1;A0A494BB30;Q62084	1;1;1;1	1;1;1;1	1;1;1;1	Protein phosphatase 1 regulatory subunit 14B	Ppp1r14b	tr|A0A494B933|A0A494B933_MOUSE Protein phosphatase 1 regulatory subunit 14B (Fragment) OS=Mus musculus OX=10090 GN=Ppp1r14b PE=1 SV=1;tr|A0A494B9R1|A0A494B9R1_MOUSE Protein phosphatase 1 regulatory subunit 14B (Fragment) OS=Mus musculus OX=10090 GN=Ppp1r14	4	1	1	1	0	0	1	0	0	0	0	1	1	0	1	1	0	1	1	1	1	0	1	0	0	0	0	1	0	0	0	0	1	0	0	0	1	0	0	0	0	1
A0A494B9F0;A0A494B953;A0A494BAG2;A0A494BA39;A0A494BAX0;Q8CFI0;E9PXB7;G3X9H8;A0A494B9L5;A0A494BAE4;A0A286YCR1;A0A494BAD8;A0A286YDV4	A0A494B9F0;A0A494B953;A0A494BAG2;A0A494BA39;A0A494BAX0;Q8CFI0;E9PXB7;G3X9H8;A0A494B9L5;A0A494BAE4	14;14;14;13;13;13;11;11;10;8;3;2;1	12;12;12;11;11;11;9;9;8;6;3;2;1	12;12;12;11;11;11;9;9;8;6;3;2;1	E3 ubiquitin-protein ligase NEDD4-like	Nedd4l	tr|A0A494B9F0|A0A494B9F0_MOUSE E3 ubiquitin-protein ligase OS=Mus musculus OX=10090 GN=Nedd4l PE=1 SV=1;tr|A0A494B953|A0A494B953_MOUSE HECT-type E3 ubiquitin transferase OS=Mus musculus OX=10090 GN=Nedd4l PE=1 SV=1;tr|A0A494BAG2|A0A494BAG2_MOUSE HECT-type	13	14	12	12	7	5	6	3	2	2	2	6	5	5	3	1	5	5	3	2	4	4	3	1	2	2	2	3	2	2	2	4	1	1	6	4	6	2	1	1	1	5
A0A494B955;A0A494BBI1;A0A494BB31	A0A494B955;A0A494BBI1	12;10;3	1;0;0	1;0;0			tr|A0A494B955|A0A494B955_MOUSE Thioredoxin-like protein 1 OS=Mus musculus OX=10090 GN=Txnl1 PE=1 SV=1;tr|A0A494BBI1|A0A494BBI1_MOUSE Thioredoxin-like protein 1 OS=Mus musculus OX=10090 GN=Txnl1 PE=1 SV=1	3	12	1	1	8	6	9	8	8	8	7	8	7	7	8	7	7	8	8	8	8	7	8	8	6	6	8	9	5	9	7	7	7	8	0	0	0	0	0	0	0	0
A0A494B9H1;Q9EPK6;A0A494B9L8	A0A494B9H1;Q9EPK6	3;3;1	3;3;1	1;1;1	Nucleotide exchange factor SIL1	Sil1	tr|A0A494B9H1|A0A494B9H1_MOUSE Nucleotide exchange factor SIL1 OS=Mus musculus OX=10090 GN=Sil1 PE=1 SV=1;sp|Q9EPK6|SIL1_MOUSE Nucleotide exchange factor SIL1 OS=Mus musculus OX=10090 GN=Sil1 PE=1 SV=2	3	3	3	1	0	0	2	1	1	1	0	1	0	2	1	0	2	1	1	2	0	1	2	2	2	0	2	1	1	1	1	1	1	1	0	0	2	1	1	1	0	1
A0A494B9Q5;Q8CI33	A0A494B9Q5;Q8CI33	6;6	6;6	6;6	CWF19-like protein 1	Cwf19l1	tr|A0A494B9Q5|A0A494B9Q5_MOUSE CWF19-like protein 1 (Fragment) OS=Mus musculus OX=10090 GN=Cwf19l1 PE=1 SV=1;sp|Q8CI33|C19L1_MOUSE CWF19-like protein 1 OS=Mus musculus OX=10090 GN=Cwf19l1 PE=1 SV=2	2	6	6	6	3	2	3	3	4	4	3	6	3	2	4	3	3	4	3	4	2	4	3	3	4	3	5	5	1	3	4	2	4	4	3	2	3	3	4	4	3	6
A0A494B9R4;Q6ZPI3	A0A494B9R4;Q6ZPI3	2;2	2;2	2;2	Ligand-dependent corepressor	Lcor	tr|A0A494B9R4|A0A494B9R4_MOUSE Ligand-dependent corepressor (Fragment) OS=Mus musculus OX=10090 GN=Lcor PE=1 SV=1;sp|Q6ZPI3|LCOR_MOUSE Ligand-dependent corepressor OS=Mus musculus OX=10090 GN=Lcor PE=2 SV=2	2	2	2	2	0	0	1	0	0	1	0	2	2	1	1	1	0	1	1	1	2	1	1	0	0	1	0	1	1	0	1	0	1	0	0	0	1	0	0	1	0	2
A0A494B9R5;E9Q156;Q9EP82	A0A494B9R5;E9Q156;Q9EP82	3;3;3	3;3;3	3;3;3	tRNA (guanine-N(7)-)-methyltransferase non-catalytic subunit Wdr4;tRNA (guanine-N(7)-)-methyltransferase non-catalytic subunit WDR4	Wdr4	tr|A0A494B9R5|A0A494B9R5_MOUSE tRNA (guanine-N(7)-)-methyltransferase non-catalytic subunit WDR4 (Fragment) OS=Mus musculus OX=10090 GN=Wdr4 PE=1 SV=1;tr|E9Q156|E9Q156_MOUSE tRNA (guanine-N(7)-)-methyltransferase non-catalytic subunit WDR4 OS=Mus musculus	3	3	3	3	0	0	2	2	1	0	0	2	2	3	2	3	1	2	3	3	3	2	2	2	1	2	2	2	0	0	1	0	2	2	0	0	2	2	1	0	0	2
A0A494BBG2;A0A494B9S0;Q9CQB2;A0A494B9L4	A0A494BBG2;A0A494B9S0;Q9CQB2;A0A494B9L4	2;2;2;1	2;2;2;1	2;2;2;1	Protein FAM195A	Fam195a	tr|A0A494BBG2|A0A494BBG2_MOUSE MAPK-regulated corepressor-interacting protein 2 OS=Mus musculus OX=10090 GN=Mcrip2 PE=1 SV=1;tr|A0A494B9S0|A0A494B9S0_MOUSE MAPK-regulated corepressor-interacting protein 2 OS=Mus musculus OX=10090 GN=Mcrip2 PE=1 SV=1;sp|Q9C	4	2	2	2	0	0	1	0	1	1	0	1	0	1	1	1	1	1	0	1	1	1	1	1	1	2	0	1	2	1	1	0	1	0	0	0	1	0	1	1	0	1
A0A494B9T7;A0A494BAW4;Q9WU62	A0A494B9T7;A0A494BAW4;Q9WU62	1;1;1	1;1;1	1;1;1	Inner centromere protein	Incenp	tr|A0A494B9T7|A0A494B9T7_MOUSE Inner centromere protein (Fragment) OS=Mus musculus OX=10090 GN=Incenp PE=1 SV=1;tr|A0A494BAW4|A0A494BAW4_MOUSE Inner centromere protein (Fragment) OS=Mus musculus OX=10090 GN=Incenp PE=1 SV=1;sp|Q9WU62|INCE_MOUSE Inner centr	3	1	1	1	1	0	1	1	1	1	0	1	1	0	0	0	1	0	0	0	0	0	0	1	0	1	0	1	1	0	1	0	0	0	1	0	1	1	1	1	0	1
A0A494B9W3;Q8K1B8;A0A494BBJ8	A0A494B9W3;Q8K1B8;A0A494BBJ8	3;3;2	3;3;2	3;3;2	Fermitin family homolog 3	Fermt3	tr|A0A494B9W3|A0A494B9W3_MOUSE Fermitin family homolog 3 OS=Mus musculus OX=10090 GN=Fermt3 PE=1 SV=1;sp|Q8K1B8|URP2_MOUSE Fermitin family homolog 3 OS=Mus musculus OX=10090 GN=Fermt3 PE=1 SV=1;tr|A0A494BBJ8|A0A494BBJ8_MOUSE Fermitin family homolog 3 OS=Mu	3	3	3	3	0	1	1	1	0	0	0	1	0	0	1	1	0	0	0	1	0	1	0	0	1	0	1	0	0	1	1	0	0	0	0	1	1	1	0	0	0	1
A0A494B9Y5;Q9WTK5;A0A494BAQ2	A0A494B9Y5;Q9WTK5;A0A494BAQ2	7;7;6	6;6;5	6;6;5	Nuclear factor NF-kappa-B p100 subunit;Nuclear factor NF-kappa-B p52 subunit	Nfkb2	tr|A0A494B9Y5|A0A494B9Y5_MOUSE Nuclear factor NF-kappa-B p100 subunit OS=Mus musculus OX=10090 GN=Nfkb2 PE=1 SV=1;sp|Q9WTK5|NFKB2_MOUSE Nuclear factor NF-kappa-B p100 subunit OS=Mus musculus OX=10090 GN=Nfkb2 PE=1 SV=1;tr|A0A494BAQ2|A0A494BAQ2_MOUSE Nuclea	3	7	6	6	2	0	4	1	2	2	2	3	3	1	0	2	3	1	3	3	2	3	2	2	1	1	0	2	1	2	1	1	1	2	1	0	4	0	2	1	2	2
E0CX79;E0CXR3;E0CZD9;E0CXM9;A0A494B9Y9;Q9DB43;E0CXA3	E0CX79;E0CXR3;E0CZD9;E0CXM9;A0A494B9Y9;Q9DB43	3;3;3;3;3;3;1	3;3;3;3;3;3;1	3;3;3;3;3;3;1	Zinc finger protein-like 1	Zfpl1	tr|E0CX79|E0CX79_MOUSE Zinc finger protein-like 1 (Fragment) OS=Mus musculus OX=10090 GN=Zfpl1 PE=1 SV=1;tr|E0CXR3|E0CXR3_MOUSE Zinc finger protein-like 1 (Fragment) OS=Mus musculus OX=10090 GN=Zfpl1 PE=1 SV=8;tr|E0CZD9|E0CZD9_MOUSE Zinc finger protein-lik	7	3	3	3	2	2	3	2	2	2	2	3	2	2	3	2	2	2	3	2	2	3	2	2	2	2	3	2	2	2	1	2	3	2	2	2	3	2	2	2	2	3
A0A494BA44;Q04207;Q4U113;A0A494B901;A4QPD3;P15307	A0A494BA44;Q04207	6;6;2;1;1;1	6;6;2;1;1;1	6;6;2;1;1;1	Transcription factor p65	Rela	tr|A0A494BA44|A0A494BA44_MOUSE Transcription factor p65 OS=Mus musculus OX=10090 GN=Rela PE=1 SV=1;sp|Q04207|TF65_MOUSE Transcription factor p65 OS=Mus musculus OX=10090 GN=Rela PE=1 SV=1	6	6	6	6	1	1	1	1	1	2	2	3	3	1	3	2	2	3	2	2	4	3	3	2	1	0	3	3	0	0	1	1	1	0	1	1	1	1	1	2	2	3
A0A494BA58;Q3U4I7;A0A494BB94	A0A494BA58;Q3U4I7;A0A494BB94	2;2;1	2;2;1	2;2;1	Pyridine nucleotide-disulfide oxidoreductase domain-containing protein 2	Pyroxd2	tr|A0A494BA58|A0A494BA58_MOUSE Pyridine nucleotide-disulfide oxidoreductase domain-containing protein 2 OS=Mus musculus OX=10090 GN=Pyroxd2 PE=1 SV=1;sp|Q3U4I7|PYRD2_MOUSE Pyridine nucleotide-disulfide oxidoreductase domain-containing protein 2 OS=Mus musc	3	2	2	2	0	0	0	0	1	0	0	0	0	0	0	0	0	0	0	0	0	0	0	1	1	2	0	0	1	0	0	0	0	2	0	0	0	0	1	0	0	0
A0A494BA87;Q7TMW6	A0A494BA87;Q7TMW6	4;4	4;4	3;3	Cytosolic Fe-S cluster assembly factor NARFL	Narfl	tr|A0A494BA87|A0A494BA87_MOUSE Cytosolic iron-sulfur assembly component 3 OS=Mus musculus OX=10090 GN=Ciao3 PE=1 SV=1;sp|Q7TMW6|CIAO3_MOUSE Cytosolic iron-sulfur assembly component 3 OS=Mus musculus OX=10090 GN=Ciao3 PE=1 SV=2	2	4	4	3	1	0	2	1	1	1	1	2	2	1	1	1	1	1	1	1	1	1	1	1	1	1	0	1	0	1	1	0	1	1	1	0	2	1	1	1	1	2
A0A494BA97;Q62422	A0A494BA97;Q62422	9;9	9;9	9;9	Osteoclast-stimulating factor 1	Ostf1	tr|A0A494BA97|A0A494BA97_MOUSE Osteoclast-stimulating factor 1 OS=Mus musculus OX=10090 GN=Ostf1 PE=1 SV=1;sp|Q62422|OSTF1_MOUSE Osteoclast-stimulating factor 1 OS=Mus musculus OX=10090 GN=Ostf1 PE=1 SV=2	2	9	9	9	4	2	5	4	4	5	4	6	6	5	6	6	3	4	4	4	4	6	5	6	7	5	3	7	3	3	6	4	5	3	4	2	5	4	4	5	4	6
A0A494BAB5;Q9D5T0;A0A494B9Y0;A0A494B9L7	A0A494BAB5;Q9D5T0;A0A494B9Y0;A0A494B9L7	18;18;16;13	18;18;16;13	18;18;16;13	ATPase family AAA domain-containing protein 1	Atad1	tr|A0A494BAB5|A0A494BAB5_MOUSE Outer mitochondrial transmembrane helix translocase OS=Mus musculus OX=10090 GN=Atad1 PE=1 SV=1;sp|Q9D5T0|ATAD1_MOUSE Outer mitochondrial transmembrane helix translocase OS=Mus musculus OX=10090 GN=Atad1 PE=1 SV=1;tr|A0A494B9	4	18	18	18	9	8	13	10	8	8	8	13	13	14	8	13	7	10	10	8	13	11	11	8	10	10	8	9	14	8	11	8	8	7	9	8	13	10	8	8	8	13
G5E8J8;F6ZBR8;A0A494BAG6;O88286	G5E8J8;F6ZBR8;A0A494BAG6;O88286	5;5;5;5	5;5;5;5	5;5;5;5	Protein Wiz	Wiz	tr|G5E8J8|G5E8J8_MOUSE Protein Wiz OS=Mus musculus OX=10090 GN=Wiz PE=1 SV=1;tr|F6ZBR8|F6ZBR8_MOUSE Protein Wiz OS=Mus musculus OX=10090 GN=Wiz PE=1 SV=3;tr|A0A494BAG6|A0A494BAG6_MOUSE Protein Wiz OS=Mus musculus OX=10090 GN=Wiz PE=1 SV=1;sp|O88286|WIZ_MOU	4	5	5	5	3	4	3	3	2	2	1	3	3	4	2	3	1	3	1	3	2	3	1	3	2	3	3	3	3	1	1	0	2	1	3	4	3	3	2	2	1	3
A0A494BAI5;P22315;F6T2S0;Q91W09;A0A494B9Y8;A0A494BBL4;A0A494BA61;A0A494BAR8	A0A494BAI5;P22315;F6T2S0;Q91W09;A0A494B9Y8	13;13;12;10;7;4;1;1	13;13;12;10;7;4;1;1	13;13;12;10;7;4;1;1	Ferrochelatase, mitochondrial;Ferrochelatase	Fech	tr|A0A494BAI5|A0A494BAI5_MOUSE Ferrochelatase OS=Mus musculus OX=10090 GN=Fech PE=1 SV=1;sp|P22315|HEMH_MOUSE Ferrochelatase, mitochondrial OS=Mus musculus OX=10090 GN=Fech PE=1 SV=3;tr|F6T2S0|F6T2S0_MOUSE Ferrochelatase OS=Mus musculus OX=10090 GN=Fech PE	8	13	13	13	5	5	5	5	7	7	6	10	7	8	7	7	9	9	10	7	9	7	7	8	7	5	5	7	11	6	7	5	6	5	5	5	5	5	7	7	6	10
A0A494BB58;A0A494BAJ5;A0A494BBF1;Q9WU84	A0A494BB58;A0A494BAJ5;A0A494BBF1;Q9WU84	3;3;3;3	3;3;3;3	3;3;3;3	Copper chaperone for superoxide dismutase	Ccs	tr|A0A494BB58|A0A494BB58_MOUSE Superoxide dismutase copper chaperone OS=Mus musculus OX=10090 GN=Ccs PE=1 SV=1;tr|A0A494BAJ5|A0A494BAJ5_MOUSE Superoxide dismutase [Cu-Zn] OS=Mus musculus OX=10090 GN=Ccs PE=1 SV=1;tr|A0A494BBF1|A0A494BBF1_MOUSE Superoxide d	4	3	3	3	2	0	3	0	1	0	0	2	1	1	1	3	1	1	1	1	2	2	1	1	2	2	1	1	0	0	3	0	2	0	2	0	3	0	1	0	0	2
F6SLP4;A0A494BAW5;A0A494BAK4;Q9DC16;A0A494BAX4;A0A494B9M5;F6Z6A5	F6SLP4;A0A494BAW5;A0A494BAK4;Q9DC16	9;9;9;9;3;2;2	9;9;9;9;3;2;2	9;9;9;9;3;2;2	Endoplasmic reticulum-Golgi intermediate compartment protein 1	Ergic1	tr|F6SLP4|F6SLP4_MOUSE Endoplasmic reticulum-Golgi intermediate compartment protein OS=Mus musculus OX=10090 GN=Ergic1 PE=1 SV=2;tr|A0A494BAW5|A0A494BAW5_MOUSE Endoplasmic reticulum-Golgi intermediate compartment protein OS=Mus musculus OX=10090 GN=Ergic1	7	9	9	9	5	4	5	5	3	5	4	8	5	5	6	4	5	6	6	5	6	5	5	5	6	5	8	3	8	5	3	6	6	5	5	4	5	5	3	5	4	8
A0A494BAP2;Q8C4X2;Q99K78;Q8BVP5;A0A0U1RPD7;A0A0U1RNW0;A0A0U1RPM8;Q6P2B2;A0A0U1RP94;Q8BTH8;A0A140LHR2;A0A494BAN5;A0A0U1RPL1	A0A494BAP2;Q8C4X2;Q99K78;Q8BVP5;A0A0U1RPD7;A0A0U1RNW0;A0A0U1RPM8;Q6P2B2;A0A0U1RP94;Q8BTH8	6;6;4;4;3;3;3;3;3;3;1;1;1	6;6;4;4;3;3;3;3;3;3;1;1;1	6;6;4;4;3;3;3;3;3;3;1;1;1	Casein kinase I isoform gamma-3;Casein kinase I isoform gamma-2;Casein kinase I isoform gamma-1	Csnk1g3;Csnk1g2;Csnk1g1	tr|A0A494BAP2|A0A494BAP2_MOUSE Non-specific serine/threonine protein kinase OS=Mus musculus OX=10090 GN=Csnk1g3 PE=1 SV=1;sp|Q8C4X2|KC1G3_MOUSE Casein kinase I isoform gamma-3 OS=Mus musculus OX=10090 GN=Csnk1g3 PE=1 SV=2;tr|Q99K78|Q99K78_MOUSE Non-specifi	13	6	6	6	2	1	3	2	1	2	2	2	2	3	2	3	2	3	3	3	3	3	2	2	4	2	2	2	1	2	2	1	4	4	2	1	3	2	1	2	2	2
A0A494BAT3;D3Z5H3;Q9D8V7	A0A494BAT3;D3Z5H3;Q9D8V7	3;3;3	3;3;3	3;3;3	Signal peptidase complex catalytic subunit SEC11C	Sec11c	tr|A0A494BAT3|A0A494BAT3_MOUSE Signal peptidase complex catalytic subunit SEC11C OS=Mus musculus OX=10090 GN=Sec11c PE=1 SV=1;tr|D3Z5H3|D3Z5H3_MOUSE Signal peptidase complex catalytic subunit SEC11 OS=Mus musculus OX=10090 GN=Sec11c PE=1 SV=2;sp|Q9D8V7|SC1	3	3	3	3	0	2	2	1	0	1	2	3	3	1	2	2	2	2	2	3	2	2	2	1	0	1	2	1	2	1	2	1	3	2	0	2	2	1	0	1	2	3
A0A494BAW1;A2AQ99;A2AQ92	A0A494BAW1;A2AQ99	42;40;11	42;40;11	42;40;11		Duox2	tr|A0A494BAW1|A0A494BAW1_MOUSE NAD(P)H oxidase (H(2)O(2)-forming) OS=Mus musculus OX=10090 GN=Duox2 PE=3 SV=1;tr|A2AQ99|A2AQ99_MOUSE NAD(P)H oxidase (H(2)O(2)-forming) OS=Mus musculus OX=10090 GN=Duox2 PE=3 SV=1	3	42	42	42	15	11	22	17	20	16	18	30	30	19	11	21	17	14	12	8	22	9	10	9	5	26	14	21	33	16	13	7	6	5	15	11	22	17	20	16	18	30
E0CYH4;A0A494BB75;Q8C6G8;F8WH48	E0CYH4;A0A494BB75;Q8C6G8	5;5;5;1	5;5;5;1	5;5;5;1	WD repeat-containing protein 26	Wdr26	tr|E0CYH4|E0CYH4_MOUSE WD repeat-containing protein 26 (Fragment) OS=Mus musculus OX=10090 GN=Wdr26 PE=1 SV=1;tr|A0A494BB75|A0A494BB75_MOUSE WD repeat-containing protein 26 OS=Mus musculus OX=10090 GN=Wdr26 PE=1 SV=2;sp|Q8C6G8|WDR26_MOUSE WD repeat-contain	4	5	5	5	1	2	2	2	1	2	2	3	1	2	1	1	2	1	1	2	1	1	2	2	1	1	2	1	0	1	1	2	1	1	1	2	2	2	1	2	2	3
A0A494BB95;Q8BMJ3;Q60872;Q3UTA4;Q3TQZ4;J3QQ02;J3QPI8;J3QP87;J3QNT6;A0A1Y7VNG9;A0A1Y7VLT7;A0A1Y7VK80;A0A1Y7VJE9;Q8BX20;Q3UT53;J3QMW5	A0A494BB95;Q8BMJ3;Q60872	5;5;5;2;2;2;2;2;2;2;2;2;2;1;1;1	5;5;5;2;2;2;2;2;2;2;2;2;2;1;1;1	5;5;5;2;2;2;2;2;2;2;2;2;2;1;1;1	Eukaryotic translation initiation factor 1A, X-chromosomal;Eukaryotic translation initiation factor 1A	Eif1ax;Eif1a	tr|A0A494BB95|A0A494BB95_MOUSE Eukaryotic translation initiation factor 4C OS=Mus musculus OX=10090 GN=Eif1a PE=1 SV=1;sp|Q8BMJ3|IF1AX_MOUSE Eukaryotic translation initiation factor 1A, X-chromosomal OS=Mus musculus OX=10090 GN=Eif1ax PE=2 SV=3;sp|Q60872|I	16	5	5	5	1	1	2	3	3	3	2	4	1	3	4	4	3	2	2	3	2	2	4	4	2	4	2	3	4	4	3	3	3	5	1	1	2	3	3	3	2	4
R4H4V1;A0A494BBD3;R4H4Y7;Q9EQC5;A0A494BBM6;A0A494B997	R4H4V1;A0A494BBD3;R4H4Y7;Q9EQC5	11;11;11;11;2;1	11;11;11;11;2;1	11;11;11;11;2;1	N-terminal kinase-like protein	Scyl1	tr|R4H4V1|R4H4V1_MOUSE N-terminal kinase-like protein OS=Mus musculus OX=10090 GN=Scyl1 PE=1 SV=1;tr|A0A494BBD3|A0A494BBD3_MOUSE N-terminal kinase-like protein (Fragment) OS=Mus musculus OX=10090 GN=Scyl1 PE=1 SV=1;tr|R4H4Y7|R4H4Y7_MOUSE N-terminal kinase-	6	11	11	11	5	2	6	6	6	3	4	9	9	6	5	1	4	6	4	6	6	4	6	4	7	6	6	4	8	4	9	2	5	5	5	2	6	6	6	3	4	9
A0A494BBF0;G5E8D6;Q9WVJ9;F6Z1C2;E9Q3F3;E9Q3N9;A0A494BAR1;E9Q2A0;E9Q2T8	A0A494BBF0;G5E8D6;Q9WVJ9;F6Z1C2;E9Q3F3;E9Q3N9;A0A494BAR1	5;5;5;4;4;4;4;1;1	5;5;5;4;4;4;4;1;1	5;5;5;4;4;4;4;1;1	EGF-containing fibulin-like extracellular matrix protein 2	Efemp2	tr|A0A494BBF0|A0A494BBF0_MOUSE EGF-containing fibulin-like extracellular matrix protein 2 OS=Mus musculus OX=10090 GN=Efemp2 PE=1 SV=1;tr|G5E8D6|G5E8D6_MOUSE EGF-containing fibulin-like extracellular matrix protein 2 OS=Mus musculus OX=10090 GN=Efemp2 PE=1	9	5	5	5	0	1	1	1	1	0	0	1	1	0	1	1	0	0	0	0	1	0	0	0	0	1	5	0	0	0	0	0	0	0	0	1	1	1	1	0	0	1
O78196;A0A498U6I0;P04230;P01915;P20040;P04231;P18468	O78196;A0A498U6I0;P04230	6;6;5;2;2;1;1	6;6;5;2;2;1;1	5;5;4;2;1;0;0	H-2 class II histocompatibility antigen, E-B beta chain	H2-Eb1	tr|O78196|O78196_MOUSE H-2 class II histocompatibility antigen, I-A beta chain OS=Mus musculus OX=10090 GN=H2-Eb1 PE=1 SV=1;tr|A0A498U6I0|A0A498U6I0_MOUSE H-2 class II histocompatibility antigen, I-A beta chain (Fragment) OS=Mus musculus OX=10090 GN=H2-Eb1	7	6	6	5	0	0	1	0	0	0	0	2	1	0	0	2	2	0	0	2	1	1	1	0	5	3	0	3	5	3	3	1	2	0	0	0	1	0	0	0	0	2
A0A498WGD8;Q8CDN6	A0A498WGD8;Q8CDN6	12;12	12;12	1;1	Thioredoxin-like protein 1	Txnl1	tr|A0A498WGD8|A0A498WGD8_MOUSE Thioredoxin-like protein 1 OS=Mus musculus OX=10090 GN=Txnl1 PE=1 SV=1;sp|Q8CDN6|TXNL1_MOUSE Thioredoxin-like protein 1 OS=Mus musculus OX=10090 GN=Txnl1 PE=1 SV=3	2	12	12	1	9	7	10	9	9	9	8	9	8	8	9	8	8	9	9	9	9	8	9	9	7	7	9	10	6	9	8	8	8	9	9	7	10	9	9	9	8	9
A0A498WGK2;Q8BP47;A0A494BB89;A0A494BAX5;A0A494BAW6;A0A494B927;A0A494B996;A0A494B9G0;A0A494B949	A0A498WGK2;Q8BP47;A0A494BB89;A0A494BAX5	25;25;21;16;12;11;7;3;3	25;25;21;16;12;11;7;3;3	25;25;21;16;12;11;7;3;3	Asparagine--tRNA ligase, cytoplasmic	Nars	tr|A0A498WGK2|A0A498WGK2_MOUSE Asparagine--tRNA ligase OS=Mus musculus OX=10090 GN=Nars PE=1 SV=1;sp|Q8BP47|SYNC_MOUSE Asparagine--tRNA ligase, cytoplasmic OS=Mus musculus OX=10090 GN=NARS1 PE=1 SV=2;tr|A0A494BB89|A0A494BB89_MOUSE Asparaginyl-tRNA syntheta	9	25	25	25	7	6	14	14	13	14	11	15	15	19	18	15	12	14	13	16	16	16	17	16	14	11	18	17	11	13	15	15	13	12	7	6	14	14	13	14	11	15
A0A498WGK6;Q9ET30	A0A498WGK6;Q9ET30	12;12	12;12	12;12	Transmembrane 9 superfamily member 3	Tm9sf3	tr|A0A498WGK6|A0A498WGK6_MOUSE Transmembrane 9 superfamily member OS=Mus musculus OX=10090 GN=Tm9sf3 PE=1 SV=1;sp|Q9ET30|TM9S3_MOUSE Transmembrane 9 superfamily member 3 OS=Mus musculus OX=10090 GN=Tm9sf3 PE=1 SV=1	2	12	12	12	10	4	10	10	8	9	8	12	10	11	10	10	11	9	11	11	11	11	12	10	11	10	11	11	10	7	10	7	10	8	10	4	10	10	8	9	8	12
A0A571BD95;A0A5F8MP95;Q9ES00;G3UZD6;G3UZM6;H7BXC2	A0A571BD95;A0A5F8MP95;Q9ES00;G3UZD6	13;13;13;10;3;2	13;13;13;10;3;2	12;12;12;9;2;2	Ubiquitin conjugation factor E4 B	Ube4b	tr|A0A571BD95|A0A571BD95_MOUSE Ubiquitin conjugation factor E4 B OS=Mus musculus OX=10090 GN=Ube4b PE=1 SV=1;tr|A0A5F8MP95|A0A5F8MP95_MOUSE Ubiquitin conjugation factor E4 B OS=Mus musculus OX=10090 GN=Ube4b PE=1 SV=1;sp|Q9ES00|UBE4B_MOUSE Ubiquitin conjug	6	13	13	12	2	2	4	3	3	3	3	6	5	1	2	3	1	6	4	4	5	6	2	4	3	4	4	4	3	3	5	3	5	1	2	2	4	3	3	3	3	6
A0A571BDS5	A0A571BDS5	16	11	11			tr|A0A571BDS5|A0A571BDS5_MOUSE Maltase-glucoamylase 2, pseudogene OS=Mus musculus OX=10090 GN=Mgam2-ps PE=1 SV=1	1	16	11	11	8	9	10	11	8	11	12	13	14	13	12	14	11	10	11	13	9	11	16	12	9	9	5	14	12	7	11	8	9	11	5	6	6	6	4	7	7	8
A0A571BEC9;O88492	A0A571BEC9;O88492	12;12	12;12	12;12	Perilipin-4	Plin4	tr|A0A571BEC9|A0A571BEC9_MOUSE Perilipin-4 OS=Mus musculus OX=10090 GN=Plin4 PE=1 SV=1;sp|O88492|PLIN4_MOUSE Perilipin-4 OS=Mus musculus OX=10090 GN=Plin4 PE=1 SV=2	2	12	12	12	1	2	3	2	0	2	2	4	3	1	2	2	1	1	1	1	1	1	1	1	0	2	9	0	0	1	2	2	0	0	1	2	3	2	0	2	2	4
A0A571BEG7;Q63ZW7;A2ADS6;A2ADS8;A2ADT1;F6RSZ8;A3KG83;A3KG84	A0A571BEG7;Q63ZW7;A2ADS6;A2ADS8	17;17;16;13;3;2;1;1	17;17;16;13;3;2;1;1	16;16;15;13;3;2;0;0	InaD-like protein	Inadl	tr|A0A571BEG7|A0A571BEG7_MOUSE InaD-like protein OS=Mus musculus OX=10090 GN=Patj PE=1 SV=1;sp|Q63ZW7|INADL_MOUSE InaD-like protein OS=Mus musculus OX=10090 GN=Patj PE=1 SV=2;tr|A2ADS6|A2ADS6_MOUSE InaD-like protein OS=Mus musculus OX=10090 GN=Patj PE=1 SV	8	17	17	16	5	3	5	4	5	6	3	6	8	8	7	9	8	6	6	6	5	9	8	6	11	4	3	6	3	2	9	3	5	6	5	3	5	4	5	6	3	6
A0A571BEI2;Q6PIU9	A0A571BEI2;Q6PIU9	3;3	3;3	3;3	Uncharacterized protein FLJ45252 homolog		tr|A0A571BEI2|A0A571BEI2_MOUSE AP2-associated protein kinase 1 (Fragment) OS=Mus musculus OX=10090 GN=Aak1 PE=1 SV=1;sp|Q6PIU9|YJ005_MOUSE Uncharacterized protein FLJ45252 homolog OS=Mus musculus OX=10090 PE=1 SV=2	2	3	3	3	1	1	2	1	0	1	2	3	2	1	2	2	2	2	2	1	3	2	1	1	1	0	1	2	0	1	2	0	1	1	1	1	2	1	0	1	2	3
A0A571BEI5;Q7TSZ8	A0A571BEI5;Q7TSZ8	3;3	3;3	3;3	Nucleus accumbens-associated protein 1	Nacc1	tr|A0A571BEI5|A0A571BEI5_MOUSE Nucleus accumbens-associated protein 1 (Fragment) OS=Mus musculus OX=10090 GN=Nacc1 PE=1 SV=1;sp|Q7TSZ8|NACC1_MOUSE Nucleus accumbens-associated protein 1 OS=Mus musculus OX=10090 GN=Nacc1 PE=1 SV=1	2	3	3	3	1	0	1	1	0	0	0	2	0	0	0	0	0	1	2	2	0	1	0	0	0	1	1	0	2	0	0	0	1	0	1	0	1	1	0	0	0	2
A0A571BF69;B5THE2;A0A0J9YVE6;A0A0J9YVJ0;Q6XK23	A0A571BF69;B5THE2	116;76;53;46;11	116;76;53;46;11	108;70;49;41;11		Mgam	tr|A0A571BF69|A0A571BF69_MOUSE Maltase-glucoamylase OS=Mus musculus OX=10090 GN=Mgam PE=1 SV=1;tr|B5THE2|B5THE2_MOUSE Maltase-glucoamylase OS=Mus musculus OX=10090 GN=Mgam PE=1 SV=1	5	116	116	108	79	55	84	85	75	82	81	94	101	101	90	83	89	95	92	86	95	104	97	94	96	69	9	88	84	65	89	68	89	82	79	55	84	85	75	82	81	94
014;1372015;1372016;1372017;1372018;1372019;1372020;1372021;1372022;1372023;1372024;1372025;1372026;1372027;1372028;1372029;1372030;1372031;1372032;1372033;1372034;1372035;1372036;1372037;1372038;1372039;1372040;1372041;1372042;1372043;1372044;1372045;1372046;1372047;1372048;1372049;1372050;1372051;1372052;1372053;1372054;1372055;1372056;1372057;1372058;1372059;1372060;1372061;1372062;1372063;137…	13618;13619;13620;13621;18404;18405;18406;18407;18408;18409;18410;18411;18412;18413;18414;18415;18416;18417;18418;18419;18420;18421;18422;18423;18424;18425;18426;18427;18428;18429;18430;18431;18432;18433;18434;18435;18436;18437;18438;18439;18440;18441;18442;18443;18444;18445;18446;18447;18448;18449;18450;18451;18452;18453;18454;18455;18456;18457;18458;18459;18460;18461;18462;18463;18464;18465;184…
164624;1164625;1164626;1164627;1164628;1164629;1164630;1164631;1164632;1164633;1164634;1164635;1164636;1164637;1164638;1164639;1164640;1164641;1164642;1164643;1164644;1164645;1164646;1164647;1164648;1164649;1164650;1164651;1164652;1164653;1164654;1164655;1164656;1164657;1164658;1164659;1164660;1164661;1164662;1164663;1164664;1164665;1164666;1164667;1164668;1164669;1181825;1181826;1181827;1181828;…	13618;18408;18471;42785;147674;158532;162572;202599;255977;290479;299955;304125;312029;312031;320246;342796;342926;343015;355459;374436;394022;394167;400837;412494;412498;412515;412562;412710;460492;508170;511082;511109;534472;541053;541153;541215;545689;555379;555421;555527;556313;556511;556519;556524;618834;670392;704068;706009;714731;714911;759736;759753;767797;767919;771492;793884;798044;8194…	46;47;48;49;50;51;52;53;54	391;898;1257;1438;2655;2683;2687;2697;3487
A0A571BFA7;Q148V8	A0A571BFA7;Q148V8	19;19	19;19	19;19	Protein FAM83H	Fam83h	tr|A0A571BFA7|A0A571BFA7_MOUSE Protein FAM83H OS=Mus musculus OX=10090 GN=Fam83h PE=1 SV=1;sp|Q148V8|FA83H_MOUSE Protein FAM83H OS=Mus musculus OX=10090 GN=Fam83h PE=1 SV=1	2	19	19	19	6	8	11	7	9	5	6	15	12	10	4	8	7	10	7	3	12	7	11	7	5	4	10	7	8	5	4	5	3	5	6	8	11	7	9	5	6	15
O35452;A0A571BG59;A0A5F8MPH8;E9Q2T3	O35452;A0A571BG59;A0A5F8MPH8;E9Q2T3	24;24;24;20	24;24;24;20	24;24;24;20		Tnxb	tr|O35452|O35452_MOUSE Tenascin X OS=Mus musculus OX=10090 GN=Tnxb PE=1 SV=1;tr|A0A571BG59|A0A571BG59_MOUSE Tenascin XB OS=Mus musculus OX=10090 GN=Tnxb PE=1 SV=1;tr|A0A5F8MPH8|A0A5F8MPH8_MOUSE Tenascin XB OS=Mus musculus OX=10090 GN=Tnxb PE=1 SV=1;tr|E9Q2	4	24	24	24	0	2	1	1	1	0	0	0	0	0	0	0	1	1	0	0	0	0	0	1	0	0	22	0	0	0	1	0	1	1	0	2	1	1	1	0	0	0
E9PUE7;A0A571BG95;Q5SSL4;H3BKV6;H3BKT3;H3BJY3	E9PUE7;A0A571BG95;Q5SSL4	15;15;15;7;3;2	15;15;15;7;3;2	14;14;14;7;3;1	Active breakpoint cluster region-related protein	Abr	tr|E9PUE7|E9PUE7_MOUSE Active breakpoint cluster region-related protein OS=Mus musculus OX=10090 GN=Abr PE=1 SV=1;tr|A0A571BG95|A0A571BG95_MOUSE Active breakpoint cluster region-related protein OS=Mus musculus OX=10090 GN=Abr PE=1 SV=1;sp|Q5SSL4|ABR_MOUSE	6	15	15	14	8	6	6	9	9	9	7	12	11	10	11	8	8	8	11	9	9	9	8	8	9	9	7	9	11	9	10	6	9	6	8	6	6	9	9	9	7	12
Q3U9D6;A0A5F8MP92;A0A5F8MPW8;Q8R313	Q3U9D6;A0A5F8MP92;A0A5F8MPW8;Q8R313	4;4;3;2	4;4;3;2	4;4;3;2	Exocyst complex component 6	Exoc6	tr|Q3U9D6|Q3U9D6_MOUSE Exocyst complex component OS=Mus musculus OX=10090 GN=Exoc6 PE=1 SV=1;tr|A0A5F8MP92|A0A5F8MP92_MOUSE Exocyst complex component OS=Mus musculus OX=10090 GN=Exoc6 PE=1 SV=1;tr|A0A5F8MPW8|A0A5F8MPW8_MOUSE Exocyst complex component OS=Mu	4	4	4	4	2	1	1	0	1	1	1	1	2	1	2	2	1	1	2	1	2	2	2	2	1	2	0	1	1	3	2	1	2	2	2	1	1	0	1	1	1	1
A0A5F8MP98;A0A5F8MPF2;Q5SSZ5	A0A5F8MP98;A0A5F8MPF2;Q5SSZ5	12;12;12	9;9;9	9;9;9	Tensin-3	Tns3	tr|A0A5F8MP98|A0A5F8MP98_MOUSE Tensin-3 OS=Mus musculus OX=10090 GN=Tns3 PE=1 SV=1;tr|A0A5F8MPF2|A0A5F8MPF2_MOUSE Tensin-3 OS=Mus musculus OX=10090 GN=Tns3 PE=1 SV=1;sp|Q5SSZ5|TENS3_MOUSE Tensin-3 OS=Mus musculus OX=10090 GN=Tns3 PE=1 SV=1	3	12	9	9	3	2	3	3	2	1	1	7	4	4	4	5	2	3	3	3	5	5	2	3	3	2	6	3	1	1	3	1	2	1	2	0	3	3	2	1	0	7
A0A5F8MPB5;Q61739	A0A5F8MPB5;Q61739	30;30	30;30	10;10	Integrin alpha-6;Integrin alpha-6 heavy chain;Integrin alpha-6 light chain	Itga6	tr|A0A5F8MPB5|A0A5F8MPB5_MOUSE Integrin alpha-6 OS=Mus musculus OX=10090 GN=Itga6 PE=1 SV=1;sp|Q61739|ITA6_MOUSE Integrin alpha-6 OS=Mus musculus OX=10090 GN=Itga6 PE=1 SV=3	2	30	30	10	16	11	17	14	15	17	17	23	21	19	17	16	15	18	18	16	21	19	20	18	17	18	19	20	22	17	16	19	18	16	16	11	17	14	15	17	17	23
A0A5F8MPF0;Q60575	A0A5F8MPF0;Q60575	5;5	3;3	1;1	Kinesin-like protein KIF1B	Kif1b	tr|A0A5F8MPF0|A0A5F8MPF0_MOUSE Kinesin-like protein KIF1B OS=Mus musculus OX=10090 GN=Kif1b PE=1 SV=1;sp|Q60575|KIF1B_MOUSE Kinesin-like protein KIF1B OS=Mus musculus OX=10090 GN=Kif1b PE=1 SV=2	2	5	3	1	1	1	1	0	0	1	2	2	2	0	1	0	2	1	1	0	3	1	0	0	1	1	2	0	1	2	0	2	1	1	1	1	1	0	0	0	1	1
A0A5F8MPF6;A0A5F8MPH6;Q6P9R4	A0A5F8MPF6;A0A5F8MPH6;Q6P9R4	4;4;4	4;4;4	4;4;4	Rho guanine nucleotide exchange factor 18	Arhgef18	tr|A0A5F8MPF6|A0A5F8MPF6_MOUSE Rho guanine nucleotide exchange factor 18 OS=Mus musculus OX=10090 GN=Arhgef18 PE=1 SV=1;tr|A0A5F8MPH6|A0A5F8MPH6_MOUSE Rho guanine nucleotide exchange factor 18 OS=Mus musculus OX=10090 GN=Arhgef18 PE=1 SV=1;sp|Q6P9R4|ARHGI_	3	4	4	4	1	0	0	1	0	2	0	2	3	2	2	2	1	1	0	0	2	2	2	1	0	0	0	0	1	0	2	0	2	0	1	0	0	1	0	2	0	2
A0A5F8MPX2;A0A5F8MPH5;Q99N50;A0A5F8MPI7;A0A140LJF2	A0A5F8MPX2;A0A5F8MPH5;Q99N50;A0A5F8MPI7	6;6;6;4;2	6;6;6;4;2	6;6;6;4;2	Synaptotagmin-like protein 2	Sytl2	tr|A0A5F8MPX2|A0A5F8MPX2_MOUSE Synaptotagmin-like protein 2 OS=Mus musculus OX=10090 GN=Sytl2 PE=1 SV=1;tr|A0A5F8MPH5|A0A5F8MPH5_MOUSE Synaptotagmin-like protein 2 OS=Mus musculus OX=10090 GN=Sytl2 PE=1 SV=1;sp|Q99N50|SYTL2_MOUSE Synaptotagmin-like protein	5	6	6	6	3	2	1	1	3	2	1	3	3	2	2	2	2	2	4	0	2	3	1	2	2	1	1	2	2	2	1	0	2	1	3	2	1	1	3	2	1	3
A0A5F8MPK9;Q9EP69;A0A1L1SR59	A0A5F8MPK9;Q9EP69	29;29;1	29;29;1	29;29;1	Phosphatidylinositide phosphatase SAC1	Sacm1l	tr|A0A5F8MPK9|A0A5F8MPK9_MOUSE Phosphatidylinositol-3-phosphatase SAC1 OS=Mus musculus OX=10090 GN=Sacm1l PE=1 SV=1;sp|Q9EP69|SAC1_MOUSE Phosphatidylinositol-3-phosphatase SAC1 OS=Mus musculus OX=10090 GN=Sacm1l PE=1 SV=1	3	29	29	29	17	12	20	19	16	19	15	26	24	24	22	21	18	24	23	24	25	24	24	21	21	16	21	22	23	16	20	14	21	18	17	12	20	19	16	19	15	26
A0A5F8MPL0;E9Q7P6;Q05860	A0A5F8MPL0;E9Q7P6;Q05860	7;7;6	7;7;6	7;7;6	Formin-1	Fmn1	tr|A0A5F8MPL0|A0A5F8MPL0_MOUSE Formin-1 OS=Mus musculus OX=10090 GN=Fmn1 PE=1 SV=1;tr|E9Q7P6|E9Q7P6_MOUSE Formin-1 OS=Mus musculus OX=10090 GN=Fmn1 PE=1 SV=1;sp|Q05860|FMN1_MOUSE Formin-1 OS=Mus musculus OX=10090 GN=Fmn1 PE=1 SV=2	3	7	7	7	4	2	3	2	3	3	2	5	4	3	3	4	4	2	4	1	4	1	4	4	0	4	0	1	5	1	3	1	1	5	4	2	3	2	3	3	2	5
A0A5F8MPM8	A0A5F8MPM8	7	2	2			tr|A0A5F8MPM8|A0A5F8MPM8_MOUSE Spectrin beta, non-erythrocytic 2 (Fragment) OS=Mus musculus OX=10090 GN=Sptbn2 PE=1 SV=2	1	7	2	2	3	3	4	4	4	3	3	6	4	6	4	3	5	5	4	5	5	5	6	4	4	3	5	3	3	3	3	2	4	3	1	2	2	2	2	2	2	2
A0A5F8MPP1;Q5PR69;F7BFN2	A0A5F8MPP1;Q5PR69	20;20;4	20;20;4	20;20;4	Uncharacterized protein KIAA1211	Kiaa1211	tr|A0A5F8MPP1|A0A5F8MPP1_MOUSE Capping protein-inhibiting regulator of actin dynamics OS=Mus musculus OX=10090 GN=Cracd PE=1 SV=1;sp|Q5PR69|CRACD_MOUSE Capping protein-inhibiting regulator of actin dynamics OS=Mus musculus OX=10090 GN=Cracd PE=1 SV=4	3	20	20	20	9	9	8	9	4	8	7	11	9	8	11	13	6	10	9	10	9	12	12	9	7	6	1	7	6	6	6	7	8	6	9	9	8	9	4	8	7	11
A0A5F8MPP4;P57080	A0A5F8MPP4;P57080	4;4	4;4	4;4	Ubiquitin carboxyl-terminal hydrolase 25	Usp25	tr|A0A5F8MPP4|A0A5F8MPP4_MOUSE Ubiquitin carboxyl-terminal hydrolase 25 OS=Mus musculus OX=10090 GN=Usp25 PE=1 SV=1;sp|P57080|UBP25_MOUSE Ubiquitin carboxyl-terminal hydrolase 25 OS=Mus musculus OX=10090 GN=Usp25 PE=1 SV=2	2	4	4	4	1	0	4	0	0	0	0	0	0	0	1	1	1	0	1	1	1	1	0	1	0	0	0	0	0	0	0	1	1	1	1	0	4	0	0	0	0	0
E9PUK3;A0A5F8MPQ8;E9PUI5;Q8K012;A0A0G2JFM9	E9PUK3;A0A5F8MPQ8;E9PUI5;Q8K012;A0A0G2JFM9	11;11;11;11;9	11;11;11;11;9	11;11;11;11;9	Formin-binding protein 1-like	Fnbp1l	tr|E9PUK3|E9PUK3_MOUSE Formin-binding protein 1-like OS=Mus musculus OX=10090 GN=Fnbp1l PE=1 SV=1;tr|A0A5F8MPQ8|A0A5F8MPQ8_MOUSE Formin-binding protein 1-like OS=Mus musculus OX=10090 GN=Fnbp1l PE=1 SV=1;tr|E9PUI5|E9PUI5_MOUSE Formin-binding protein 1-like	5	11	11	11	5	1	7	5	3	3	5	7	7	7	7	8	4	6	6	6	6	7	4	6	3	8	2	4	6	4	5	2	3	4	5	1	7	5	3	3	5	7
E9QMC1;A0A5F8MPT6;P59242;A0A0G2JEK8;REV__Q9ER60;REV__G3X8T7	E9QMC1;A0A5F8MPT6;P59242	70;70;64;18;1;1	70;70;64;18;1;1	1;1;1;1;0;0	Cingulin	Cgn	tr|E9QMC1|E9QMC1_MOUSE Cingulin OS=Mus musculus OX=10090 GN=Cgn PE=1 SV=2;tr|A0A5F8MPT6|A0A5F8MPT6_MOUSE Cingulin OS=Mus musculus OX=10090 GN=Cgn PE=1 SV=1;sp|P59242|CING_MOUSE Cingulin OS=Mus musculus OX=10090 GN=Cgn PE=1 SV=1	6	70	70	1	36	33	38	37	37	42	35	55	45	47	42	48	34	41	43	43	47	44	49	42	42	39	35	42	38	38	46	27	36	33	36	33	38	37	37	42	35	55
A0A5F8MPW1;Q3UTR7;P11859	A0A5F8MPW1;Q3UTR7;P11859	2;2;2	2;2;2	2;2;2	Angiotensinogen;Angiotensin-1;Angiotensin-2;Angiotensin-3;Angiotensin-4;Angiotensin 1-9;Angiotensin 1-7;Angiotensin 1-5;Angiotensin 1-4	Agt	tr|A0A5F8MPW1|A0A5F8MPW1_MOUSE Angiotensinogen OS=Mus musculus OX=10090 GN=Agt PE=1 SV=1;tr|Q3UTR7|Q3UTR7_MOUSE Angiotensinogen OS=Mus musculus OX=10090 GN=Agt PE=1 SV=1;sp|P11859|ANGT_MOUSE Angiotensinogen OS=Mus musculus OX=10090 GN=Agt PE=1 SV=1	3	2	2	2	1	0	0	0	0	1	0	1	0	0	0	0	1	0	0	0	1	0	0	0	0	0	2	0	0	0	0	0	1	0	1	0	0	0	0	1	0	1
A0A5F8MPX8;Q921E6;A0A140LIG5;A0A140LIN6	A0A5F8MPX8;Q921E6;A0A140LIG5	8;8;5;3	8;8;5;3	8;8;5;3	Polycomb protein EED	Eed	tr|A0A5F8MPX8|A0A5F8MPX8_MOUSE Polycomb protein EED OS=Mus musculus OX=10090 GN=Eed PE=1 SV=2;sp|Q921E6|EED_MOUSE Polycomb protein EED OS=Mus musculus OX=10090 GN=Eed PE=1 SV=1;tr|A0A140LIG5|A0A140LIG5_MOUSE Polycomb protein EED (Fragment) OS=Mus musculus	4	8	8	8	1	1	3	3	0	2	1	6	4	3	4	2	2	6	4	4	6	2	4	4	2	3	2	3	5	1	4	1	4	1	1	1	3	3	0	2	1	6
A0A5F8MPY3;P34152;A0A2I3BRG7;A0A2I3BQ85	A0A5F8MPY3;P34152	15;15;1;1	14;14;1;1	14;14;1;1	Focal adhesion kinase 1	Ptk2	tr|A0A5F8MPY3|A0A5F8MPY3_MOUSE Non-specific protein-tyrosine kinase OS=Mus musculus OX=10090 GN=Ptk2 PE=1 SV=1;sp|P34152|FAK1_MOUSE Focal adhesion kinase 1 OS=Mus musculus OX=10090 GN=Ptk2 PE=1 SV=4	4	15	14	14	6	4	7	3	4	2	1	7	7	6	7	6	1	6	6	6	6	4	6	1	6	2	2	8	0	4	5	2	4	3	6	3	7	2	3	1	1	6
G3X8Z1;A0A5F8MQB6;Q6Q473	G3X8Z1;A0A5F8MQB6;Q6Q473	29;29;28	14;14;13	14;14;13	Calcium-activated chloride channel regulator 4A;Calcium-activated chloride channel regulator 4A, 110 kDa form;Calcium-activated chloride channel regulator 4A, 30 kDa form	Clca4a	tr|G3X8Z1|G3X8Z1_MOUSE Calcium-activated chloride channel regulator 4A OS=Mus musculus OX=10090 GN=Clca4a PE=1 SV=2;tr|A0A5F8MQB6|A0A5F8MQB6_MOUSE Calcium-activated chloride channel regulator 4A OS=Mus musculus OX=10090 GN=Clca4a PE=1 SV=1;sp|Q6Q473|CLA4A_	3	29	14	14	22	17	15	17	15	17	19	15	26	25	18	17	20	20	20	20	22	26	20	24	17	14	15	12	19	19	21	20	22	23	10	8	6	8	4	6	9	6
A0A5H1ZRL3;Q8C4Y3;F6SWS9;F6UFF7	A0A5H1ZRL3;Q8C4Y3	10;8;2;1	10;8;2;1	10;8;2;1	Negative elongation factor B	Nelfb	tr|A0A5H1ZRL3|A0A5H1ZRL3_MOUSE Negative elongation factor B OS=Mus musculus OX=10090 GN=Nelfb PE=1 SV=1;sp|Q8C4Y3|NELFB_MOUSE Negative elongation factor B OS=Mus musculus OX=10090 GN=Nelfb PE=1 SV=2	4	10	10	10	4	4	6	4	4	4	5	5	4	5	5	5	4	5	4	6	4	4	3	3	6	5	4	5	3	4	4	5	5	3	4	4	6	4	4	4	5	5
A0A5K1VVQ9;A2ASS6;A0A5K1VVQ1;E9Q8N1;E9Q8K5;F7CR78	A0A5K1VVQ9;A2ASS6;A0A5K1VVQ1;E9Q8N1;E9Q8K5	26;26;25;25;25;2	26;26;25;25;25;2	26;26;25;25;25;2	Titin	Ttn	tr|A0A5K1VVQ9|A0A5K1VVQ9_MOUSE Titin OS=Mus musculus OX=10090 GN=Ttn PE=1 SV=1;sp|A2ASS6|TITIN_MOUSE Titin OS=Mus musculus OX=10090 GN=Ttn PE=1 SV=1;tr|A0A5K1VVQ1|A0A5K1VVQ1_MOUSE Titin OS=Mus musculus OX=10090 GN=Ttn PE=1 SV=1;tr|E9Q8N1|E9Q8N1_MOUSE Titin	6	26	26	26	7	1	5	7	8	10	10	13	6	8	4	8	8	10	9	7	8	5	6	9	8	9	2	9	8	6	6	7	8	8	7	1	5	7	8	10	10	13
A0A5K1VVS7;Q99KD5;A0A0U1RNI4	A0A5K1VVS7;Q99KD5	25;25;4	25;25;4	16;16;0	Protein unc-45 homolog A	Unc45a	tr|A0A5K1VVS7|A0A5K1VVS7_MOUSE Protein unc-45 homolog A OS=Mus musculus OX=10090 GN=Unc45a PE=1 SV=1;sp|Q99KD5|UN45A_MOUSE Protein unc-45 homolog A OS=Mus musculus OX=10090 GN=Unc45a PE=1 SV=2	3	25	25	16	10	7	8	4	9	9	10	13	11	10	8	10	8	8	8	9	11	11	12	7	6	6	16	8	9	10	9	10	8	6	10	7	8	4	9	9	10	13
A0A668KLF8;A0A668KL31;B1AST8;B1AST7;E9QLW6;E9Q1Q1;Q60592;B1AST6;B1AST5	A0A668KLF8;A0A668KL31;B1AST8;B1AST7;E9QLW6;E9Q1Q1;Q60592	4;4;4;4;4;4;4;1;1	3;3;3;3;3;3;3;1;1	3;3;3;3;3;3;3;1;1	Microtubule-associated serine/threonine-protein kinase 2	Mast2	tr|A0A668KLF8|A0A668KLF8_MOUSE Non-specific serine/threonine protein kinase OS=Mus musculus OX=10090 GN=Mast2 PE=1 SV=1;tr|A0A668KL31|A0A668KL31_MOUSE Non-specific serine/threonine protein kinase OS=Mus musculus OX=10090 GN=Mast2 PE=1 SV=1;tr|B1AST8|B1AST8	9	4	3	3	1	1	2	2	1	1	1	1	3	1	1	2	1	2	1	1	1	1	3	1	1	3	0	1	2	1	2	1	1	2	0	0	1	1	0	0	0	0
A0A668KLB7;Q8BXK9	A0A668KLB7;Q8BXK9	15;10	15;10	14;9	Chloride intracellular channel protein 5	Clic5	tr|A0A668KLB7|A0A668KLB7_MOUSE Chloride intracellular channel protein OS=Mus musculus OX=10090 GN=Clic5 PE=1 SV=1;sp|Q8BXK9|CLIC5_MOUSE Chloride intracellular channel protein 5 OS=Mus musculus OX=10090 GN=Clic5 PE=1 SV=1	2	15	15	14	13	3	9	10	6	8	9	9	11	10	11	11	9	11	12	10	8	14	12	11	11	7	2	11	7	6	10	7	13	10	13	3	9	10	6	8	9	9
A7E1Z5;E9Q8N8;A0A668KM61;O88343	A7E1Z5;E9Q8N8;A0A668KM61;O88343	6;6;6;6	6;6;6;6	2;2;2;2	Anion exchange protein;Electrogenic sodium bicarbonate cotransporter 1	Slc4a4	tr|A7E1Z5|A7E1Z5_MOUSE Anion exchange protein OS=Mus musculus OX=10090 GN=Slc4a4 PE=1 SV=1;tr|E9Q8N8|E9Q8N8_MOUSE Anion exchange protein OS=Mus musculus OX=10090 GN=Slc4a4 PE=1 SV=1;tr|A0A668KM61|A0A668KM61_MOUSE Anion exchange protein OS=Mus musculus OX=1	4	6	6	2	3	1	3	3	4	3	3	6	5	2	3	5	5	6	5	6	4	5	3	4	4	4	0	4	3	2	2	2	5	4	3	1	3	3	4	3	3	6
Q3TIW9;A0A6I8MWV7	Q3TIW9;A0A6I8MWV7	16;16	16;16	16;16		Enpp7	sp|Q3TIW9|ENPP7_MOUSE Ectonucleotide pyrophosphatase/phosphodiesterase family member 7 OS=Mus musculus OX=10090 GN=Enpp7 PE=1 SV=1;tr|A0A6I8MWV7|A0A6I8MWV7_MOUSE Ectonucleotide pyrophosphatase/phosphodiesterase family member 7 OS=Mus musculus OX=10090 GN=E	2	16	16	16	9	5	10	10	11	11	7	12	12	11	8	10	9	10	9	9	12	13	10	9	10	6	1	11	10	8	11	8	13	8	9	5	10	10	11	11	7	12
A2A5E1;A0A6I8MX00;A0A6I8MWX8;Q9QYI3;A0A6I8MWZ1;A0A6I8MWY7;A0A6I8MWZ9;F7BTP8;A0A6I8MWW2;A0A6I8MX31;A0A6I8MWZ5;A0A6I8MWW0	A2A5E1;A0A6I8MX00;A0A6I8MWX8;Q9QYI3;A0A6I8MWZ1;A0A6I8MWY7;A0A6I8MWZ9;F7BTP8	26;26;26;26;23;20;17;15;7;7;5;3	26;26;26;26;23;20;17;15;7;7;5;3	26;26;26;26;23;20;17;15;7;7;5;3	DnaJ homolog subfamily C member 7	Dnajc7	tr|A2A5E1|A2A5E1_MOUSE DnaJ homolog subfamily C member 7 OS=Mus musculus OX=10090 GN=Dnajc7 PE=1 SV=2;tr|A0A6I8MX00|A0A6I8MX00_MOUSE DnaJ homolog subfamily C member 7 OS=Mus musculus OX=10090 GN=Dnajc7 PE=1 SV=1;tr|A0A6I8MWX8|A0A6I8MWX8_MOUSE DnaJ homolog	12	26	26	26	15	9	19	15	15	13	13	19	21	15	19	15	16	17	16	17	16	16	15	14	16	18	11	20	13	14	16	19	15	15	15	9	19	15	15	13	13	19
Z4YJU8;A0A6I8MWY5;E9PUQ5;A0A6I8MX07;Q921M4;A2AN46;A2AN45;A2AN48;A2AN42	Z4YJU8;A0A6I8MWY5;E9PUQ5;A0A6I8MX07;Q921M4	30;30;30;29;29;9;6;6;1	30;30;30;29;29;9;6;6;1	30;30;30;29;29;9;6;6;1	Golgin subfamily A member 2	Golga2	tr|Z4YJU8|Z4YJU8_MOUSE Golgin subfamily A member 2 OS=Mus musculus OX=10090 GN=Golga2 PE=1 SV=3;tr|A0A6I8MWY5|A0A6I8MWY5_MOUSE Golgin subfamily A member 2 OS=Mus musculus OX=10090 GN=Golga2 PE=1 SV=1;tr|E9PUQ5|E9PUQ5_MOUSE Golgin subfamily A member 2 OS=Mu	9	30	30	30	18	11	16	19	14	16	16	22	20	16	21	16	15	16	20	18	14	18	17	18	16	17	17	17	14	17	14	12	15	16	18	11	16	19	14	16	16	22
Q8R5C0;A0A6I8MWZ8;P47802;G3XA66;D3Z3F4;G3UXX9;G3UYJ5;G3XA75;G3UXB5	Q8R5C0;A0A6I8MWZ8;P47802;G3XA66;D3Z3F4;G3UXX9;G3UYJ5;G3XA75	13;13;13;12;11;9;7;7;1	13;13;13;12;11;9;7;7;1	2;2;2;1;2;2;0;0;0	Metaxin-1	Mtx1	tr|Q8R5C0|Q8R5C0_MOUSE Metaxin OS=Mus musculus OX=10090 GN=Mtx1 PE=1 SV=1;tr|A0A6I8MWZ8|A0A6I8MWZ8_MOUSE Metaxin-1 OS=Mus musculus OX=10090 GN=Mtx1 PE=1 SV=1;sp|P47802|MTX1_MOUSE Metaxin-1 OS=Mus musculus OX=10090 GN=Mtx1 PE=1 SV=1;tr|G3XA66|G3XA66_MOUSE M	9	13	13	2	6	3	6	8	8	8	7	9	9	8	6	7	8	5	6	7	6	8	7	6	8	6	9	9	9	6	7	8	7	4	6	3	6	8	8	8	7	9
A0A6I8MX27;P16125;D3Z7F0;A0A0N4SVV8	A0A6I8MX27;P16125;D3Z7F0;A0A0N4SVV8	6;6;5;4	3;3;2;1	3;3;2;1	L-lactate dehydrogenase B chain;L-lactate dehydrogenase	Ldhb	tr|A0A6I8MX27|A0A6I8MX27_MOUSE L-lactate dehydrogenase OS=Mus musculus OX=10090 GN=Ldhb PE=1 SV=1;sp|P16125|LDHB_MOUSE L-lactate dehydrogenase B chain OS=Mus musculus OX=10090 GN=Ldhb PE=1 SV=2;tr|D3Z7F0|D3Z7F0_MOUSE L-lactate dehydrogenase (Fragment) OS=M	4	6	3	3	2	2	2	2	2	2	3	2	2	2	2	2	2	2	2	3	3	2	2	2	2	2	5	2	2	2	3	2	2	2	0	0	0	0	0	0	0	0
A0A7N9VRC4;Q8R0W0	A0A7N9VRC4;Q8R0W0	119;119	117;117	117;117	Epiplakin	Eppk1	tr|A0A7N9VRC4|A0A7N9VRC4_MOUSE Epiplakin OS=Mus musculus OX=10090 GN=Eppk1 PE=1 SV=1;sp|Q8R0W0|EPIPL_MOUSE Epiplakin OS=Mus musculus OX=10090 GN=Eppk1 PE=1 SV=2	2	119	117	117	61	46	73	57	57	61	61	84	71	76	77	72	68	66	76	77	67	68	66	65	73	59	63	73	56	56	58	53	63	54	60	45	72	56	56	60	60	83
A0A8I4P9C4;E9Q555;A0A171EBL2;Q3U0U2	A0A8I4P9C4;E9Q555;A0A171EBL2	87;87;86;6	87;87;86;6	87;87;86;6	E3 ubiquitin-protein ligase RNF213	Rnf213	tr|A0A8I4P9C4|A0A8I4P9C4_MOUSE E3 ubiquitin-protein ligase RNF213 OS=Mus musculus OX=10090 GN=Rnf213 PE=1 SV=1;sp|E9Q555|RN213_MOUSE E3 ubiquitin-protein ligase RNF213 OS=Mus musculus OX=10090 GN=Rnf213 PE=1 SV=3;tr|A0A171EBL2|A0A171EBL2_MOUSE E3 ubiquitin	4	87	87	87	31	21	61	44	57	38	32	46	31	33	48	33	38	42	38	46	47	41	49	42	35	20	20	36	33	38	24	25	30	33	31	21	61	44	57	38	32	46
A0A8Q0PQH5;Q9CR41	A0A8Q0PQH5;Q9CR41	1;1	1;1	1;1	Huntingtin-interacting protein K	Hypk	tr|A0A8Q0PQH5|A0A8Q0PQH5_MOUSE Huntingtin-interacting protein K OS=Mus musculus OX=10090 GN=Hypk PE=4 SV=1;sp|Q9CR41|HYPK_MOUSE Huntingtin-interacting protein K OS=Mus musculus OX=10090 GN=Hypk PE=1 SV=3	2	1	1	1	0	0	1	1	0	0	1	0	1	1	1	1	1	1	1	1	1	0	1	1	1	1	0	1	0	1	1	0	0	1	0	0	1	1	0	0	1	0
A0JNY3;Q8BUV3	A0JNY3;Q8BUV3	18;18	18;18	18;18	Gephyrin;Molybdopterin adenylyltransferase;Molybdopterin molybdenumtransferase	Gphn	tr|A0JNY3|A0JNY3_MOUSE Gephyrin OS=Mus musculus OX=10090 GN=Gphn PE=1 SV=1;sp|Q8BUV3|GEPH_MOUSE Gephyrin OS=Mus musculus OX=10090 GN=Gphn PE=1 SV=2	2	18	18	18	7	2	8	7	8	6	6	12	8	10	11	11	10	10	10	13	7	10	11	10	11	11	6	13	3	8	6	5	7	8	7	2	8	7	8	6	6	12
A0PJK7;Q8VHF2;A0A1B0GSY5;A0A1B0GRD3	A0PJK7;Q8VHF2	15;15;7;5	15;15;7;5	15;15;7;5	Cadherin-related family member 5	Cdhr5	tr|A0PJK7|A0PJK7_MOUSE Cadherin-related family member 5 OS=Mus musculus OX=10090 GN=Cdhr5 PE=1 SV=1;sp|Q8VHF2|CDHR5_MOUSE Cadherin-related family member 5 OS=Mus musculus OX=10090 GN=Cdhr5 PE=1 SV=1	4	15	15	15	13	7	13	13	12	14	9	14	12	12	13	12	13	14	14	12	14	14	14	15	11	13	9	8	14	10	11	8	13	13	13	7	13	13	12	14	9	14
A1BN54;O88990	A1BN54	68;14	39;2	4;1		Actn1	tr|A1BN54|A1BN54_MOUSE Alpha actinin 1a OS=Mus musculus OX=10090 GN=Actn1 PE=1 SV=1	2	68	39	4	36	19	37	38	32	28	33	41	41	40	33	34	34	37	34	36	36	38	33	35	41	25	60	43	24	26	36	29	35	30	18	11	19	18	12	11	13	21
A1L3S7;Q8VHR5;A0A0U1RNM2	A1L3S7;Q8VHR5	16;16;6	15;15;5	15;15;5	Transcriptional repressor p66-beta	Gatad2b	tr|A1L3S7|A1L3S7_MOUSE Gatad2b protein OS=Mus musculus OX=10090 GN=Gatad2b PE=1 SV=1;sp|Q8VHR5|P66B_MOUSE Transcriptional repressor p66-beta OS=Mus musculus OX=10090 GN=Gatad2b PE=1 SV=1	3	16	15	15	6	5	5	3	6	7	5	7	6	5	8	6	4	6	2	5	6	5	6	5	5	3	6	5	9	4	5	4	4	3	6	5	5	3	6	7	5	7
E9PXY1;A2A432;J3QJX0	E9PXY1;A2A432	13;13;4	13;13;4	6;6;3	Cullin-4B	Cul4b	tr|E9PXY1|E9PXY1_MOUSE Cullin-4B OS=Mus musculus OX=10090 GN=Cul4b PE=1 SV=2;sp|A2A432|CUL4B_MOUSE Cullin-4B OS=Mus musculus OX=10090 GN=Cul4b PE=1 SV=1	3	13	13	6	5	5	4	5	4	5	5	7	3	5	5	4	3	4	4	4	3	4	3	4	5	4	10	4	5	5	3	3	4	4	5	5	4	5	4	5	5	7
Q3UH28;Q3U1M7;A2A483;E9Q8D1;A2A482;A2A484;A2A485	Q3UH28;Q3U1M7;A2A483;E9Q8D1;A2A482;A2A484;A2A485	6;6;6;6;6;6;5	6;6;6;6;6;6;5	2;2;2;2;2;2;1		Zmynd8	tr|Q3UH28|Q3UH28_MOUSE Zinc finger, MYND-type-containing 8 OS=Mus musculus OX=10090 GN=Zmynd8 PE=1 SV=1;tr|Q3U1M7|Q3U1M7_MOUSE Zinc finger, MYND-type-containing 8 OS=Mus musculus OX=10090 GN=Zmynd8 PE=1 SV=1;tr|A2A483|A2A483_MOUSE Zinc finger, MYND-type-co	7	6	6	2	1	0	2	0	0	1	1	3	2	1	1	2	0	0	1	1	2	1	1	1	0	2	3	0	1	0	0	0	2	1	1	0	2	0	0	1	1	3
A2A4J8;Q9CQ80;A8XY17;A2A4K0;E9PXS9	A2A4J8;Q9CQ80;A8XY17;A2A4K0	6;6;5;3;1	6;6;5;3;1	6;6;5;3;1	Vacuolar protein-sorting-associated protein 25	Vps25	tr|A2A4J8|A2A4J8_MOUSE Vacuolar protein-sorting-associated protein 25 OS=Mus musculus OX=10090 GN=Vps25 PE=1 SV=1;sp|Q9CQ80|VPS25_MOUSE Vacuolar protein-sorting-associated protein 25 OS=Mus musculus OX=10090 GN=Vps25 PE=1 SV=1;tr|A8XY17|A8XY17_MOUSE Vacuol	5	6	6	6	2	1	2	2	2	1	1	3	1	2	2	1	1	3	4	1	2	1	1	2	1	3	4	2	2	1	2	3	3	2	2	1	2	2	2	1	1	3
A2A4N9;A2A4P0	A2A4N9;A2A4P0	7;7	6;6	6;6	ATP-dependent RNA helicase DHX8	Dhx8	tr|A2A4N9|A2A4N9_MOUSE RNA helicase (Fragment) OS=Mus musculus OX=10090 GN=Dhx8 PE=1 SV=8;sp|A2A4P0|DHX8_MOUSE ATP-dependent RNA helicase DHX8 OS=Mus musculus OX=10090 GN=Dhx8 PE=2 SV=1	2	7	6	6	2	2	2	3	3	3	4	5	6	3	3	6	3	2	2	3	2	4	2	2	2	5	2	5	2	2	4	1	3	4	1	1	1	2	2	2	3	4
A2A547;P84099	A2A547;P84099	15;15	15;15	15;15	Ribosomal protein L19;60S ribosomal protein L19	Rpl19	tr|A2A547|A2A547_MOUSE Ribosomal protein L19 OS=Mus musculus OX=10090 GN=Rpl19 PE=1 SV=1;sp|P84099|RL19_MOUSE 60S ribosomal protein L19 OS=Mus musculus OX=10090 GN=Rpl19 PE=1 SV=1	2	15	15	15	10	9	11	12	11	10	11	14	12	12	12	12	10	12	12	14	13	13	12	11	9	12	12	13	13	10	12	11	12	9	10	9	11	12	11	10	11	14
A2A5R2;F6YCJ0	A2A5R2	21;4	15;1	15;1	Brefeldin A-inhibited guanine nucleotide-exchange protein 2	Arfgef2	sp|A2A5R2|BIG2_MOUSE Brefeldin A-inhibited guanine nucleotide-exchange protein 2 OS=Mus musculus OX=10090 GN=Arfgef2 PE=1 SV=1	2	21	15	15	14	6	13	14	10	7	9	16	15	12	13	8	12	13	10	12	13	9	11	10	8	8	12	10	13	8	13	9	12	9	10	4	9	10	7	5	7	12
A2A5R8;Q9DBE7;A2A5S3;Q9Z108;V9GX87	A2A5R8;Q9DBE7;A2A5S3;Q9Z108;V9GX87	9;9;9;8;5	9;9;9;8;5	9;9;9;8;5	Double-stranded RNA-binding protein Staufen homolog 1	Stau1	tr|A2A5R8|A2A5R8_MOUSE Double-stranded RNA-binding protein Staufen homolog 1 OS=Mus musculus OX=10090 GN=Stau1 PE=1 SV=1;tr|Q9DBE7|Q9DBE7_MOUSE Double-stranded RNA-binding protein Staufen homolog 1 OS=Mus musculus OX=10090 GN=Stau1 PE=1 SV=1;tr|A2A5S3|A2A5	5	9	9	9	4	3	4	1	3	0	3	6	6	4	5	4	1	3	2	3	2	4	3	3	4	5	2	5	5	2	2	3	4	4	4	3	4	1	3	0	3	6
A2A6H1	A2A6H1	5	2	2		Lasp1	tr|A2A6H1|A2A6H1_MOUSE LIM and SH3 domain protein 1 (Fragment) OS=Mus musculus OX=10090 GN=Lasp1 PE=1 SV=1	1	5	2	2	2	3	2	3	3	3	2	1	3	2	3	4	2	2	4	4	4	3	4	2	4	3	2	3	2	2	3	2	3	3	0	1	1	1	1	1	0	0
A2A6J4;A2A6J7;P19973;A0A1B0GRF5	A2A6J4;A2A6J7;P19973;A0A1B0GRF5	4;4;4;2	4;4;4;2	4;4;4;2	Lymphocyte-specific protein 1	Lsp1	tr|A2A6J4|A2A6J4_MOUSE Lymphocyte-specific protein 1 OS=Mus musculus OX=10090 GN=Lsp1 PE=1 SV=1;tr|A2A6J7|A2A6J7_MOUSE Lymphocyte-specific protein 1 OS=Mus musculus OX=10090 GN=Lsp1 PE=1 SV=1;sp|P19973|LSP1_MOUSE Lymphocyte-specific protein 1 OS=Mus muscul	4	4	4	4	0	0	0	0	1	0	0	0	0	0	2	2	1	0	1	3	0	0	2	0	1	0	0	1	0	3	3	2	3	1	0	0	0	0	1	0	0	0
A2A6Q2;Q9JM96;A2A6Q3	A2A6Q2;Q9JM96;A2A6Q3	4;4;3	4;4;3	4;4;3	Cdc42 effector protein 4	Cdc42ep4	tr|A2A6Q2|A2A6Q2_MOUSE Cdc42 effector protein 4 (Fragment) OS=Mus musculus OX=10090 GN=Cdc42ep4 PE=1 SV=8;sp|Q9JM96|BORG4_MOUSE Cdc42 effector protein 4 OS=Mus musculus OX=10090 GN=Cdc42ep4 PE=1 SV=1;tr|A2A6Q3|A2A6Q3_MOUSE Cdc42 effector protein 4 (Fragmen	3	4	4	4	2	1	1	0	1	1	0	2	1	1	2	0	1	2	1	2	1	1	1	2	0	2	0	1	3	1	0	1	1	1	2	1	1	0	1	1	0	2
Q8R568;A2A6Q5	Q8R568;A2A6Q5	2;2	2;2	2;2	Cell division cycle protein 27 homolog	Cdc27	tr|Q8R568|Q8R568_MOUSE Cell division cycle 27 homolog (S. cerevisiae) OS=Mus musculus OX=10090 GN=Cdc27 PE=1 SV=1;sp|A2A6Q5|CDC27_MOUSE Cell division cycle protein 27 homolog OS=Mus musculus OX=10090 GN=Cdc27 PE=1 SV=1	2	2	2	2	1	0	0	0	0	0	0	0	1	0	0	0	0	0	0	0	0	0	0	0	0	0	0	0	1	0	0	0	0	0	1	0	0	0	0	0	0	0
A2A7A7;Q8CFX1;A2A7A8	A2A7A7;Q8CFX1;A2A7A8	4;4;2	4;4;2	4;4;2	GDH/6PGL endoplasmic bifunctional protein;Glucose 1-dehydrogenase;6-phosphogluconolactonase	H6pd	tr|A2A7A7|A2A7A7_MOUSE GDH/6PGL endoplasmic bifunctional protein OS=Mus musculus OX=10090 GN=H6pd PE=1 SV=1;sp|Q8CFX1|G6PE_MOUSE GDH/6PGL endoplasmic bifunctional protein OS=Mus musculus OX=10090 GN=H6pd PE=1 SV=2;tr|A2A7A8|A2A7A8_MOUSE GDH/6PGL endoplasmi	3	4	4	4	1	1	1	1	1	1	0	2	1	2	1	1	1	1	1	2	2	2	2	1	1	2	3	2	1	1	1	1	1	1	1	1	1	1	1	1	0	2
A2A7S8	A2A7S8	11	11	11	Uncharacterized protein KIAA1522	Kiaa1522	sp|A2A7S8|K1522_MOUSE Uncharacterized protein KIAA1522 OS=Mus musculus OX=10090 GN=Kiaa1522 PE=1 SV=1	1	11	11	11	6	5	5	4	3	5	4	6	4	4	6	6	6	4	4	6	6	6	2	4	0	2	3	4	5	1	1	1	2	1	6	5	5	4	3	5	4	6
A2A839;A2A838;A2A841;P48193;A0A571BEG4;A2A842;F7BUB8;A2AD32;A0A1D5RLV1;F7CR30	A2A839;A2A838;A2A841;P48193;A0A571BEG4;A2A842;F7BUB8;A2AD32;A0A1D5RLV1	13;13;13;13;12;12;8;8;7;4	9;9;9;9;9;9;5;6;6;2	3;3;3;3;3;3;0;3;3;0	Protein 4.1	Epb4.1;Epb41	tr|A2A839|A2A839_MOUSE Protein 4.1 OS=Mus musculus OX=10090 GN=Epb41 PE=1 SV=1;tr|A2A838|A2A838_MOUSE Protein 4.1 (Fragment) OS=Mus musculus OX=10090 GN=Epb41 PE=1 SV=1;tr|A2A841|A2A841_MOUSE Protein 4.1 OS=Mus musculus OX=10090 GN=Epb41 PE=1 SV=1;sp|P4819	10	13	9	3	4	4	5	6	5	7	6	6	8	7	5	7	5	8	5	5	7	8	6	6	3	8	7	9	7	5	7	5	5	5	1	2	3	3	3	4	3	4
A2A863;A2A864	A2A863;A2A864	56;55	56;55	56;55	Integrin beta-4;Integrin beta	Itgb4	sp|A2A863|ITB4_MOUSE Integrin beta-4 OS=Mus musculus OX=10090 GN=Itgb4 PE=1 SV=1;tr|A2A864|A2A864_MOUSE Integrin beta OS=Mus musculus OX=10090 GN=Itgb4 PE=1 SV=1	2	56	56	56	26	22	35	29	28	25	22	41	36	33	34	31	27	36	38	33	38	36	34	32	30	30	43	32	32	26	27	20	26	26	26	22	35	29	28	25	22	41
A2A8E2;Q8BHG2;B7ZC72;B7ZC71;A2A8E4;D6REH4	A2A8E2;Q8BHG2;B7ZC72;B7ZC71	5;5;4;4;2;1	5;5;4;4;2;1	5;5;4;4;2;1	UPF0587 protein C1orf123 homolog	0610037L13Rik	tr|A2A8E2|A2A8E2_MOUSE CXXC motif containing zinc binding protein OS=Mus musculus OX=10090 GN=Czib PE=1 SV=1;sp|Q8BHG2|CZIB_MOUSE CXXC motif containing zinc binding protein OS=Mus musculus OX=10090 GN=Czib PE=1 SV=1;tr|B7ZC72|B7ZC72_MOUSE CXXC motif contai	6	5	5	5	2	1	3	2	2	2	1	2	2	3	3	3	2	4	3	3	4	3	2	2	3	4	3	3	0	2	4	2	2	3	2	1	3	2	2	2	1	2
A2A8L5;F6Y3V0;F6S1X8;A0A1Y7VNR5;G3UYU6;G3UX60;G3UWK6;E9Q7I7;E9PVW8;B9EJA3;G3UY75;Q64487	A2A8L5	11;5;5;3;1;1;1;1;1;1;1;1	11;5;5;3;1;1;1;1;1;1;1;1	11;5;5;3;1;1;1;1;1;1;1;1	Receptor-type tyrosine-protein phosphatase F	Ptprf	sp|A2A8L5|PTPRF_MOUSE Receptor-type tyrosine-protein phosphatase F OS=Mus musculus OX=10090 GN=Ptprf PE=1 SV=1	12	11	11	11	3	1	5	3	4	5	3	3	4	3	2	6	1	3	3	2	4	4	4	1	3	3	3	4	4	5	5	2	4	5	3	1	5	3	4	5	3	3
E9QKA4;A2A8V8;A2A8V9;E9PUK6;Q52KI8;A2A983;F6T4M4;F6UK16	E9QKA4;A2A8V8;A2A8V9;E9PUK6;Q52KI8;A2A983	13;13;13;13;13;7;3;1	13;13;13;13;13;7;3;1	11;11;11;11;11;7;3;1	Serine/arginine repetitive matrix protein 1	Srrm1	tr|E9QKA4|E9QKA4_MOUSE Serine/arginine repetitive matrix protein 1 OS=Mus musculus OX=10090 GN=Srrm1 PE=1 SV=1;tr|A2A8V8|A2A8V8_MOUSE Serine/arginine repetitive matrix protein 1 OS=Mus musculus OX=10090 GN=Srrm1 PE=1 SV=1;tr|A2A8V9|A2A8V9_MOUSE Serine/argi	8	13	13	11	7	6	10	5	7	7	2	10	6	9	10	10	7	10	8	9	7	7	9	9	8	7	8	9	7	7	6	5	7	8	7	6	10	5	7	7	2	10
A2A998;A2A997;Q8K182	A2A998;A2A997;Q8K182	4;4;4	4;4;4	4;4;4	Complement component C8 alpha chain	C8a	tr|A2A998|A2A998_MOUSE Complement component C8 alpha chain OS=Mus musculus OX=10090 GN=C8a PE=1 SV=1;tr|A2A997|A2A997_MOUSE Complement component C8 alpha chain OS=Mus musculus OX=10090 GN=C8a PE=1 SV=1;sp|Q8K182|CO8A_MOUSE Complement component C8 alpha cha	3	4	4	4	0	0	1	0	1	0	1	3	2	0	0	0	0	0	0	0	0	1	0	0	0	0	3	0	0	0	0	0	0	0	0	0	1	0	1	0	1	3
A2A9I0;O35166	A2A9I0;O35166	4;4	4;4	4;4	Golgi SNAP receptor complex member 2	Gosr2	tr|A2A9I0|A2A9I0_MOUSE Golgi SNAP receptor complex member 2 OS=Mus musculus OX=10090 GN=Gosr2 PE=1 SV=1;sp|O35166|GOSR2_MOUSE Golgi SNAP receptor complex member 2 OS=Mus musculus OX=10090 GN=Gosr2 PE=1 SV=2	2	4	4	4	2	1	2	3	3	3	2	3	2	2	3	2	1	2	3	3	2	3	4	3	2	1	1	2	3	2	2	1	2	2	2	1	2	3	3	3	2	3
A2A9K7	A2A9K7	3	3	3		Cnksr1	tr|A2A9K7|A2A9K7_MOUSE Connector enhancer of kinase suppressor of Ras 1 OS=Mus musculus OX=10090 GN=Cnksr1 PE=1 SV=1	1	3	3	3	0	1	2	0	1	0	1	1	1	0	1	1	2	1	2	1	2	1	2	1	0	1	1	2	0	1	1	0	0	0	0	1	2	0	1	0	1	1
A2A9P6;P24788	A2A9P6;P24788	12;12	12;12	11;11	Cyclin-dependent kinase 11B	Cdk11b	tr|A2A9P6|A2A9P6_MOUSE Cyclin-dependent kinase 11B OS=Mus musculus OX=10090 GN=Cdk11b PE=1 SV=1;sp|P24788|CD11B_MOUSE Cyclin-dependent kinase 11B OS=Mus musculus OX=10090 GN=Cdk11b PE=1 SV=2	2	12	12	11	4	2	6	3	3	6	6	4	6	5	6	4	4	5	6	3	3	5	4	4	3	6	3	3	3	4	3	1	3	6	4	2	6	3	3	6	6	4
A6PWC3;A2A9Q2;Q8BHG1;Q3V3G9	A6PWC3;A2A9Q2;Q8BHG1	11;11;11;2	11;11;11;2	11;11;11;2	Nardilysin	Nrd1	tr|A6PWC3|A6PWC3_MOUSE Nardilysin, N-arginine dibasic convertase, NRD convertase 1 OS=Mus musculus OX=10090 GN=Nrd1 PE=1 SV=1;tr|A2A9Q2|A2A9Q2_MOUSE Nardilysin, N-arginine dibasic convertase, NRD convertase 1 OS=Mus musculus OX=10090 GN=Nrd1 PE=1 SV=1;sp|Q	4	11	11	11	5	2	7	7	9	9	5	6	7	7	8	8	6	10	6	10	7	9	8	9	9	6	9	8	7	6	6	4	7	7	5	2	7	7	9	9	5	6
A2AA85;Q6NXN1	A2AA85;Q6NXN1	1;1	1;1	1;1	SUZ domain-containing protein 1	Szrd1	tr|A2AA85|A2AA85_MOUSE SUZ domain-containing protein 1 (Fragment) OS=Mus musculus OX=10090 GN=Szrd1 PE=1 SV=1;sp|Q6NXN1|SZRD1_MOUSE SUZ domain-containing protein 1 OS=Mus musculus OX=10090 GN=Szrd1 PE=1 SV=1	2	1	1	1	0	0	1	0	0	0	0	1	1	1	0	1	0	0	0	0	1	1	1	0	1	0	0	1	0	0	0	0	0	0	0	0	1	0	0	0	0	1
A2AAE1;A0A1D5RMC4	A2AAE1;A0A1D5RMC4	2;1	2;1	2;1	Uncharacterized protein KIAA1109	Kiaa1109	sp|A2AAE1|K1109_MOUSE Transmembrane protein KIAA1109 OS=Mus musculus OX=10090 GN=Kiaa1109 PE=1 SV=4;tr|A0A1D5RMC4|A0A1D5RMC4_MOUSE Bridge-like lipid transfer protein family member 1 (Fragment) OS=Mus musculus OX=10090 GN=Bltp1 PE=1 SV=1	2	2	2	2	0	0	0	0	0	0	0	0	0	0	0	0	0	1	0	0	0	0	0	0	0	0	0	0	1	0	0	0	0	0	0	0	0	0	0	0	0	0
A2AAN0;O35250;A2AAN3;A2AAN4	A2AAN0;O35250	14;14;5;2	14;14;5;2	14;14;5;2	Exocyst complex component 7	Exoc7	tr|A2AAN0|A2AAN0_MOUSE Exocyst complex component 7 OS=Mus musculus OX=10090 GN=Exoc7 PE=1 SV=1;sp|O35250|EXOC7_MOUSE Exocyst complex component 7 OS=Mus musculus OX=10090 GN=Exoc7 PE=1 SV=2	4	14	14	14	5	2	6	3	3	4	4	7	6	5	6	4	5	3	4	4	8	6	6	2	5	5	5	4	9	2	7	1	2	6	5	2	6	3	3	4	4	7
A2AAN2;Q8BMA6	A2AAN2;Q8BMA6	22;22	22;22	22;22	Signal recognition particle subunit SRP68	Srp68	tr|A2AAN2|A2AAN2_MOUSE Signal recognition particle subunit SRP68 OS=Mus musculus OX=10090 GN=Srp68 PE=1 SV=1;sp|Q8BMA6|SRP68_MOUSE Signal recognition particle subunit SRP68 OS=Mus musculus OX=10090 GN=Srp68 PE=1 SV=2	2	22	22	22	7	10	11	9	9	8	9	14	11	10	8	12	13	10	12	9	10	11	9	11	7	7	9	7	14	12	10	14	8	9	7	10	11	9	9	8	9	14
A2AB59	A2AB59	10	10	10	Rho GTPase-activating protein 27	Arhgap27	sp|A2AB59|RHG27_MOUSE Rho GTPase-activating protein 27 OS=Mus musculus OX=10090 GN=Arhgap27 PE=1 SV=1	1	10	10	10	4	4	3	5	6	7	7	7	3	6	6	5	8	7	7	7	7	5	6	6	2	3	4	7	7	6	5	5	6	5	4	4	3	5	6	7	7	7
A2ABV5;A2BDP0;A2BDN7	A2ABV5;A2BDP0	3;2;1	3;2;1	3;2;1	Mediator of RNA polymerase II transcription subunit 14	Med14	sp|A2ABV5|MED14_MOUSE Mediator of RNA polymerase II transcription subunit 14 OS=Mus musculus OX=10090 GN=Med14 PE=1 SV=1;tr|A2BDP0|A2BDP0_MOUSE Mediator of RNA polymerase II transcription subunit 14 OS=Mus musculus OX=10090 GN=Med14 PE=1 SV=1	3	3	3	3	1	0	1	1	0	1	0	1	2	1	2	1	0	1	1	1	1	0	1	1	1	1	0	2	1	0	0	0	2	2	1	0	1	1	0	1	0	1
A2ABY3;Q922E4	A2ABY3;Q922E4	16;16	16;16	16;16	Ethanolamine-phosphate cytidylyltransferase	Pcyt2	tr|A2ABY3|A2ABY3_MOUSE Ethanolamine-phosphate cytidylyltransferase OS=Mus musculus OX=10090 GN=Pcyt2 PE=1 SV=1;sp|Q922E4|PCY2_MOUSE Ethanolamine-phosphate cytidylyltransferase OS=Mus musculus OX=10090 GN=Pcyt2 PE=1 SV=1	2	16	16	16	11	6	13	12	10	9	9	9	12	7	10	10	10	9	10	11	9	10	12	9	9	10	6	9	6	9	10	9	10	9	11	6	13	12	10	9	9	9
A2ACG7;Q9DBG6	A2ACG7;Q9DBG6	24;24	24;24	24;24	Dolichyl-diphosphooligosaccharide--protein glycosyltransferase subunit 2	Rpn2	tr|A2ACG7|A2ACG7_MOUSE Dolichyl-diphosphooligosaccharide--protein glycosyltransferase subunit 2 OS=Mus musculus OX=10090 GN=Rpn2 PE=1 SV=1;sp|Q9DBG6|RPN2_MOUSE Dolichyl-diphosphooligosaccharide--protein glycosyltransferase subunit 2 OS=Mus musculus OX=1009	2	24	24	24	8	5	14	12	12	15	10	18	15	17	14	13	13	14	14	15	17	18	16	15	13	11	19	17	17	9	14	10	12	10	8	5	14	12	12	15	10	18
A2ACM0;Q8K4Q0;E9PXZ5	A2ACM0;Q8K4Q0	5;5;1	5;5;1	5;5;1	Regulatory-associated protein of mTOR	Rptor	tr|A2ACM0|A2ACM0_MOUSE Regulatory-associated protein of mTOR OS=Mus musculus OX=10090 GN=Rptor PE=1 SV=1;sp|Q8K4Q0|RPTOR_MOUSE Regulatory-associated protein of mTOR OS=Mus musculus OX=10090 GN=Rptor PE=1 SV=1	3	5	5	5	0	0	2	1	2	1	3	4	4	4	2	2	3	4	3	2	2	3	3	2	2	3	1	4	3	3	2	3	3	3	0	0	2	1	2	1	3	4
A2ACP1;X1WI14;A0A0A0MQL1;A0A0A0MQI5;A0A0A0MQC5	A2ACP1	7;3;2;2;1	7;3;2;2;1	7;3;2;2;1	Tetratricopeptide repeat protein 39A	Ttc39a	sp|A2ACP1|TT39A_MOUSE Tetratricopeptide repeat protein 39A OS=Mus musculus OX=10090 GN=Ttc39a PE=2 SV=1	5	7	7	7	0	2	2	1	2	1	1	4	4	1	0	0	1	1	0	1	0	1	0	0	1	2	6	2	3	3	0	1	2	0	0	2	2	1	2	1	1	4
Q3UR39;A2AD03;Q9QXG2	Q3UR39;A2AD03;Q9QXG2	5;5;5	5;5;5	5;5;5	Rab proteins geranylgeranyltransferase component A 1	Chm	tr|Q3UR39|Q3UR39_MOUSE Rab proteins geranylgeranyltransferase component A OS=Mus musculus OX=10090 GN=Chm PE=1 SV=1;tr|A2AD03|A2AD03_MOUSE Rab proteins geranylgeranyltransferase component A OS=Mus musculus OX=10090 GN=Chm PE=1 SV=1;sp|Q9QXG2|RAE1_MOUSE Rab	3	5	5	5	2	2	1	1	0	0	1	4	3	1	2	0	1	1	0	1	3	1	1	1	1	0	0	2	0	1	2	0	1	0	2	2	1	1	0	0	1	4
A2ADH1;Q9CQY5	A2ADH1;Q9CQY5	6;6	6;6	6;6	Magnesium transporter protein 1	Magt1	tr|A2ADH1|A2ADH1_MOUSE Magnesium transporter protein 1 OS=Mus musculus OX=10090 GN=Magt1 PE=1 SV=1;sp|Q9CQY5|MAGT1_MOUSE Magnesium transporter protein 1 OS=Mus musculus OX=10090 GN=Magt1 PE=1 SV=1	2	6	6	6	3	5	2	3	4	5	4	5	4	5	5	2	4	5	5	5	4	5	4	5	3	2	4	4	4	4	3	4	4	4	3	5	2	3	4	5	4	5
A2ADR8;Q8R3G1	A2ADR8;Q8R3G1	3;3	3;3	3;3	Nuclear inhibitor of protein phosphatase 1	Ppp1r8	tr|A2ADR8|A2ADR8_MOUSE Nuclear inhibitor of protein phosphatase 1 OS=Mus musculus OX=10090 GN=Ppp1r8 PE=1 SV=1;sp|Q8R3G1|PP1R8_MOUSE Nuclear inhibitor of protein phosphatase 1 OS=Mus musculus OX=10090 GN=Ppp1r8 PE=1 SV=1	2	3	3	3	2	2	1	2	2	2	1	2	2	2	2	2	2	2	2	2	2	2	2	2	2	2	1	2	1	2	2	1	2	2	2	2	1	2	2	2	1	2
A2ADY9	A2ADY9	12	12	12	Protein DDI1 homolog 2	Ddi2	sp|A2ADY9|DDI2_MOUSE Protein DDI1 homolog 2 OS=Mus musculus OX=10090 GN=Ddi2 PE=1 SV=1	1	12	12	12	7	3	7	7	6	5	7	9	6	7	11	7	8	8	7	8	8	8	11	6	9	5	5	6	2	3	7	4	5	6	7	3	7	7	6	5	7	9
A2AE27;Q9DBT5	A2AE27;Q9DBT5	7;7	7;7	7;7	AMP deaminase 2	Ampd2	tr|A2AE27|A2AE27_MOUSE AMP deaminase OS=Mus musculus OX=10090 GN=Ampd2 PE=1 SV=1;sp|Q9DBT5|AMPD2_MOUSE AMP deaminase 2 OS=Mus musculus OX=10090 GN=Ampd2 PE=1 SV=1	2	7	7	7	0	1	2	4	3	1	2	5	2	2	3	4	2	3	4	3	3	2	2	2	3	2	2	1	0	3	2	1	2	1	0	1	2	4	3	1	2	5
A2AEB4;A2AEB3;Q9R0Q4;A2AEB5;A2AEB8;A2AEB7;A2AEB6	A2AEB4;A2AEB3;Q9R0Q4;A2AEB5	3;3;3;2;1;1;1	3;3;3;2;1;1;1	3;3;3;2;1;1;1	Mortality factor 4-like protein 2	Morf4l2	tr|A2AEB4|A2AEB4_MOUSE Mortality factor 4-like protein 2 (Fragment) OS=Mus musculus OX=10090 GN=Morf4l2 PE=1 SV=8;tr|A2AEB3|A2AEB3_MOUSE Mortality factor 4-like protein 2 (Fragment) OS=Mus musculus OX=10090 GN=Morf4l2 PE=1 SV=1;sp|Q9R0Q4|MO4L2_MOUSE Mortal	7	3	3	3	0	0	0	1	1	0	1	2	2	0	0	2	2	2	2	3	0	1	0	2	1	1	0	0	1	1	0	1	0	0	0	0	0	1	1	0	1	2
A2AEM2;Q99LI2	A2AEM2;Q99LI2	4;4	4;4	4;4	Chloride channel CLIC-like protein 1	Clcc1	tr|A2AEM2|A2AEM2_MOUSE Chloride channel CLIC-like protein 1 OS=Mus musculus OX=10090 GN=Clcc1 PE=1 SV=1;sp|Q99LI2|CLCC1_MOUSE Chloride channel CLIC-like protein 1 OS=Mus musculus OX=10090 GN=Clcc1 PE=1 SV=1	2	4	4	4	2	3	2	3	3	3	3	3	2	3	2	2	3	3	3	3	2	3	2	2	1	2	1	3	3	3	4	3	2	2	2	3	2	3	3	3	3	3
A2AEX8;A2AEX6;P97447;A2AEX7;A2AEY1;A2AEY2;A2AEY0;A2AEX9;Q8CDC8	A2AEX8;A2AEX6;P97447;A2AEX7;A2AEY1;A2AEY2	23;22;21;14;14;14;7;6;1	23;22;21;14;14;14;7;6;1	23;22;21;14;14;14;7;6;1	Four and a half LIM domains protein 1	Fhl1	tr|A2AEX8|A2AEX8_MOUSE Four and a half LIM domains protein 1 OS=Mus musculus OX=10090 GN=Fhl1 PE=1 SV=1;tr|A2AEX6|A2AEX6_MOUSE Four and a half LIM domains protein 1 OS=Mus musculus OX=10090 GN=Fhl1 PE=1 SV=1;sp|P97447|FHL1_MOUSE Four and a half LIM domains	9	23	23	23	9	7	8	8	7	4	11	10	10	5	0	4	10	6	9	3	5	6	1	0	0	2	23	1	2	3	4	1	2	8	9	7	8	8	7	4	11	10
A2AF47;A2AF67;A2AF65;A0A1D5RLE0;A0A5F8MPL9;E9QMR2;A0A1D5RMM1;F8VPN7;Q8BIK4	A2AF47;A2AF67	9;7;4;2;2;2;2;2;2	9;7;4;2;2;2;2;2;2	9;7;4;2;2;2;2;2;2	Dedicator of cytokinesis protein 11	Dock11	sp|A2AF47|DOC11_MOUSE Dedicator of cytokinesis protein 11 OS=Mus musculus OX=10090 GN=Dock11 PE=1 SV=1;tr|A2AF67|A2AF67_MOUSE Dedicator of cytokinesis protein 11 OS=Mus musculus OX=10090 GN=Dock11 PE=1 SV=1	9	9	9	9	1	1	2	2	4	3	1	3	3	1	2	4	3	2	3	4	3	2	1	1	3	5	1	3	7	3	4	0	5	5	1	1	2	2	4	3	1	3
A2AF81;F6S1R2;Q8N9S3	A2AF81;F6S1R2;Q8N9S3	3;3;3	3;3;3	3;3;3	Activator of 90 kDa heat shock protein ATPase homolog 2	Ahsa2	tr|A2AF81|A2AF81_MOUSE Activator of 90 kDa heat shock protein ATPase homolog 2 (Fragment) OS=Mus musculus OX=10090 GN=Ahsa2 PE=1 SV=1;tr|F6S1R2|F6S1R2_MOUSE Activator of 90 kDa heat shock protein ATPase homolog 2 (Fragment) OS=Mus musculus OX=10090 GN=Ahsa	3	3	3	3	3	1	1	0	2	1	1	1	1	1	1	1	2	1	1	1	1	2	2	1	1	2	0	0	1	0	1	0	2	2	3	1	1	0	2	1	1	1
A2AFF6;O35638;A0A1B0GXA7	A2AFF6;O35638	17;17;1	17;17;1	10;10;1	Cohesin subunit SA-2	Stag2	tr|A2AFF6|A2AFF6_MOUSE Cohesin subunit SA-2 OS=Mus musculus OX=10090 GN=Stag2 PE=1 SV=1;sp|O35638|STAG2_MOUSE Cohesin subunit SA-2 OS=Mus musculus OX=10090 GN=Stag2 PE=1 SV=3	3	17	17	10	6	5	5	6	4	8	3	6	5	3	3	5	6	7	5	6	5	9	4	4	3	4	7	7	4	4	5	7	8	6	6	5	5	6	4	8	3	6
A2AFG7;A2AFG8;Q6PGJ3;P11627;B7ZCD3;F7A5H7	A2AFG7;A2AFG8;Q6PGJ3;P11627	10;10;10;9;1;1	10;10;10;9;1;1	10;10;10;9;1;1	Neural cell adhesion molecule L1	L1cam	tr|A2AFG7|A2AFG7_MOUSE Neural cell adhesion molecule L1 OS=Mus musculus OX=10090 GN=L1cam PE=1 SV=1;tr|A2AFG8|A2AFG8_MOUSE Neural cell adhesion molecule L1 OS=Mus musculus OX=10090 GN=L1cam PE=1 SV=1;tr|Q6PGJ3|Q6PGJ3_MOUSE L1 cell adhesion molecule OS=Mus	6	10	10	10	1	2	3	1	3	2	1	9	6	4	1	6	2	3	3	3	6	5	0	1	7	6	6	8	6	5	4	3	3	3	1	2	3	1	3	2	1	9
A2AFI9;A2AFJ1;Q60973;F6ZLC6;F6U539	A2AFI9;A2AFJ1;Q60973;F6ZLC6	12;12;12;7;2	4;4;4;3;0	4;4;4;3;0	Histone-binding protein RBBP7	Rbbp7	tr|A2AFI9|A2AFI9_MOUSE Histone-binding protein RBBP7 OS=Mus musculus OX=10090 GN=Rbbp7 PE=1 SV=1;tr|A2AFJ1|A2AFJ1_MOUSE Histone-binding protein RBBP7 OS=Mus musculus OX=10090 GN=Rbbp7 PE=1 SV=1;sp|Q60973|RBBP7_MOUSE Histone-binding protein RBBP7 OS=Mus mus	5	12	4	4	9	5	11	10	9	9	9	10	12	10	10	9	9	8	9	9	9	9	9	9	9	9	10	10	9	9	11	10	9	10	2	2	3	3	3	3	3	3
A2AFP5;Q9R0M6;A2AFP4	A2AFP5;Q9R0M6	4;4;1	4;4;1	4;4;1	Ras-related protein Rab-9A	Rab9;Rab9a	tr|A2AFP5|A2AFP5_MOUSE RAB9, member RAS oncogene family (Fragment) OS=Mus musculus OX=10090 GN=Rab9 PE=1 SV=1;sp|Q9R0M6|RAB9A_MOUSE Ras-related protein Rab-9A OS=Mus musculus OX=10090 GN=Rab9a PE=1 SV=1	3	4	4	4	3	1	2	1	2	1	1	3	3	2	2	3	2	2	1	1	2	3	2	1	2	2	2	2	3	3	2	1	1	2	3	1	2	1	2	1	1	3
A2AFQ0;Q7TMY8;F6XP90;F6UYC1	A2AFQ0;Q7TMY8	48;48;10;2	48;48;10;2	48;48;10;2	E3 ubiquitin-protein ligase HUWE1	Huwe1	tr|A2AFQ0|A2AFQ0_MOUSE HECT-type E3 ubiquitin transferase OS=Mus musculus OX=10090 GN=Huwe1 PE=1 SV=1;sp|Q7TMY8|HUWE1_MOUSE E3 ubiquitin-protein ligase HUWE1 OS=Mus musculus OX=10090 GN=Huwe1 PE=1 SV=5	4	48	48	48	13	14	17	16	16	17	16	26	23	17	23	18	14	22	20	21	24	21	19	19	16	20	26	23	16	17	17	16	23	21	13	14	17	16	16	17	16	26
Q99N15;A2AFQ2;O08756	Q99N15;A2AFQ2;O08756	13;13;10	13;13;10	13;13;10	3-hydroxyacyl-CoA dehydrogenase type-2	Hsd17b10	tr|Q99N15|Q99N15_MOUSE 17beta-hydroxysteroid dehydrogenase type 10/short chain L-3-hydroxyacyl-CoA dehydrogenase OS=Mus musculus OX=10090 GN=Hsd17b10 PE=1 SV=1;tr|A2AFQ2|A2AFQ2_MOUSE 3-hydroxyacyl-CoA dehydrogenase type-2 OS=Mus musculus OX=10090 GN=Hsd17b	3	13	13	13	9	4	11	12	10	11	10	11	11	12	12	11	9	11	12	10	11	12	12	11	10	12	10	11	11	10	10	10	12	10	9	4	11	12	10	11	10	11
A2AFQ9;E9PUU4;Q8BX17;F7CKD6	A2AFQ9;E9PUU4;Q8BX17	11;11;11;1	11;11;11;1	11;11;11;1	Gem-associated protein 5	Gemin5	tr|A2AFQ9|A2AFQ9_MOUSE Gem-associated protein 5 OS=Mus musculus OX=10090 GN=Gemin5 PE=1 SV=1;tr|E9PUU4|E9PUU4_MOUSE Gem-associated protein 5 OS=Mus musculus OX=10090 GN=Gemin5 PE=1 SV=1;sp|Q8BX17|GEMI5_MOUSE Gem-associated protein 5 OS=Mus musculus OX=1009	4	11	11	11	4	5	4	5	4	4	5	5	4	3	6	3	5	4	4	5	4	4	4	5	3	5	1	4	2	2	3	2	2	4	4	5	4	5	4	4	5	5
A2AFW6;Q9D050;D6RCZ1	A2AFW6;Q9D050	18;17;1	1;0;0	1;0;0		Mtch2	tr|A2AFW6|A2AFW6_MOUSE Mitochondrial carrier homolog 2 OS=Mus musculus OX=10090 GN=Mtch2 PE=1 SV=1;tr|Q9D050|Q9D050_MOUSE Mitochondrial carrier homolog 2 OS=Mus musculus OX=10090 GN=Mtch2 PE=1 SV=1	3	18	1	1	11	9	17	14	13	14	12	17	14	17	15	12	14	16	14	17	16	14	16	13	17	11	12	15	14	9	16	9	14	12	1	0	1	1	1	1	1	1
A2AFY7;E9PVB5	A2AFY7;E9PVB5	2;2	2;2	2;2	Tetratricopeptide repeat protein 17	Ttc17	tr|A2AFY7|A2AFY7_MOUSE Tetratricopeptide repeat protein 17 OS=Mus musculus OX=10090 GN=Ttc17 PE=1 SV=1;sp|E9PVB5|TTC17_MOUSE Tetratricopeptide repeat protein 17 OS=Mus musculus OX=10090 GN=Ttc17 PE=1 SV=1	2	2	2	2	0	0	1	0	1	0	0	1	1	0	0	0	0	0	0	0	0	1	0	0	0	1	0	0	2	0	0	0	0	0	0	0	1	0	1	0	0	1
A2AG36;Q562G0;F6YPG3;Q9JJI6	A2AG36;Q562G0;F6YPG3;Q9JJI6	4;4;3;3	4;4;3;3	4;4;3;3	GPI ethanolamine phosphate transferase 3	Pigo	tr|A2AG36|A2AG36_MOUSE GPI ethanolamine phosphate transferase 3 OS=Mus musculus OX=10090 GN=Pigo PE=1 SV=1;tr|Q562G0|Q562G0_MOUSE GPI ethanolamine phosphate transferase 3 OS=Mus musculus OX=10090 GN=Pigo PE=1 SV=1;tr|F6YPG3|F6YPG3_MOUSE GPI ethanolamine ph	4	4	4	4	2	1	3	0	1	1	2	3	0	2	0	0	0	0	1	1	1	2	1	3	1	0	1	2	3	1	0	0	1	2	2	1	3	0	1	1	2	3
A2AG68;Q64430	A2AG68;Q64430	13;13	13;13	12;12	Copper-transporting ATPase 1	Atp7a	tr|A2AG68|A2AG68_MOUSE P-type Cu(+) transporter OS=Mus musculus OX=10090 GN=Atp7a PE=1 SV=1;sp|Q64430|ATP7A_MOUSE Copper-transporting ATPase 1 OS=Mus musculus OX=10090 GN=Atp7a PE=1 SV=3	2	13	13	12	8	7	7	5	7	5	7	6	6	5	5	5	5	3	5	4	5	5	4	4	4	6	6	5	5	6	5	3	5	8	8	7	7	5	7	5	7	6
A2AGD9;Q8VCT9	A2AGD9;Q8VCT9	2;2	2;2	2;2	Dual specificity testis-specific protein kinase 2	Tesk2	tr|A2AGD9|A2AGD9_MOUSE Dual-specificity testis-specific protein kinase 2 OS=Mus musculus OX=10090 GN=Tesk2 PE=1 SV=1;sp|Q8VCT9|TESK2_MOUSE Dual specificity testis-specific protein kinase 2 OS=Mus musculus OX=10090 GN=Tesk2 PE=1 SV=1	2	2	2	2	2	1	1	0	1	0	2	1	2	0	0	2	1	1	0	0	0	0	0	0	1	2	0	0	2	1	1	0	2	2	2	1	1	0	1	0	2	1
A2AGL5;Q9D9K3	A2AGL5;Q9D9K3	3;3	3;3	3;3	Cell death regulator Aven	Aven	tr|A2AGL5|A2AGL5_MOUSE Cell death regulator Aven OS=Mus musculus OX=10090 GN=Aven PE=1 SV=1;sp|Q9D9K3|AVEN_MOUSE Cell death regulator Aven OS=Mus musculus OX=10090 GN=Aven PE=1 SV=2	2	3	3	3	0	0	1	1	1	2	0	1	1	1	1	1	1	2	1	2	1	1	1	1	1	2	0	0	0	1	1	0	0	1	0	0	1	1	1	2	0	1
A2AGL8;Q9D304	A2AGL8;Q9D304	2;2	2;2	2;2	E3 ubiquitin-protein ligase RNF128	Rnf128	tr|A2AGL8|A2AGL8_MOUSE E3 ubiquitin-protein ligase RNF128 OS=Mus musculus OX=10090 GN=Rnf128 PE=1 SV=1;sp|Q9D304|RN128_MOUSE E3 ubiquitin-protein ligase RNF128 OS=Mus musculus OX=10090 GN=Rnf128 PE=1 SV=1	2	2	2	2	1	0	1	2	2	1	1	2	2	1	2	2	1	1	2	1	2	1	2	1	1	1	0	2	1	0	1	0	1	1	1	0	1	2	2	1	1	2
A2AGM2;Q9DCL4	A2AGM2;Q9DCL4	1;1	1;1	1;1	Probable methyltransferase-like protein 15	Mettl15	tr|A2AGM2|A2AGM2_MOUSE 12S rRNA N4-methylcytidine methyltransferase (Fragment) OS=Mus musculus OX=10090 GN=Mettl15 PE=1 SV=1;sp|Q9DCL4|MET15_MOUSE 12S rRNA N4-methylcytidine methyltransferase OS=Mus musculus OX=10090 GN=Mettl15 PE=1 SV=2	2	1	1	1	0	1	0	0	0	0	0	1	0	0	0	0	0	0	0	1	0	0	0	0	0	0	1	1	1	0	0	0	0	0	0	1	0	0	0	0	0	1
A2AGS6;Q4QQM4	A2AGS6;Q4QQM4	4;4	4;4	4;4	Tumor protein p53-inducible protein 11	Trp53i11	tr|A2AGS6|A2AGS6_MOUSE Tumor protein p53-inducible protein 11 (Fragment) OS=Mus musculus OX=10090 GN=Trp53i11 PE=1 SV=1;sp|Q4QQM4|P5I11_MOUSE Tumor protein p53-inducible protein 11 OS=Mus musculus OX=10090 GN=Trp53i11 PE=1 SV=1	2	4	4	4	0	2	2	3	3	1	2	3	1	3	0	2	3	2	2	3	0	0	1	0	0	1	4	0	1	3	1	2	0	2	0	2	2	3	3	1	2	3
A2AH85;O08810;G3UZ34;G3UXK8;G3UZ25	A2AH85;O08810;G3UZ34	41;41;39;7;1	39;39;37;5;1	39;39;37;5;1	116 kDa U5 small nuclear ribonucleoprotein component	Eftud2	tr|A2AH85|A2AH85_MOUSE 116 kDa U5 small nuclear ribonucleoprotein component OS=Mus musculus OX=10090 GN=Eftud2 PE=1 SV=1;sp|O08810|U5S1_MOUSE 116 kDa U5 small nuclear ribonucleoprotein component OS=Mus musculus OX=10090 GN=Eftud2 PE=1 SV=1;tr|G3UZ34|G3UZ34	5	41	39	39	16	13	18	16	22	19	15	31	25	27	21	22	13	20	18	19	23	23	17	15	23	15	29	20	17	14	22	15	13	16	14	11	16	14	20	17	13	29
A2AHJ7;A0A668KL90;A2AHK0;Q80UP3;S4R215;S4R2G0;D3Z519;D3YWQ0	A2AHJ7;A0A668KL90;A2AHK0;Q80UP3	5;4;4;4;1;1;1;1	5;4;4;4;1;1;1;1	5;4;4;4;1;1;1;1	Diacylglycerol kinase;Diacylglycerol kinase zeta	Dgkz	tr|A2AHJ7|A2AHJ7_MOUSE Diacylglycerol kinase OS=Mus musculus OX=10090 GN=Dgkz PE=1 SV=1;tr|A0A668KL90|A0A668KL90_MOUSE Diacylglycerol kinase OS=Mus musculus OX=10090 GN=Dgkz PE=1 SV=1;tr|A2AHK0|A2AHK0_MOUSE Diacylglycerol kinase OS=Mus musculus OX=10090 GN	8	5	5	5	2	0	1	0	1	0	1	4	1	2	2	1	1	3	1	2	2	2	0	3	2	2	2	2	3	1	1	0	2	2	2	0	1	0	1	0	1	4
A2AI08	A2AI08	10	10	10	Taperin	Tprn	sp|A2AI08|TPRN_MOUSE Taperin OS=Mus musculus OX=10090 GN=Tprn PE=1 SV=1	1	10	10	10	5	5	3	5	4	5	5	8	4	6	3	5	4	4	4	6	6	7	6	5	4	2	2	2	2	3	2	4	3	4	5	5	3	5	4	5	5	8
E9PZY8;A2AIV2	E9PZY8;A2AIV2	4;4	4;4	4;4	Protein virilizer homolog	1110037F02Rik;Kiaa1429	tr|E9PZY8|E9PZY8_MOUSE Protein virilizer homolog OS=Mus musculus OX=10090 GN=Virma PE=1 SV=1;sp|A2AIV2|VIR_MOUSE Protein virilizer homolog OS=Mus musculus OX=10090 GN=Virma PE=1 SV=1	2	4	4	4	1	0	0	2	2	2	3	3	0	2	2	1	1	2	2	1	2	1	0	0	1	2	1	1	2	4	1	1	1	2	1	0	0	2	2	2	3	3
A2AIY3;Q9WUG6	A2AIY3;Q9WUG6	4;4	4;4	4;4	Insulin-like peptide INSL5;Insulin-like peptide INSL5 B chain;Insulin-like peptide INSL5 A chain	Insl5	tr|A2AIY3|A2AIY3_MOUSE Insulin-like peptide INSL5 OS=Mus musculus OX=10090 GN=Insl5 PE=3 SV=1;sp|Q9WUG6|INSL5_MOUSE Insulin-like peptide INSL5 OS=Mus musculus OX=10090 GN=Insl5 PE=2 SV=1	2	4	4	4	0	0	0	0	0	0	0	1	0	0	0	1	0	0	1	0	0	0	1	0	0	0	4	0	0	0	0	0	0	0	0	0	0	0	0	0	0	1
A2AJ72;Q3TIX6;A0A0A6YVV5;A0A0A6YY39;A2AJ71;F7AM43;A0A0A6YX76;F6W2V3	A2AJ72;Q3TIX6	15;15;6;5;4;4;3;1	14;14;5;5;4;4;3;1	14;14;5;5;4;4;3;1		Fubp3	tr|A2AJ72|A2AJ72_MOUSE Far upstream element (FUSE)-binding protein 3 OS=Mus musculus OX=10090 GN=Fubp3 PE=1 SV=1;tr|Q3TIX6|Q3TIX6_MOUSE Far upstream element (FUSE)-binding protein 3 OS=Mus musculus OX=10090 GN=Fubp3 PE=1 SV=1	8	15	14	14	7	5	7	5	6	6	5	10	5	3	5	6	6	5	5	6	6	6	5	5	7	5	7	6	7	5	4	5	4	6	6	4	6	4	5	5	4	9
A2AJG0;Q80UU2	A2AJG0;Q80UU2	2;2	2;2	2;2	Ribonuclease P protein subunit p38	Rpp38	tr|A2AJG0|A2AJG0_MOUSE Ribonuclease P protein subunit p38 OS=Mus musculus OX=10090 GN=Rpp38 PE=1 SV=1;sp|Q80UU2|RPP38_MOUSE Ribonuclease P protein subunit p38 OS=Mus musculus OX=10090 GN=Rpp38 PE=1 SV=1	2	2	2	2	1	1	0	1	1	1	1	1	0	1	1	1	0	1	0	1	2	1	0	0	1	1	2	1	1	1	0	2	1	1	1	1	0	1	1	1	1	1
F7APP3;A2AJH3;O70311	F7APP3;A2AJH3;O70311	5;5;5	3;3;3	3;3;3	Glycylpeptide N-tetradecanoyltransferase;Glycylpeptide N-tetradecanoyltransferase 2	Nmt2	tr|F7APP3|F7APP3_MOUSE Glycylpeptide N-tetradecanoyltransferase OS=Mus musculus OX=10090 GN=Nmt2 PE=1 SV=1;tr|A2AJH3|A2AJH3_MOUSE Glycylpeptide N-tetradecanoyltransferase OS=Mus musculus OX=10090 GN=Nmt2 PE=1 SV=1;sp|O70311|NMT2_MOUSE Glycylpeptide N-tetra	3	5	3	3	0	1	1	1	0	2	1	4	1	1	3	2	1	2	1	3	1	1	2	3	1	1	3	1	1	0	2	2	2	1	0	1	0	1	0	2	1	2
A2AJX4	A2AJX4	4	4	4		Malrd1	sp|A2AJX4|MALR1_MOUSE MAM and LDL-receptor class A domain-containing protein 1 OS=Mus musculus OX=10090 GN=Malrd1 PE=1 SV=2	1	4	4	4	2	1	1	0	1	0	1	3	3	1	0	0	1	0	2	0	0	0	0	0	0	1	0	0	2	0	1	1	0	2	2	1	1	0	1	0	1	3
B1AYU4;A2AK44;A2AK42;B1AYU7;Q8C5N3;J3QNR0;J3QM48	B1AYU4;A2AK44;A2AK42;B1AYU7;Q8C5N3	8;8;8;8;8;2;2	8;8;8;8;8;2;2	8;8;8;8;8;2;2	Pre-mRNA-splicing factor CWC22 homolog	Cwc22;Gm13695;Gm13697	tr|B1AYU4|B1AYU4_MOUSE Pre-mRNA-splicing factor CWC22 homolog OS=Mus musculus OX=10090 GN=Cwc22 PE=1 SV=1;tr|A2AK44|A2AK44_MOUSE Predicted gene 13695 OS=Mus musculus OX=10090 GN=Gm13695 PE=4 SV=1;tr|A2AK42|A2AK42_MOUSE Predicted gene 13691 OS=Mus musculus	7	8	8	8	4	4	4	4	3	2	3	5	3	3	3	1	2	3	3	3	3	4	5	3	2	2	4	3	4	4	1	3	2	2	4	4	4	4	3	2	3	5
A2AKD7;Q61234	A2AKD7;Q61234	3;3	3;3	3;3	Alpha-1-syntrophin	Snta1	tr|A2AKD7|A2AKD7_MOUSE Alpha-1-syntrophin OS=Mus musculus OX=10090 GN=Snta1 PE=1 SV=1;sp|Q61234|SNTA1_MOUSE Alpha-1-syntrophin OS=Mus musculus OX=10090 GN=Snta1 PE=1 SV=1	2	3	3	3	1	1	2	0	0	1	1	1	3	2	3	2	1	2	1	2	1	1	1	2	2	1	1	2	0	1	2	0	1	1	1	1	2	0	0	1	1	1
E9PYJ6;A2AKG8	E9PYJ6;A2AKG8	3;3	3;3	3;3	Focadhesin	Focad	tr|E9PYJ6|E9PYJ6_MOUSE Focadhesin OS=Mus musculus OX=10090 GN=Focad PE=1 SV=1;sp|A2AKG8|FOCAD_MOUSE Focadhesin OS=Mus musculus OX=10090 GN=Focad PE=1 SV=1	2	3	3	3	0	0	2	0	0	0	0	3	3	1	1	3	0	0	1	0	1	1	1	1	1	0	1	3	0	0	1	0	1	0	0	0	2	0	0	0	0	3
A2AKI5;P43406	A2AKI5;P43406	5;5	5;5	5;5	Integrin alpha-V;Integrin alpha-V heavy chain;Integrin alpha-V light chain	Itgav	tr|A2AKI5|A2AKI5_MOUSE Integrin alpha-V OS=Mus musculus OX=10090 GN=Itgav PE=1 SV=1;sp|P43406|ITAV_MOUSE Integrin alpha-V OS=Mus musculus OX=10090 GN=Itgav PE=1 SV=2	2	5	5	5	4	0	3	1	0	1	0	4	2	1	0	1	0	2	2	1	0	1	4	2	0	2	1	1	3	1	2	1	1	2	4	0	3	1	0	1	0	4
A2AKK5;Q8BGG9;A2BH60;A2AKK6	A2AKK5;Q8BGG9	9;6;3;2	9;6;3;2	9;6;3;2	Acyl-coenzyme A amino acid N-acyltransferase 1;Acyl-coenzyme A amino acid N-acyltransferase 2	Acnat1;Acnat2	sp|A2AKK5|ACNT1_MOUSE Acyl-coenzyme A amino acid N-acyltransferase 1 OS=Mus musculus OX=10090 GN=Acnat1 PE=1 SV=1;sp|Q8BGG9|ACNT2_MOUSE Acyl-coenzyme A amino acid N-acyltransferase 2 OS=Mus musculus OX=10090 GN=Acnat2 PE=1 SV=1	4	9	9	9	6	6	5	4	5	4	5	5	4	4	4	5	5	5	5	5	5	5	5	4	6	5	0	4	3	4	5	5	5	5	6	6	5	4	5	4	5	5
A2AKQ0;A0A217FL58	A2AKQ0;A0A217FL58	2;1	2;1	2;1		Slc35d1	sp|A2AKQ0|S35D1_MOUSE UDP-glucuronic acid/UDP-N-acetylgalactosamine transporter OS=Mus musculus OX=10090 GN=Slc35d1 PE=2 SV=2;tr|A0A217FL58|A0A217FL58_MOUSE UDP-glucuronic acid/UDP-N-acetylgalactosamine transporter (Fragment) OS=Mus musculus OX=10090 GN=Sl	2	2	2	2	1	2	1	2	2	2	2	2	2	2	2	2	2	2	2	2	2	2	2	2	2	2	0	2	2	2	2	2	2	2	1	2	1	2	2	2	2	2
A2AL12;Q8BG05;A2AL13	A2AL12;Q8BG05	30;30;6	30;30;6	29;29;6	Heterogeneous nuclear ribonucleoprotein A3	Hnrnpa3	tr|A2AL12|A2AL12_MOUSE Heterogeneous nuclear ribonucleoprotein A3 OS=Mus musculus OX=10090 GN=Hnrnpa3 PE=1 SV=1;sp|Q8BG05|ROA3_MOUSE Heterogeneous nuclear ribonucleoprotein A3 OS=Mus musculus OX=10090 GN=Hnrnpa3 PE=1 SV=1	3	30	30	29	15	11	19	20	20	19	15	20	20	24	21	21	18	21	19	20	20	20	19	19	21	17	25	22	15	15	21	14	19	14	15	11	19	20	20	19	15	20
A2AL50;Q8C0I1;H3BKN2;A2AL49;H3BJ14;H3BIY5	A2AL50;Q8C0I1;H3BKN2;A2AL49	11;11;10;7;1;1	11;11;10;7;1;1	11;11;10;7;1;1	Alkyldihydroxyacetonephosphate synthase, peroxisomal	Agps	tr|A2AL50|A2AL50_MOUSE Alkylglycerone-phosphate synthase OS=Mus musculus OX=10090 GN=Agps PE=1 SV=1;sp|Q8C0I1|ADAS_MOUSE Alkyldihydroxyacetonephosphate synthase, peroxisomal OS=Mus musculus OX=10090 GN=Agps PE=1 SV=1;tr|H3BKN2|H3BKN2_MOUSE Alkylglycerone-p	6	11	11	11	5	3	6	4	2	4	3	7	5	6	5	6	5	7	7	5	8	8	6	6	4	6	9	6	7	4	6	2	6	7	5	3	6	4	2	4	3	7
A2AL85;Q8BSY0;Q8CBM2;Q3TU40;A2AL81;A2AL83;A2AL79;A2AL78;A2AL77;A2AL75;A2AL71;Q9CR06;A2AL74;A2AL76	A2AL85;Q8BSY0;Q8CBM2	15;15;13;4;4;3;3;3;2;2;1;1;1;1	15;15;13;4;4;3;3;3;2;2;1;1;1;1	15;15;13;4;4;3;3;3;2;2;1;1;1;1	Aspartyl/asparaginyl beta-hydroxylase	Asph	tr|A2AL85|A2AL85_MOUSE Aspartyl/asparaginyl beta-hydroxylase OS=Mus musculus OX=10090 GN=Asph PE=1 SV=1;sp|Q8BSY0|ASPH_MOUSE Aspartyl/asparaginyl beta-hydroxylase OS=Mus musculus OX=10090 GN=Asph PE=1 SV=1;tr|Q8CBM2|Q8CBM2_MOUSE Aspartyl/asparaginyl beta-h	14	15	15	15	9	7	9	5	7	4	5	9	11	7	6	5	5	7	8	4	8	6	6	6	6	6	10	4	7	5	6	5	6	4	9	7	9	5	7	4	5	9
A2ALA0;P70279	A2ALA0;P70279	3;3	3;3	3;3	Surfeit locus protein 6	Surf6	tr|A2ALA0|A2ALA0_MOUSE Surfeit locus protein 6 OS=Mus musculus OX=10090 GN=Surf6 PE=1 SV=1;sp|P70279|SURF6_MOUSE Surfeit locus protein 6 OS=Mus musculus OX=10090 GN=Surf6 PE=1 SV=1	2	3	3	3	3	2	2	2	3	3	3	3	3	2	3	3	3	2	3	3	2	2	1	2	2	3	2	2	2	3	1	3	2	1	3	2	2	2	3	3	3	3
A2ALK8;A2ALK9	A2ALK8	5;1	5;1	5;1	Tyrosine-protein phosphatase non-receptor type 3	Ptpn3	sp|A2ALK8|PTN3_MOUSE Tyrosine-protein phosphatase non-receptor type 3 OS=Mus musculus OX=10090 GN=Ptpn3 PE=1 SV=1	2	5	5	5	0	0	3	0	1	0	0	4	3	2	2	2	0	1	1	0	2	2	1	1	2	1	1	2	3	1	2	0	1	0	0	0	3	0	1	0	0	4
Q8C048;A2ALL9;Q0VF55	Q8C048;A2ALL9;Q0VF55	9;9;9	3;3;3	3;3;3	Calcium-transporting ATPase	Atp2b3	tr|Q8C048|Q8C048_MOUSE Calcium-transporting ATPase OS=Mus musculus OX=10090 GN=Atp2b3 PE=1 SV=1;tr|A2ALL9|A2ALL9_MOUSE Calcium-transporting ATPase OS=Mus musculus OX=10090 GN=Atp2b3 PE=1 SV=1;tr|Q0VF55|Q0VF55_MOUSE Calcium-transporting ATPase OS=Mus muscul	3	9	3	3	7	6	7	4	4	5	6	7	8	6	6	6	4	6	5	5	6	6	6	5	5	5	4	7	5	5	5	5	5	5	3	3	2	2	1	1	2	2
A2ALR8;A2ALR9;Q3V0C5;A2ALS8;A2ALS9	A2ALR8;A2ALR9;Q3V0C5	3;3;3;1;1	3;3;3;1;1	3;3;3;1;1	Ubiquitin carboxyl-terminal hydrolase 48	Usp48	tr|A2ALR8|A2ALR8_MOUSE Ubiquitinyl hydrolase 1 (Fragment) OS=Mus musculus OX=10090 GN=Usp48 PE=1 SV=1;tr|A2ALR9|A2ALR9_MOUSE Ubiquitinyl hydrolase 1 OS=Mus musculus OX=10090 GN=Usp48 PE=1 SV=1;sp|Q3V0C5|UBP48_MOUSE Ubiquitin carboxyl-terminal hydrolase 48	5	3	3	3	1	1	1	2	0	0	0	3	1	1	1	2	1	1	1	1	1	1	1	0	1	3	0	1	0	0	1	0	1	2	1	1	1	2	0	0	0	3
Q8BXU5;A2ALV3;Q62420;A2ALV1;F6ZL13	Q8BXU5;A2ALV3;Q62420;A2ALV1;F6ZL13	7;7;7;6;4	4;4;4;4;3	4;4;4;4;3	Endophilin-A1	Sh3gl2	tr|Q8BXU5|Q8BXU5_MOUSE Endophilin-A1 OS=Mus musculus OX=10090 GN=Sh3gl2 PE=1 SV=1;tr|A2ALV3|A2ALV3_MOUSE Endophilin-A1 OS=Mus musculus OX=10090 GN=Sh3gl2 PE=1 SV=1;sp|Q62420|SH3G2_MOUSE Endophilin-A1 OS=Mus musculus OX=10090 GN=Sh3gl2 PE=1 SV=2;tr|A2ALV1|A	5	7	4	4	4	2	5	5	5	4	4	6	6	6	5	4	4	5	5	5	4	5	4	5	6	5	4	6	7	4	5	5	4	5	2	1	4	3	3	2	2	4
A2ALW5;Z4YLX5	A2ALW5	4;1	4;1	4;1	DnaJ homolog subfamily C member 25	Dnajc25	sp|A2ALW5|DJC25_MOUSE DnaJ homolog subfamily C member 25 OS=Mus musculus OX=10090 GN=Dnajc25 PE=1 SV=1	2	4	4	4	1	2	2	1	2	2	3	1	2	1	2	4	4	3	1	3	2	1	0	0	0	1	2	3	3	2	1	0	2	3	1	2	2	1	2	2	3	1
A2AMC3;Q3UXG7;Q91ZW2;E9PZ15;E9Q686	A2AMC3;Q3UXG7;Q91ZW2;E9PZ15;E9Q686	5;5;5;3;3	5;5;5;3;3	5;5;5;3;3	GDP-fucose protein O-fucosyltransferase 1	Pofut1	tr|A2AMC3|A2AMC3_MOUSE GDP-fucose protein O-fucosyltransferase 1 OS=Mus musculus OX=10090 GN=Pofut1 PE=1 SV=1;tr|Q3UXG7|Q3UXG7_MOUSE GDP-fucose protein O-fucosyltransferase 1 OS=Mus musculus OX=10090 GN=Pofut1 PE=1 SV=1;sp|Q91ZW2|OFUT1_MOUSE GDP-fucose pro	5	5	5	5	1	0	3	1	1	2	1	4	4	3	3	2	2	2	2	1	4	2	1	2	3	1	1	3	1	0	1	0	3	1	1	0	3	1	1	2	1	4
A2AMH5;A2AMH4;Q6X893;A2AMH3;A2AMH8	A2AMH5;A2AMH4;Q6X893;A2AMH3	10;9;9;7;2	10;9;9;7;2	10;9;9;7;2	Choline transporter-like protein 1	Slc44a1	tr|A2AMH5|A2AMH5_MOUSE Choline transporter-like protein OS=Mus musculus OX=10090 GN=Slc44a1 PE=1 SV=1;tr|A2AMH4|A2AMH4_MOUSE Choline transporter-like protein OS=Mus musculus OX=10090 GN=Slc44a1 PE=1 SV=1;sp|Q6X893|CTL1_MOUSE Choline transporter-like protei	5	10	10	10	3	1	6	2	5	4	4	8	6	5	3	3	4	6	5	5	5	6	4	5	4	3	5	4	3	3	5	1	4	3	3	1	6	2	5	4	4	8
A2AMN2;Q8BSV3	A2AMN2;Q8BSV3	4;4	4;4	4;4	BEN domain-containing protein 7	Bend7	tr|A2AMN2|A2AMN2_MOUSE BEN domain-containing protein 7 OS=Mus musculus OX=10090 GN=Bend7 PE=1 SV=1;sp|Q8BSV3|BEND7_MOUSE BEN domain-containing protein 7 OS=Mus musculus OX=10090 GN=Bend7 PE=2 SV=1	2	4	4	4	2	0	1	2	3	2	0	2	1	3	0	2	1	3	2	2	1	1	2	1	0	2	0	2	2	3	0	1	1	1	2	0	1	2	3	2	0	2
A2AMS3;Q03249;A2AMS2	A2AMS3;Q03249	4;4;1	4;4;1	4;4;1	Galactose-1-phosphate uridylyltransferase	Galt	tr|A2AMS3|A2AMS3_MOUSE Galactose-1-phosphate uridylyltransferase OS=Mus musculus OX=10090 GN=Galt PE=1 SV=2;sp|Q03249|GALT_MOUSE Galactose-1-phosphate uridylyltransferase OS=Mus musculus OX=10090 GN=Galt PE=1 SV=3	3	4	4	4	3	1	2	3	2	3	3	2	3	3	2	4	2	3	3	3	3	3	3	3	2	2	1	3	0	1	3	1	3	2	3	1	2	3	2	3	3	2
A2AMW0;F7CAZ6	A2AMW0;F7CAZ6	19;10	19;10	5;0		Capzb	tr|A2AMW0|A2AMW0_MOUSE F-actin-capping protein subunit beta OS=Mus musculus OX=10090 GN=Capzb PE=1 SV=1;tr|F7CAZ6|F7CAZ6_MOUSE F-actin-capping protein subunit beta (Fragment) OS=Mus musculus OX=10090 GN=Capzb PE=1 SV=1	2	19	19	5	13	9	14	14	13	13	11	17	15	17	16	16	14	16	15	14	16	16	15	14	15	14	16	16	13	13	16	11	14	13	13	9	14	14	13	13	11	17
A2AMY5;Q91VX2;F6PYV5;A2AMY7	A2AMY5;Q91VX2	9;9;4;1	9;9;4;1	9;9;4;1	Ubiquitin-associated protein 2	Ubap2	tr|A2AMY5|A2AMY5_MOUSE Ubiquitin-associated protein 2 OS=Mus musculus OX=10090 GN=Ubap2 PE=1 SV=1;sp|Q91VX2|UBAP2_MOUSE Ubiquitin-associated protein 2 OS=Mus musculus OX=10090 GN=Ubap2 PE=1 SV=1	4	9	9	9	3	2	5	4	2	5	3	5	2	2	5	3	2	6	3	5	5	2	3	6	4	6	0	2	1	4	1	1	3	0	3	2	5	4	2	5	3	5
A2AN08;F6SSP6;Z4YMA7;Z4YLP1	A2AN08	60;20;13;2	60;20;13;2	60;20;13;2	E3 ubiquitin-protein ligase UBR4	Ubr4	sp|A2AN08|UBR4_MOUSE E3 ubiquitin-protein ligase UBR4 OS=Mus musculus OX=10090 GN=Ubr4 PE=1 SV=1	4	60	60	60	19	13	28	24	28	21	21	40	30	26	29	26	23	25	31	26	28	28	30	29	21	24	33	26	25	18	23	19	27	22	19	13	28	24	28	21	21	40
A2AN37;P52623;F7CBX2	A2AN37;P52623;F7CBX2	9;9;5	9;9;5	7;7;3	Uridine-cytidine kinase;Uridine-cytidine kinase 1	Uck1	tr|A2AN37|A2AN37_MOUSE Uridine-cytidine kinase OS=Mus musculus OX=10090 GN=Uck1 PE=1 SV=1;sp|P52623|UCK1_MOUSE Uridine-cytidine kinase 1 OS=Mus musculus OX=10090 GN=Uck1 PE=1 SV=2;tr|F7CBX2|F7CBX2_MOUSE Uridine/cytidine kinase (Fragment) OS=Mus musculus OX	3	9	9	7	3	1	5	4	3	3	3	6	5	4	4	5	3	5	4	6	5	4	7	5	3	2	3	5	3	4	6	4	5	4	3	1	5	4	3	3	3	6
A2ANL1;Q9EPR4	A2ANL1;Q9EPR4	1;1	1;1	1;1	Solute carrier family 23 member 2	Slc23a2	tr|A2ANL1|A2ANL1_MOUSE Solute carrier family 23 member 2 (Fragment) OS=Mus musculus OX=10090 GN=Slc23a2 PE=1 SV=8;sp|Q9EPR4|S23A2_MOUSE Solute carrier family 23 member 2 OS=Mus musculus OX=10090 GN=Slc23a2 PE=1 SV=2	2	1	1	1	1	1	0	0	1	1	1	1	0	0	1	1	0	1	1	1	1	1	1	1	0	1	0	1	0	1	1	0	1	0	1	1	0	0	1	1	1	1
A2AP32;Q3UIU2	A2AP32;Q3UIU2	2;2	2;2	2;2	NADH dehydrogenase [ubiquinone] 1 beta subcomplex subunit 6	Ndufb6	tr|A2AP32|A2AP32_MOUSE NADH dehydrogenase [ubiquinone] 1 beta subcomplex subunit 6 OS=Mus musculus OX=10090 GN=Ndufb6 PE=1 SV=1;sp|Q3UIU2|NDUB6_MOUSE NADH dehydrogenase [ubiquinone] 1 beta subcomplex subunit 6 OS=Mus musculus OX=10090 GN=Ndufb6 PE=1 SV=3	2	2	2	2	1	0	2	2	2	2	2	2	2	2	2	2	2	2	1	2	2	2	2	2	2	1	2	2	2	1	2	2	2	2	1	0	2	2	2	2	2	2
A2AP78;O54879	A2AP78;O54879	9;9	9;9	9;9	High mobility group protein B3	Hmgb3	tr|A2AP78|A2AP78_MOUSE High mobility group protein B3 (Fragment) OS=Mus musculus OX=10090 GN=Hmgb3 PE=1 SV=1;sp|O54879|HMGB3_MOUSE High mobility group protein B3 OS=Mus musculus OX=10090 GN=Hmgb3 PE=1 SV=3	2	9	9	9	5	2	4	5	7	6	4	7	5	7	6	6	5	6	5	7	7	5	6	5	5	7	5	6	7	5	6	2	5	3	5	2	4	5	7	6	4	7
A2AP92;Q923A8;A2AP93;Q62073	A2AP92;Q923A8;A2AP93;Q62073	3;3;2;2	3;3;2;2	3;3;2;2	Mitogen-activated protein kinase kinase kinase 7	Map3k7	tr|A2AP92|A2AP92_MOUSE Mitogen-activated protein kinase kinase kinase 7 OS=Mus musculus OX=10090 GN=Map3k7 PE=1 SV=1;tr|Q923A8|Q923A8_MOUSE Mitogen-activated protein kinase kinase kinase 7 OS=Mus musculus OX=10090 GN=Map3k7 PE=1 SV=1;tr|A2AP93|A2AP93_MOUSE	4	3	3	3	1	0	0	1	1	1	2	2	1	0	3	1	2	1	2	2	1	2	1	1	1	0	1	0	0	1	0	0	1	1	1	0	0	1	1	1	2	2
A2APF7;Q9QY24	A2APF7;Q9QY24	5;5	5;5	5;5	Z-DNA-binding protein 1	Zbp1	tr|A2APF7|A2APF7_MOUSE Z-DNA-binding protein 1 OS=Mus musculus OX=10090 GN=Zbp1 PE=1 SV=1;sp|Q9QY24|ZBP1_MOUSE Z-DNA-binding protein 1 OS=Mus musculus OX=10090 GN=Zbp1 PE=1 SV=1	2	5	5	5	2	0	3	3	4	3	0	0	0	1	1	1	4	2	2	4	1	0	1	1	1	2	0	1	1	2	1	1	0	1	2	0	3	3	4	3	0	0
A2API3;Q80V86	A2API3;Q80V86	3;3	3;3	3;3	Integrator complex subunit 8	Ints8	tr|A2API3|A2API3_MOUSE Integrator complex subunit 8 OS=Mus musculus OX=10090 GN=Ints8 PE=1 SV=1;sp|Q80V86|INT8_MOUSE Integrator complex subunit 8 OS=Mus musculus OX=10090 GN=Ints8 PE=1 SV=1	2	3	3	3	0	0	0	1	1	0	0	1	0	1	0	0	1	0	1	0	1	1	1	1	1	0	0	0	1	0	0	0	0	0	0	0	0	1	1	0	0	1
A2APX3;P21460	A2APX3;P21460	2;2	2;2	2;2	Cystatin-C	Cst3	tr|A2APX3|A2APX3_MOUSE Cystatin-C (Fragment) OS=Mus musculus OX=10090 GN=Cst3 PE=1 SV=1;sp|P21460|CYTC_MOUSE Cystatin-C OS=Mus musculus OX=10090 GN=Cst3 PE=1 SV=2	2	2	2	2	2	0	2	1	1	0	1	1	1	1	1	1	1	1	1	1	1	1	1	1	1	2	2	1	1	1	1	0	1	1	2	0	2	1	1	0	1	1
A2APY7	A2APY7	3	3	3	NADH dehydrogenase [ubiquinone] 1 alpha subcomplex assembly factor 5	Ndufaf5	sp|A2APY7|NDUF5_MOUSE Arginine-hydroxylase NDUFAF5, mitochondrial OS=Mus musculus OX=10090 GN=Ndufaf5 PE=1 SV=1	1	3	3	3	1	0	2	1	2	1	2	1	1	1	2	1	1	1	1	1	1	0	1	1	3	2	1	1	0	1	2	0	1	2	1	0	2	1	2	1	2	1
A2AQ19	A2AQ19	9	9	9	RNA polymerase-associated protein RTF1 homolog	Rtf1	sp|A2AQ19|RTF1_MOUSE RNA polymerase-associated protein RTF1 homolog OS=Mus musculus OX=10090 GN=Rtf1 PE=1 SV=1	1	9	9	9	2	3	4	1	5	1	4	5	2	0	3	2	1	1	4	2	3	1	2	2	1	2	1	2	0	3	1	0	3	1	2	3	4	1	5	1	4	5
E9QAU4;A2AQ25;D3Z781;Q8BHR1	E9QAU4;A2AQ25;D3Z781	23;23;16;3	23;23;16;3	23;23;16;3	Sickle tail protein	Etl4;Skt	tr|E9QAU4|E9QAU4_MOUSE Enhancer trap locus 4 OS=Mus musculus OX=10090 GN=Etl4 PE=1 SV=1;sp|A2AQ25|SKT_MOUSE Sickle tail protein OS=Mus musculus OX=10090 GN=Skt PE=1 SV=1;tr|D3Z781|D3Z781_MOUSE Enhancer trap locus 4 OS=Mus musculus OX=10090 GN=Etl4 PE=1 SV=	4	23	23	23	11	9	12	9	10	6	9	16	10	15	9	8	12	14	9	11	9	12	11	11	8	7	12	9	11	10	7	4	8	8	11	9	12	9	10	6	9	16
A2AQA7;Q8CFQ3	A2AQA7;Q8CFQ3	8;8	8;8	8;8	Intron-binding protein aquarius	Aqr	tr|A2AQA7|A2AQA7_MOUSE RNA helicase aquarius OS=Mus musculus OX=10090 GN=Aqr PE=1 SV=1;sp|Q8CFQ3|AQR_MOUSE RNA helicase aquarius OS=Mus musculus OX=10090 GN=Aqr PE=1 SV=2	2	8	8	8	3	1	4	2	3	2	3	3	1	5	3	4	2	5	4	3	2	3	4	2	3	3	4	3	5	5	2	2	3	2	3	1	4	2	3	2	3	3
Q8C4G3;Q8C288;A2AQC3;O70228;A2AUZ1;A2AUZ0;A2AQC9	Q8C4G3;Q8C288;A2AQC3;O70228	7;7;7;7;1;1;1	7;7;7;7;1;1;1	6;6;6;6;1;1;1	Phospholipid-transporting ATPase;Probable phospholipid-transporting ATPase IIA	Atp9a	tr|Q8C4G3|Q8C4G3_MOUSE Phospholipid-transporting ATPase OS=Mus musculus OX=10090 GN=Atp9a PE=1 SV=1;tr|Q8C288|Q8C288_MOUSE Phospholipid-transporting ATPase OS=Mus musculus OX=10090 GN=Atp9a PE=1 SV=1;tr|A2AQC3|A2AQC3_MOUSE Phospholipid-transporting ATPase	7	7	7	6	1	1	2	3	1	3	2	4	3	3	0	2	1	3	2	1	2	4	1	1	1	1	4	2	3	3	0	1	3	1	1	1	2	3	1	3	2	4
A2AQJ7;A2AQJ5;A2AQJ6;Q8BXN9	A2AQJ7;A2AQJ5;A2AQJ6;Q8BXN9	2;2;2;2	2;2;2;2	2;2;2;2	Transmembrane protein 87A	Tmem87a	tr|A2AQJ7|A2AQJ7_MOUSE Transmembrane protein 87A OS=Mus musculus OX=10090 GN=Tmem87a PE=1 SV=1;tr|A2AQJ5|A2AQJ5_MOUSE Transmembrane protein 87A OS=Mus musculus OX=10090 GN=Tmem87a PE=1 SV=1;tr|A2AQJ6|A2AQJ6_MOUSE Transmembrane protein 87A OS=Mus musculus O	4	2	2	2	0	0	0	0	0	0	0	0	0	0	0	0	0	0	0	0	0	0	0	0	0	0	2	0	0	0	0	0	0	0	0	0	0	0	0	0	0	0
A2AQN5;A2AQN4;Q9QXG4;D6RHA7;F7CU63	A2AQN5;A2AQN4;Q9QXG4	14;14;14;5;4	14;14;14;5;4	14;14;14;5;4	Acetyl-coenzyme A synthetase, cytoplasmic	Acss2	tr|A2AQN5|A2AQN5_MOUSE Propionate--CoA ligase OS=Mus musculus OX=10090 GN=Acss2 PE=1 SV=1;tr|A2AQN4|A2AQN4_MOUSE Propionate--CoA ligase OS=Mus musculus OX=10090 GN=Acss2 PE=1 SV=1;sp|Q9QXG4|ACSA_MOUSE Acetyl-coenzyme A synthetase, cytoplasmic OS=Mus muscul	5	14	14	14	6	2	5	4	4	4	3	7	5	7	6	4	3	4	5	5	5	6	6	5	8	4	13	7	2	6	4	3	5	4	6	2	5	4	4	4	3	7
A2AQU8;Q9D975	A2AQU8;Q9D975	5;5	5;5	5;5	Sulfiredoxin-1	Srxn1	tr|A2AQU8|A2AQU8_MOUSE Sulfiredoxin OS=Mus musculus OX=10090 GN=Srxn1 PE=1 SV=1;sp|Q9D975|SRXN1_MOUSE Sulfiredoxin-1 OS=Mus musculus OX=10090 GN=Srxn1 PE=2 SV=1	2	5	5	5	3	2	4	4	4	4	4	4	5	3	4	3	5	4	4	5	3	4	4	4	2	4	1	3	3	3	4	2	4	4	3	2	4	4	4	4	4	4
A2AR02;A2AR01	A2AR02	5;2	5;2	5;2	Peptidyl-prolyl cis-trans isomerase G	Ppig	sp|A2AR02|PPIG_MOUSE Peptidyl-prolyl cis-trans isomerase G OS=Mus musculus OX=10090 GN=Ppig PE=1 SV=1	2	5	5	5	3	1	1	3	3	3	3	2	2	3	3	4	3	2	3	3	3	2	4	4	3	4	2	2	2	2	2	1	4	3	3	1	1	3	3	3	3	2
A2ARI4	A2ARI4	3	3	3	Leucine-rich repeat-containing G-protein coupled receptor 4	Lgr4	sp|A2ARI4|LGR4_MOUSE Leucine-rich repeat-containing G-protein coupled receptor 4 OS=Mus musculus OX=10090 GN=Lgr4 PE=1 SV=1	1	3	3	3	1	2	2	1	2	1	1	2	1	1	0	1	1	0	1	0	1	0	0	1	0	1	0	1	2	1	1	1	1	1	1	2	2	1	2	1	1	2
A2ARJ3	A2ARJ3	4	4	4	Transmembrane protein 236	Tmem236	sp|A2ARJ3|TM236_MOUSE Transmembrane protein 236 OS=Mus musculus OX=10090 GN=Tmem236 PE=3 SV=1	1	4	4	4	3	2	3	3	3	2	2	3	3	4	4	3	3	3	3	4	3	4	3	3	3	4	2	3	3	3	3	1	4	3	3	2	3	3	3	2	2	3
A2ARZ7;P35285;Q3TM43;D6RFT6;Q3TXV4;Q921E2	A2ARZ7;P35285	4;4;1;1;1;1	4;4;1;1;1;1	4;4;1;1;1;1	Ras-related protein Rab-22A	Rab22a	tr|A2ARZ7|A2ARZ7_MOUSE Ras-related protein Rab-22A OS=Mus musculus OX=10090 GN=Rab22a PE=1 SV=1;sp|P35285|RB22A_MOUSE Ras-related protein Rab-22A OS=Mus musculus OX=10090 GN=Rab22a PE=1 SV=2	6	4	4	4	2	3	2	2	2	2	2	2	2	2	2	2	1	1	2	1	1	1	2	2	1	2	1	1	2	2	1	1	2	1	2	3	2	2	2	2	2	2
A2AS05;A2AS03;E9QAM5	A2AS05;A2AS03;E9QAM5	13;13;13	13;13;13	13;13;13	Helicase with zinc finger domain 2	Helz2	tr|A2AS05|A2AS05_MOUSE Helicase with zinc finger domain 2 OS=Mus musculus OX=10090 GN=Helz2 PE=1 SV=2;tr|A2AS03|A2AS03_MOUSE Helicase with zinc finger domain 2 OS=Mus musculus OX=10090 GN=Helz2 PE=1 SV=1;sp|E9QAM5|HELZ2_MOUSE Helicase with zinc finger doma	3	13	13	13	4	3	10	5	7	5	5	7	4	3	5	2	5	3	5	2	4	3	4	3	0	3	4	5	6	6	2	2	1	2	4	3	10	5	7	5	5	7
A2AS45;Q68FH0;A2AS44;A2AS47	A2AS45;Q68FH0;A2AS44;A2AS47	7;7;6;6	7;7;6;6	7;7;6;6	Plakophilin-4	Pkp4	tr|A2AS45|A2AS45_MOUSE Plakophilin-4 OS=Mus musculus OX=10090 GN=Pkp4 PE=1 SV=1;sp|Q68FH0|PKP4_MOUSE Plakophilin-4 OS=Mus musculus OX=10090 GN=Pkp4 PE=1 SV=1;tr|A2AS44|A2AS44_MOUSE Plakophilin-4 (Fragment) OS=Mus musculus OX=10090 GN=Pkp4 PE=1 SV=1;tr|A2AS	4	7	7	7	2	2	4	2	4	2	3	5	2	2	2	2	3	3	2	2	1	4	2	3	1	4	2	1	5	4	1	1	3	3	2	2	4	2	4	2	3	5
A2AS89	A2AS89	8	8	8	Agmatinase, mitochondrial	Agmat	sp|A2AS89|SPEB_MOUSE Agmatinase, mitochondrial OS=Mus musculus OX=10090 GN=Agmat PE=1 SV=1	1	8	8	8	6	1	4	3	3	4	3	7	2	3	3	4	3	4	3	4	4	5	4	3	4	2	0	4	2	4	3	2	3	3	6	1	4	3	3	4	3	7
A2AS98;P28660	A2AS98;P28660	30;30	30;30	29;29	Nck-associated protein 1	Nckap1	tr|A2AS98|A2AS98_MOUSE Nck-associated protein 1 OS=Mus musculus OX=10090 GN=Nckap1 PE=1 SV=1;sp|P28660|NCKP1_MOUSE Nck-associated protein 1 OS=Mus musculus OX=10090 GN=Nckap1 PE=1 SV=2	2	30	30	29	13	9	18	14	15	8	14	23	16	22	17	14	13	21	15	21	20	19	17	14	14	15	14	18	15	12	15	11	18	10	13	9	18	14	15	8	14	23
A2ASL8;Q7TQ95;A2ASM0;A2ASM1	A2ASL8;Q7TQ95;A2ASM0	5;5;4;2	5;5;4;2	5;5;4;2	Protein lunapark	Lnp	tr|A2ASL8|A2ASL8_MOUSE Endoplasmic reticulum junction formation protein lunapark OS=Mus musculus OX=10090 GN=Lnpk PE=1 SV=1;sp|Q7TQ95|LNP_MOUSE Endoplasmic reticulum junction formation protein lunapark OS=Mus musculus OX=10090 GN=Lnpk PE=1 SV=1;tr|A2ASM0|A	4	5	5	5	2	2	3	1	2	0	2	2	1	1	3	1	1	0	2	2	1	2	2	1	1	2	2	2	2	1	0	0	1	0	2	2	3	1	2	0	2	2
Z4YK85;M0QWP1;A2ASQ1;Z4YJS5	Z4YK85;M0QWP1;A2ASQ1	6;6;6;1	6;6;6;1	6;6;6;1	Agrin;Agrin N-terminal 110 kDa subunit;Agrin C-terminal 110 kDa subunit;Agrin C-terminal 90 kDa fragment;Agrin C-terminal 22 kDa fragment	Agrn	tr|Z4YK85|Z4YK85_MOUSE Agrin OS=Mus musculus OX=10090 GN=Agrn PE=1 SV=1;tr|M0QWP1|M0QWP1_MOUSE Agrin OS=Mus musculus OX=10090 GN=Agrn PE=1 SV=1;sp|A2ASQ1|AGRIN_MOUSE Agrin OS=Mus musculus OX=10090 GN=Agrn PE=1 SV=1	4	6	6	6	0	0	2	0	0	0	0	3	3	0	1	1	0	2	2	1	1	3	0	1	0	0	0	2	2	1	0	1	1	0	0	0	2	0	0	0	0	3
A2AT37	A2AT37	4	4	4		Upf2	sp|A2AT37|RENT2_MOUSE Regulator of nonsense transcripts 2 OS=Mus musculus OX=10090 GN=Upf2 PE=1 SV=1	1	4	4	4	2	2	2	1	0	1	1	3	3	2	2	2	0	1	2	2	1	1	1	1	2	2	0	3	2	0	3	2	2	3	2	2	2	1	0	1	1	3
A2ATI9;Q99JX3;A2ATI8;A2ATI6	A2ATI9;Q99JX3;A2ATI8;A2ATI6	8;8;7;7	8;8;7;7	7;7;6;6	Golgi reassembly-stacking protein 2	Gorasp2	tr|A2ATI9|A2ATI9_MOUSE Golgi reassembly-stacking protein 2 OS=Mus musculus OX=10090 GN=Gorasp2 PE=1 SV=1;sp|Q99JX3|GORS2_MOUSE Golgi reassembly-stacking protein 2 OS=Mus musculus OX=10090 GN=Gorasp2 PE=1 SV=3;tr|A2ATI8|A2ATI8_MOUSE Golgi reassembly-stackin	4	8	8	7	5	4	5	4	6	5	5	6	6	6	6	6	4	7	6	6	5	6	6	5	5	5	7	6	6	6	6	6	5	5	5	4	5	4	6	5	5	6
A2ATQ5;P53995	A2ATQ5;P53995	4;4	4;4	4;4	Anaphase-promoting complex subunit 1	Anapc1	tr|A2ATQ5|A2ATQ5_MOUSE Anaphase-promoting complex subunit 1 OS=Mus musculus OX=10090 GN=Anapc1 PE=1 SV=1;sp|P53995|APC1_MOUSE Anaphase-promoting complex subunit 1 OS=Mus musculus OX=10090 GN=Anapc1 PE=1 SV=2	2	4	4	4	1	0	0	2	2	2	0	3	1	1	2	2	0	0	2	4	2	0	0	1	2	0	0	1	1	1	0	1	0	0	1	0	0	2	2	2	0	3
A2ATU9;Q8BY71	A2ATU9;Q8BY71	2;2	2;2	2;2	Histone acetyltransferase type B catalytic subunit	Hat1	tr|A2ATU9|A2ATU9_MOUSE Histone acetyltransferase type B catalytic subunit OS=Mus musculus OX=10090 GN=Hat1 PE=1 SV=1;sp|Q8BY71|HAT1_MOUSE Histone acetyltransferase type B catalytic subunit OS=Mus musculus OX=10090 GN=Hat1 PE=1 SV=1	2	2	2	2	1	1	1	1	2	1	1	2	1	1	1	1	1	1	1	2	1	1	1	2	1	2	2	1	1	1	1	1	1	1	1	1	1	1	2	1	1	2
A2AU62;Q64012;A2AU61;A2AU60	A2AU62;Q64012;A2AU61;A2AU60	20;20;19;12	20;20;19;12	20;20;19;12	RNA-binding protein Raly	Raly	tr|A2AU62|A2AU62_MOUSE RNA-binding protein Raly (Fragment) OS=Mus musculus OX=10090 GN=Raly PE=1 SV=1;sp|Q64012|RALY_MOUSE RNA-binding protein Raly OS=Mus musculus OX=10090 GN=Raly PE=1 SV=3;tr|A2AU61|A2AU61_MOUSE RNA-binding protein Raly (Fragment) OS=Mus	4	20	20	20	14	13	12	12	12	11	12	14	15	14	14	14	13	13	12	11	11	12	13	13	13	13	16	14	15	16	13	11	13	13	14	13	12	12	12	11	12	14
A2AUE1;G5E8T0;P60904	A2AUE1;G5E8T0;P60904	5;5;5	5;5;5	5;5;5	DnaJ homolog subfamily C member 5	Dnajc5	tr|A2AUE1|A2AUE1_MOUSE DnaJ homolog subfamily C member 5 (Fragment) OS=Mus musculus OX=10090 GN=Dnajc5 PE=1 SV=1;tr|G5E8T0|G5E8T0_MOUSE DnaJ homolog subfamily C member 5 OS=Mus musculus OX=10090 GN=Dnajc5 PE=1 SV=1;sp|P60904|DNJC5_MOUSE DnaJ homolog subfam	3	5	5	5	5	2	3	3	2	1	2	3	2	3	3	3	2	3	3	2	3	2	2	3	2	3	2	2	2	2	2	1	3	2	5	2	3	3	2	1	2	3
A2AUK7;A2AUK8;A2AUK5;E9PV14;Q9Z2H5	A2AUK7;A2AUK8;A2AUK5;E9PV14;Q9Z2H5	12;12;11;11;10	11;11;10;10;9	6;6;6;6;5	Band 4.1-like protein 1	Epb4.1l1;Epb41l1	tr|A2AUK7|A2AUK7_MOUSE Band 4.1-like protein 1 OS=Mus musculus OX=10090 GN=Epb41l1 PE=1 SV=1;tr|A2AUK8|A2AUK8_MOUSE Band 4.1-like protein 1 OS=Mus musculus OX=10090 GN=Epb41l1 PE=1 SV=1;tr|A2AUK5|A2AUK5_MOUSE Band 4.1-like protein 1 OS=Mus musculus OX=1009	5	12	11	6	3	3	2	2	1	1	1	4	3	1	4	1	1	3	4	3	2	4	3	2	1	2	9	3	1	0	1	0	2	0	3	3	2	2	1	1	1	4
A2AUR3;Q60866;A2AUR5	A2AUR3;Q60866;A2AUR5	3;3;2	3;3;2	3;3;2	Phosphotriesterase-related protein	Pter	tr|A2AUR3|A2AUR3_MOUSE Phosphotriesterase-related protein (Fragment) OS=Mus musculus OX=10090 GN=Pter PE=1 SV=2;sp|Q60866|PTER_MOUSE Phosphotriesterase-related protein OS=Mus musculus OX=10090 GN=Pter PE=1 SV=1;tr|A2AUR5|A2AUR5_MOUSE Phosphotriesterase-rel	3	3	3	3	0	1	0	1	1	1	0	0	1	1	1	3	1	2	2	2	1	1	1	1	1	2	1	1	0	1	1	1	1	1	0	1	0	1	1	1	0	0
F6RK07;A2AUX5;A2AUX3;B7ZD29;Q3UHC7;F6QQP6	F6RK07;A2AUX5;A2AUX3;B7ZD29;Q3UHC7;F6QQP6	11;11;11;11;11;10	11;11;11;11;11;10	9;9;9;9;9;8	Disabled homolog 2-interacting protein	Dab2ip	tr|F6RK07|F6RK07_MOUSE Disabled homolog 2-interacting protein (Fragment) OS=Mus musculus OX=10090 GN=Dab2ip PE=1 SV=1;tr|A2AUX5|A2AUX5_MOUSE Disabled homolog 2-interacting protein OS=Mus musculus OX=10090 GN=Dab2ip PE=1 SV=1;tr|A2AUX3|A2AUX3_MOUSE Disabled	6	11	11	9	3	4	3	3	0	2	3	3	2	3	1	1	3	3	1	3	2	3	2	2	2	1	2	1	2	3	1	2	1	1	3	4	3	3	0	2	3	3
A2AV19;Q8VBV3;A0A0A6YW57	A2AV19;Q8VBV3;A0A0A6YW57	4;4;2	4;4;2	4;4;2	Exosome complex component RRP4	Exosc2	tr|A2AV19|A2AV19_MOUSE Ribosomal RNA-processing protein 4 (Fragment) OS=Mus musculus OX=10090 GN=Exosc2 PE=1 SV=1;sp|Q8VBV3|EXOS2_MOUSE Exosome complex component RRP4 OS=Mus musculus OX=10090 GN=Exosc2 PE=1 SV=1;tr|A0A0A6YW57|A0A0A6YW57_MOUSE Exosome compl	3	4	4	4	1	0	2	0	1	0	1	2	2	2	2	3	1	1	1	2	1	1	1	0	2	2	1	2	0	0	2	0	3	1	1	0	2	0	1	0	1	2
A2AVJ7;Q99PL5	A2AVJ7;Q99PL5	117;117	117;117	116;116	Ribosome-binding protein 1	Rrbp1	tr|A2AVJ7|A2AVJ7_MOUSE Ribosome-binding protein 1 OS=Mus musculus OX=10090 GN=Rrbp1 PE=1 SV=1;sp|Q99PL5|RRBP1_MOUSE Ribosome-binding protein 1 OS=Mus musculus OX=10090 GN=Rrbp1 PE=1 SV=2	2	117	117	116	91	72	94	92	91	92	91	98	93	94	91	90	87	92	90	92	98	91	93	94	90	83	83	91	84	86	84	76	85	81	91	72	94	92	91	92	91	98
691;1473692;1473693;1473694;1473695;1473696;1473697;1473698;1473699;1473700;1473701;1473702;1473703;1473704;1473705;1473706;1473707;1473708;1473709;1473710;1473711;1473712;1473713;1473714;1473715;1473716;1473717;1473718;1473719;1473720;1473721;1473722;1473723;1546456;1546457;1546458;1546459;1546460;1546461;1546462;1546463;1546464;1546465;1546466;1546467;1546468;1546469;1546470;1546471;1546472;154…	10016;10017;10018;10019;10020;10021;10022;10023;10024;10025;10026;10027;10028;10029;10030;10031;10032;10033;10034;10035;10036;10037;10038;40923;40924;42260;42761;42762;42763;42764;42765;42766;42767;42768;42769;42770;42771;42772;42773;45020;45021;45022;45023;45024;45025;45026;45027;87373;87374;87375;87376;87377;87378;87379;87380;87381;87382;87383;87384;87385;87386;87387;87388;87389;87390;87391;873…
1414250;1414251;1414252;1414253;1414254;1414255;1414256;1415501;1415502;1415503;1415504;1415505;1415506;1415507;1415508;1415509;1415510;1415511;1415512;1415513;1415514;1415515;1415516;1415517;1415518;1415519;1415520;1415521;1415522;1415523;1415524;1415525;1415526;1415527;1415528;1415529;1415530;1415531;1415532;1415533;1415534;1415535;1415536;1415537;1415538;1415539;1415540;1415541;1415542;1415543…	10020;40924;42260;42771;45023;87399;116333;116422;142169;142240;157326;157427;157495;160743;160771;207707;243236;340547;342708;371953;390670;416503;417698;430121;441095;441098;443124;450671;451416;539086;540482;540661;541562;627568;660492;668694;710724;710731;772861;787796;788288;826531;826590;836134;836167;836202;836253;836430;840264;840325;842599;846189;853920;853967;861098;867432;868894;868953…	64;65	674;1267
A2AVR6;Q8VHQ9;E0CYA0;E0CXP8	A2AVR6;Q8VHQ9	13;13;1;1	13;13;1;1	13;13;1;1	Acyl-coenzyme A thioesterase 11	Acot11	tr|A2AVR6|A2AVR6_MOUSE Acyl-coenzyme A thioesterase 11 OS=Mus musculus OX=10090 GN=Acot11 PE=1 SV=1;sp|Q8VHQ9|ACO11_MOUSE Acyl-coenzyme A thioesterase 11 OS=Mus musculus OX=10090 GN=Acot11 PE=1 SV=1	4	13	13	13	6	2	8	4	5	5	6	7	7	8	7	8	5	5	6	7	6	7	7	5	8	7	4	7	6	3	7	2	6	7	6	2	8	4	5	5	6	7
A2AVX1;E9Q8Q5;Q80YN3;F7BNZ5	A2AVX1;E9Q8Q5;Q80YN3;F7BNZ5	10;10;10;5	10;10;10;5	10;10;10;5	Breast carcinoma-amplified sequence 1 homolog	Bcas1	tr|A2AVX1|A2AVX1_MOUSE Breast carcinoma-amplified sequence 1 homolog OS=Mus musculus OX=10090 GN=Bcas1 PE=1 SV=1;tr|E9Q8Q5|E9Q8Q5_MOUSE Breast carcinoma-amplified sequence 1 homolog OS=Mus musculus OX=10090 GN=Bcas1 PE=1 SV=1;sp|Q80YN3|BCAS1_MOUSE Breast c	4	10	10	10	7	7	2	6	4	5	4	8	7	5	5	5	1	4	4	4	4	6	4	5	3	6	8	3	6	4	5	3	6	4	7	7	2	6	4	5	4	8
A2AWA9;A2AWA7;A2AWB0	A2AWA9	12;5;1	12;5;1	11;5;1	Rab GTPase-activating protein 1	Rabgap1	sp|A2AWA9|RBGP1_MOUSE Rab GTPase-activating protein 1 OS=Mus musculus OX=10090 GN=Rabgap1 PE=1 SV=1	3	12	12	11	0	1	1	3	2	4	3	7	4	1	1	2	3	5	3	2	3	2	2	3	1	3	4	1	5	4	1	1	2	2	0	1	1	3	2	4	3	7
A2AWN8;P59326	A2AWN8;P59326	11;11	5;5	5;5	YTH domain-containing family protein 1	Ythdf1	tr|A2AWN8|A2AWN8_MOUSE YTH domain-containing family protein 1 OS=Mus musculus OX=10090 GN=Ythdf1 PE=1 SV=1;sp|P59326|YTHD1_MOUSE YTH domain-containing family protein 1 OS=Mus musculus OX=10090 GN=Ythdf1 PE=1 SV=1	2	11	5	5	5	6	6	4	4	4	4	7	6	6	9	7	5	5	5	6	7	7	5	4	5	6	6	5	4	5	5	4	5	5	2	2	3	2	2	1	1	2
A2AWT5;A2AWT6;A2AWT7;P25976;G3UZW9;E9Q4A8	A2AWT5;A2AWT6;A2AWT7;P25976	22;21;21;21;7;6	22;21;21;21;7;6	22;21;21;21;7;6	Nucleolar transcription factor 1	Ubtf	tr|A2AWT5|A2AWT5_MOUSE Nucleolar transcription factor 1 OS=Mus musculus OX=10090 GN=Ubtf PE=1 SV=1;tr|A2AWT6|A2AWT6_MOUSE Nucleolar transcription factor 1 OS=Mus musculus OX=10090 GN=Ubtf PE=1 SV=1;tr|A2AWT7|A2AWT7_MOUSE Nucleolar transcription factor 1 OS	6	22	22	22	13	12	14	14	15	14	13	19	13	17	14	14	13	16	15	15	15	17	11	15	11	13	17	16	16	13	11	11	12	11	13	12	14	14	15	14	13	19
A2AX52	A2AX52	12	12	12	Collagen alpha-4(VI) chain	Col6a4	sp|A2AX52|CO6A4_MOUSE Collagen alpha-4(VI) chain OS=Mus musculus OX=10090 GN=Col6a4 PE=1 SV=2	1	12	12	12	0	2	1	1	0	3	1	9	1	3	1	1	0	4	3	7	2	5	1	2	1	4	0	5	7	4	2	4	7	0	0	2	1	1	0	3	1	9
A2BDX3	A2BDX3	8	8	8	Adenylyltransferase and sulfurtransferase MOCS3;Molybdopterin-synthase adenylyltransferase;Molybdopterin-synthase sulfurtransferase	Mocs3	sp|A2BDX3|MOCS3_MOUSE Adenylyltransferase and sulfurtransferase MOCS3 OS=Mus musculus OX=10090 GN=Mocs3 PE=1 SV=1	1	8	8	8	3	2	6	2	4	2	5	3	4	4	2	4	3	3	3	4	4	4	5	4	4	5	2	4	1	3	3	2	5	3	3	2	6	2	4	2	5	3
A2BE28	A2BE28	4	4	4	Ribosomal biogenesis protein LAS1L	Las1l	sp|A2BE28|LAS1L_MOUSE Ribosomal biogenesis protein LAS1L OS=Mus musculus OX=10090 GN=Las1l PE=1 SV=1	1	4	4	4	2	2	1	0	1	2	1	2	0	1	0	1	1	1	1	1	1	0	0	0	1	1	0	0	2	2	0	1	0	1	2	2	1	0	1	2	1	2
A2BE93;Q9EQU5;A2BE92	A2BE93;Q9EQU5;A2BE92	8;8;7	8;8;7	8;8;7	Protein SET	Set	tr|A2BE93|A2BE93_MOUSE Protein SET (Fragment) OS=Mus musculus OX=10090 GN=Set PE=1 SV=1;sp|Q9EQU5|SET_MOUSE Protein SET OS=Mus musculus OX=10090 GN=Set PE=1 SV=1;tr|A2BE92|A2BE92_MOUSE Protein SET (Fragment) OS=Mus musculus OX=10090 GN=Set PE=1 SV=1	3	8	8	8	4	4	4	4	5	5	5	6	5	6	5	5	5	6	5	5	5	5	5	5	5	4	5	5	3	6	5	6	6	5	4	4	4	4	5	5	5	6
A2BFB2;A2BFB1;A2BFB0;O08609	A2BFB2;A2BFB1;A2BFB0;O08609	3;3;3;3	3;3;3;3	3;3;3;3	Max-like protein X	Mlx	tr|A2BFB2|A2BFB2_MOUSE Max-like protein X OS=Mus musculus OX=10090 GN=Mlx PE=1 SV=1;tr|A2BFB1|A2BFB1_MOUSE Max-like protein X OS=Mus musculus OX=10090 GN=Mlx PE=1 SV=1;tr|A2BFB0|A2BFB0_MOUSE Max-like protein X OS=Mus musculus OX=10090 GN=Mlx PE=1 SV=1;sp|O	4	3	3	3	2	2	3	0	1	1	1	2	2	2	1	2	1	1	1	1	0	1	2	1	1	1	0	2	1	0	2	1	1	1	2	2	3	0	1	1	1	2
A2BFF8;Q3TPJ8;A2BFF5;A2BFF9;O88487;D3Z258;A0A0N4SVS1	A2BFF8;Q3TPJ8;A2BFF5;A2BFF9;O88487	17;17;17;17;17;2;2	17;17;17;17;17;2;2	14;14;14;14;14;0;0	Cytoplasmic dynein 1 intermediate chain 2	Dync1i2	tr|A2BFF8|A2BFF8_MOUSE Cytoplasmic dynein 1 intermediate chain 2 OS=Mus musculus OX=10090 GN=Dync1i2 PE=1 SV=1;tr|Q3TPJ8|Q3TPJ8_MOUSE Cytoplasmic dynein 1 intermediate chain 2 OS=Mus musculus OX=10090 GN=Dync1i2 PE=1 SV=1;tr|A2BFF5|A2BFF5_MOUSE Cytoplasmic	7	17	17	14	8	4	8	9	9	7	8	10	3	9	8	8	6	7	7	6	6	10	8	7	8	7	12	9	9	4	6	7	8	7	8	4	8	9	9	7	8	10
A2BG76;I7HIP8;A2BG75;A2BG77;P97863;A2ADI3	A2BG76;I7HIP8;A2BG75;A2BG77;P97863;A2ADI3	2;2;2;2;2;1	2;2;2;2;2;1	2;2;2;2;2;1	Nuclear factor 1;Nuclear factor 1 B-type	Nfib	tr|A2BG76|A2BG76_MOUSE Nuclear factor 1 OS=Mus musculus OX=10090 GN=Nfib PE=1 SV=1;tr|I7HIP8|I7HIP8_MOUSE Nuclear factor 1 OS=Mus musculus OX=10090 GN=Nfib PE=1 SV=1;tr|A2BG75|A2BG75_MOUSE Nuclear factor 1 OS=Mus musculus OX=10090 GN=Nfib PE=1 SV=1;tr|A2BG	6	2	2	2	1	0	1	1	0	0	0	2	1	2	2	1	0	1	1	1	1	1	1	1	1	2	1	1	1	1	1	1	1	0	1	0	1	1	0	0	0	2
A2BGI8	A2BGI8	5	5	1	Peptidyl-prolyl cis-trans isomerase	Ppih	tr|A2BGI8|A2BGI8_MOUSE Peptidyl-prolyl cis-trans isomerase (Fragment) OS=Mus musculus OX=10090 GN=Ppih PE=1 SV=1	1	5	5	1	0	1	2	1	1	2	0	5	5	4	3	4	2	5	2	2	4	3	2	2	4	2	3	5	3	2	5	2	2	2	0	1	2	1	1	2	0	5
E9QAQ7;A2BH40	E9QAQ7;A2BH40	11;11	10;10	10;10	AT-rich interactive domain-containing protein 1A	Arid1a	tr|E9QAQ7|E9QAQ7_MOUSE AT-rich interactive domain-containing protein 1A OS=Mus musculus OX=10090 GN=Arid1a PE=1 SV=1;sp|A2BH40|ARI1A_MOUSE AT-rich interactive domain-containing protein 1A OS=Mus musculus OX=10090 GN=Arid1a PE=1 SV=1	2	11	10	10	6	3	7	5	4	4	5	6	6	5	3	6	6	5	4	4	6	3	3	4	3	5	6	4	2	4	3	4	4	3	5	2	6	4	3	3	4	5
A2CG22;A2CG29	A2CG22	5;1	5;1	5;1		Btnl6	tr|A2CG22|A2CG22_MOUSE Butyrophilin-like 6 OS=Mus musculus OX=10090 GN=Btnl6 PE=1 SV=1	2	5	5	5	2	1	1	1	1	2	1	3	2	3	1	1	1	2	1	4	2	3	4	2	0	2	0	1	3	1	1	2	2	3	2	1	1	1	1	2	1	3
F6QYT9;A2CG49;D3Z534;D3Z532;D3Z535;D3Z4R2;B1B1A7	F6QYT9;A2CG49;D3Z534;D3Z532;D3Z535;D3Z4R2	11;11;10;10;10;10;1	11;11;10;10;10;10;1	10;10;10;10;10;10;0	Kalirin	Kalrn	tr|F6QYT9|F6QYT9_MOUSE Kalirin (Fragment) OS=Mus musculus OX=10090 GN=Kalrn PE=1 SV=1;sp|A2CG49|KALRN_MOUSE Kalirin OS=Mus musculus OX=10090 GN=Kalrn PE=1 SV=1;tr|D3Z534|D3Z534_MOUSE Kalirin OS=Mus musculus OX=10090 GN=Kalrn PE=1 SV=1;tr|D3Z532|D3Z532_MOUS	7	11	11	10	4	4	5	4	1	2	4	3	4	3	4	3	2	3	4	5	3	5	3	5	3	7	1	1	4	2	1	1	5	4	4	4	5	4	1	2	4	3
A2RSQ0	A2RSQ0	3	3	3	DENN domain-containing protein 5B	Dennd5b	sp|A2RSQ0|DEN5B_MOUSE DENN domain-containing protein 5B OS=Mus musculus OX=10090 GN=Dennd5b PE=1 SV=2	1	3	3	3	2	0	2	0	2	1	1	2	1	1	0	1	1	2	1	2	2	1	1	2	1	1	0	0	2	1	1	0	2	1	2	0	2	0	2	1	1	2
J3QMJ1;A2RTS9;Q6XQH0	J3QMJ1;A2RTS9;Q6XQH0	8;8;7	8;8;7	1;1;1	Galactose-3-O-sulfotransferase 2	Gm9994;Gal3st2	tr|J3QMJ1|J3QMJ1_MOUSE Galactose-3-O-sulfotransferase 2B OS=Mus musculus OX=10090 GN=Gal3st2b PE=3 SV=1;tr|A2RTS9|A2RTS9_MOUSE Galactose-3-O-sulfotransferase 2 OS=Mus musculus OX=10090 GN=Gal3st2 PE=2 SV=1;sp|Q6XQH0|G3ST2_MOUSE Galactose-3-O-sulfotransfera	3	8	8	1	4	5	7	5	4	5	6	5	5	4	4	4	7	4	3	4	5	7	5	5	5	5	3	5	6	3	5	3	4	5	4	5	7	5	4	5	6	5
A3KFU5;Q6PHQ9;Q91YZ8;A3KFU8;V9GXG3;A0A0A6YWT2;G5E8X2	A3KFU5;Q6PHQ9;Q91YZ8;A3KFU8	25;25;24;24;10;1;1	14;14;13;13;3;1;1	13;13;12;12;2;0;0	Polyadenylate-binding protein	Pabpc4	tr|A3KFU5|A3KFU5_MOUSE Polyadenylate-binding protein OS=Mus musculus OX=10090 GN=Pabpc4 PE=1 SV=1;tr|Q6PHQ9|Q6PHQ9_MOUSE Polyadenylate-binding protein OS=Mus musculus OX=10090 GN=Pabpc4 PE=1 SV=1;tr|Q91YZ8|Q91YZ8_MOUSE Polyadenylate-binding protein OS=Mus	7	25	14	13	15	13	18	16	17	16	14	17	16	19	16	16	17	18	16	16	18	16	18	19	15	13	18	16	17	15	16	11	16	15	7	8	10	8	9	8	8	9
A3KG93;Q6ZQ88;G8JL40;F6ZC60;F6Z4I3	A3KG93;Q6ZQ88;G8JL40	12;12;11;3;3	12;12;11;3;3	12;12;11;3;3	Lysine-specific histone demethylase 1A	Kdm1a	tr|A3KG93|A3KG93_MOUSE Lysine-specific histone demethylase OS=Mus musculus OX=10090 GN=Kdm1a PE=1 SV=1;sp|Q6ZQ88|KDM1A_MOUSE Lysine-specific histone demethylase 1A OS=Mus musculus OX=10090 GN=Kdm1a PE=1 SV=2;tr|G8JL40|G8JL40_MOUSE Lysine-specific histone d	5	12	12	12	4	3	4	2	3	4	3	8	5	3	4	6	3	3	4	3	6	5	4	2	2	5	5	4	4	4	4	3	2	3	4	3	4	2	3	4	3	8
A3KGB4;A0A0A6YXU3	A3KGB4	15;1	15;1	14;0	TBC1 domain family member 8B	Tbc1d8b	sp|A3KGB4|TBC8B_MOUSE TBC1 domain family member 8B OS=Mus musculus OX=10090 GN=Tbc1d8b PE=1 SV=1	2	15	15	14	6	4	7	10	9	6	8	11	9	6	10	8	8	6	8	8	7	9	7	8	8	6	6	8	5	7	11	4	7	9	6	4	7	10	9	6	8	11
E9PYI3;A3KGF7	E9PYI3;A3KGF7	2;2	2;2	2;2	Phosphoinositide phospholipase C;1-phosphatidylinositol 4,5-bisphosphate phosphodiesterase beta-2	Plcb2	tr|E9PYI3|E9PYI3_MOUSE 1-phosphatidylinositol 4,5-bisphosphate phosphodiesterase OS=Mus musculus OX=10090 GN=Plcb2 PE=1 SV=1;sp|A3KGF7|PLCB2_MOUSE 1-phosphatidylinositol 4,5-bisphosphate phosphodiesterase beta-2 OS=Mus musculus OX=10090 GN=Plcb2 PE=1 SV=1	2	2	2	2	0	0	0	0	0	0	0	0	1	0	0	0	0	0	0	0	0	1	0	0	0	0	0	0	0	0	0	0	0	0	0	0	0	0	0	0	0	0
A3KGL9;F6W687;P09602;Q5XK38;B7ZCQ3;A0A087WR34	A3KGL9;F6W687;P09602;Q5XK38;B7ZCQ3	6;6;6;5;3;1	6;6;6;5;3;1	6;6;6;5;3;1	Non-histone chromosomal protein HMG-17	Hmgn2	tr|A3KGL9|A3KGL9_MOUSE Non-histone chromosomal protein HMG-17 OS=Mus musculus OX=10090 GN=Hmgn2 PE=1 SV=1;tr|F6W687|F6W687_MOUSE Non-histone chromosomal protein HMG-17 (Fragment) OS=Mus musculus OX=10090 GN=Hmgn2 PE=1 SV=1;sp|P09602|HMGN2_MOUSE Non-histone	6	6	6	6	5	5	5	4	4	4	4	5	4	5	4	5	5	4	5	4	5	4	5	5	4	4	3	5	4	5	5	5	5	5	5	5	5	4	4	4	4	5
A3KGU7;A3KGU9;A3KGU5;E9Q447;A3KGU4;A0A5F8MQC3;P08032	A3KGU7;A3KGU9;A3KGU5;E9Q447	163;162;161;160;10;3;1	1;1;1;1;0;0;0	1;1;1;1;0;0;0		Sptan1	tr|A3KGU7|A3KGU7_MOUSE Spectrin alpha chain, non-erythrocytic 1 OS=Mus musculus OX=10090 GN=Sptan1 PE=1 SV=1;tr|A3KGU9|A3KGU9_MOUSE Spectrin alpha chain, non-erythrocytic 1 OS=Mus musculus OX=10090 GN=Sptan1 PE=1 SV=2;tr|A3KGU5|A3KGU5_MOUSE Spectrin alpha	7	163	1	1	91	61	96	93	93	89	82	112	105	108	106	106	83	104	97	100	117	109	112	97	99	85	127	99	88	77	91	71	100	91	1	0	0	0	0	0	0	0
602006;1602007;1602008;1602009;1602010;1602011;1602012;1602013;1602014;1602015;1602016;1602017;1602018;1602019;1602020;1602021;1602022;1602023;1602024;1602025;1602026;1602027;1602028;1602029;1602030;1602031;1602032;1602033;1602034;1602035;1602036;1602037;1602038;1602039;1602040;1634628	38494;38495;38496;38497;38498;38499;38500;38501;38502;38503;38504;38505;38506;38507;38508;38509;38510;38511;38512;38513;38514;38515;38516;38517;38518;38519;38520;38521;38522;38523;38524;38525;38526;38527;38528;38529;38530;38531;38532;38533;38534;38535;38536;38537;38538;38539;38540;38541;38542;38543;38544;38545;38546;38547;38548;38549;38550;38551;38552;67996;67997;67998;67999;80038;80039;80040;800…
49;1527750;1527751;1527752;1527753;1527754;1527755;1527756;1527757;1527758;1527759;1527760;1527761;1527762;1527763;1527764;1527765;1527766;1527767;1527768;1527769;1527770;1527771;1527772;1527773;1527774;1527775;1527776;1527777;1527778;1527779;1534048;1534049;1534050;1534051;1534052;1534053;1534054;1534055;1534056;1573740;1573741;1573742;1573743;1573744;1573745;1573746;1573747;1573748;1573749;1573…	38532;67997;80059;85805;86197;90485;108235;110096;110192;138007;138008;148519;222836;231155;231171;239674;243104;276765;276788;278162;278270;278271;283647;283663;286882;290087;290177;290318;301869;305536;305566;318771;318773;324775;330838;334054;337365;338776;340700;340959;353706;383423;383620;384849;404844;414345;416110;416318;416747;416788;421117;421119;424369;481738;499890;524820;538253;588917…
A3KMP2;D6RH59	A3KMP2	15;3	15;3	15;3	Tetratricopeptide repeat protein 38	Ttc38	sp|A3KMP2|TTC38_MOUSE Tetratricopeptide repeat protein 38 OS=Mus musculus OX=10090 GN=Ttc38 PE=1 SV=2	2	15	15	15	4	5	5	6	6	5	6	7	6	5	7	6	5	7	7	6	5	7	6	8	8	5	13	7	2	9	5	7	7	4	4	5	5	6	6	5	6	7
A4UUI2	A4UUI2	7	1	1		Gbp2b	tr|A4UUI2|A4UUI2_MOUSE Guanylate binding protein 1 OS=Mus musculus OX=10090 GN=Gbp2b PE=1 SV=1	1	7	1	1	2	0	1	1	1	1	0	5	2	1	0	2	0	1	1	1	1	1	1	1	0	1	0	2	2	0	2	0	1	1	1	0	1	0	0	0	0	1
A6H5Z3	A6H5Z3	1	1	1	Exocyst complex component 6B	Exoc6b	sp|A6H5Z3|EXC6B_MOUSE Exocyst complex component 6B OS=Mus musculus OX=10090 GN=Exoc6b PE=1 SV=1	1	1	1	1	0	0	0	0	0	0	1	1	1	0	0	0	1	1	0	0	0	0	1	0	0	0	0	1	1	0	0	1	0	1	0	0	0	0	0	0	1	1
A6H611;A0A286YDC5;A0A286YCX4	A6H611;A0A286YDC5;A0A286YCX4	11;9;6	11;9;6	11;9;6	Mitochondrial intermediate peptidase	Mipep	sp|A6H611|MIPEP_MOUSE Mitochondrial intermediate peptidase OS=Mus musculus OX=10090 GN=Mipep PE=1 SV=1;tr|A0A286YDC5|A0A286YDC5_MOUSE Mitochondrial intermediate peptidase OS=Mus musculus OX=10090 GN=Mipep PE=1 SV=1;tr|A0A286YCX4|A0A286YCX4_MOUSE Mitochondr	3	11	11	11	5	2	6	4	2	1	0	7	4	4	5	5	2	6	3	3	4	4	4	2	6	4	5	3	4	2	3	4	5	1	5	2	6	4	2	1	0	7
A6H630;D6RG65	A6H630	4;1	4;1	4;1	Protein-glutamate O-methyltransferase	Armt1	sp|A6H630|ARMT1_MOUSE Damage-control phosphatase ARMT1 OS=Mus musculus OX=10090 GN=Armt1 PE=1 SV=1	2	4	4	4	2	1	2	2	2	1	2	3	1	2	2	4	1	2	1	1	2	0	1	2	1	3	1	3	1	3	3	2	2	1	2	1	2	2	2	1	2	3
A6H6A9;A0A0A6YWY0	A6H6A9	9;2	8;2	7;2	Rab GTPase-activating protein 1-like	Rabgap1l	sp|A6H6A9|RBG1L_MOUSE Rab GTPase-activating protein 1-like OS=Mus musculus OX=10090 GN=Rabgap1l PE=1 SV=1	2	9	8	7	4	2	4	3	1	1	1	3	3	3	3	3	5	3	5	4	3	2	3	5	4	4	4	5	2	3	2	1	3	3	4	2	4	2	1	1	1	2
A6H8H2;E9Q449	A6H8H2;E9Q449	16;15	16;15	16;15	DENN domain-containing protein 4C	Dennd4c	sp|A6H8H2|DEN4C_MOUSE DENN domain-containing protein 4C OS=Mus musculus OX=10090 GN=Dennd4c PE=1 SV=1;tr|E9Q449|E9Q449_MOUSE DENN domain-containing protein 4C OS=Mus musculus OX=10090 GN=Dennd4c PE=1 SV=1	2	16	16	16	6	4	6	7	5	4	5	13	7	11	6	8	6	7	6	5	9	7	8	4	7	5	5	8	10	6	9	4	7	4	6	4	6	7	5	4	5	13
A6P3E4;G3X8U9;Q7TSJ7;Q91Y86;D3Z1Z4;Q3TQZ7;Q8C9D4;Q80W80;A0A5F8MP75;E9QN59;Q61831;A0A0G2JG69;A0A0G2JGL2;A0A0G2JEJ8	A6P3E4;G3X8U9;Q7TSJ7;Q91Y86;D3Z1Z4;Q3TQZ7;Q8C9D4;Q80W80;A0A5F8MP75;E9QN59;Q61831	9;9;8;8;5;5;5;5;5;5;5;4;4;1	6;6;5;5;2;2;2;2;2;2;2;1;1;0	6;6;5;5;2;2;2;2;2;2;2;1;1;0	Mitogen-activated protein kinase;Mitogen-activated protein kinase 8;Mitogen-activated protein kinase 10	Mapk8;Mapk10	tr|A6P3E4|A6P3E4_MOUSE Stress-activated protein kinase JNK OS=Mus musculus OX=10090 GN=Mapk8 PE=1 SV=1;tr|G3X8U9|G3X8U9_MOUSE Stress-activated protein kinase JNK OS=Mus musculus OX=10090 GN=Mapk8 PE=1 SV=1;tr|Q7TSJ7|Q7TSJ7_MOUSE Stress-activated protein ki	14	9	6	6	1	1	4	2	3	4	1	4	7	5	6	5	2	4	3	5	5	6	6	4	4	3	2	7	1	1	5	3	4	3	0	0	2	2	2	2	1	3
A6PWS5	A6PWS5	11	1	1		Gsn	tr|A6PWS5|A6PWS5_MOUSE Macrophage-capping protein (Fragment) OS=Mus musculus OX=10090 GN=Gsn PE=1 SV=1	1	11	1	1	5	3	5	4	3	3	4	4	5	5	3	3	4	4	4	4	4	4	3	3	2	2	11	2	3	4	3	3	3	3	1	1	1	1	1	1	1	1
E9PVD2;A6X935;E9Q5L2;A0A2K6EDJ7	E9PVD2;A6X935;E9Q5L2;A0A2K6EDJ7	17;17;16;15	17;17;16;15	15;15;14;13	Inter alpha-trypsin inhibitor, heavy chain 4	Itih4	tr|E9PVD2|E9PVD2_MOUSE Inter alpha-trypsin inhibitor, heavy chain 4 OS=Mus musculus OX=10090 GN=Itih4 PE=1 SV=1;sp|A6X935|ITIH4_MOUSE Inter alpha-trypsin inhibitor, heavy chain 4 OS=Mus musculus OX=10090 GN=Itih4 PE=1 SV=2;tr|E9Q5L2|E9Q5L2_MOUSE Inter alph	4	17	17	15	2	3	5	1	6	1	5	9	5	3	0	0	3	1	2	0	3	1	0	0	6	1	16	3	0	5	4	1	2	2	2	3	5	1	6	1	5	9
A6X940;A0A2I3BPQ7	A6X940	12;2	2;0	2;0		Fermt2	tr|A6X940|A6X940_MOUSE Fermitin family homolog 2 (Fragment) OS=Mus musculus OX=10090 GN=Fermt2 PE=1 SV=1	2	12	2	2	4	3	3	2	3	1	5	5	4	5	3	2	4	4	3	2	3	4	0	1	1	1	12	1	2	1	2	1	2	1	1	1	1	0	0	0	1	1
A7L9Z8	A7L9Z8	3	3	3	Calcium-transporting ATPase type 2C member 2	Atp2c2	sp|A7L9Z8|AT2C2_MOUSE Calcium-transporting ATPase type 2C member 2 OS=Mus musculus OX=10090 GN=Atp2c2 PE=1 SV=1	1	3	3	3	0	0	0	0	0	0	0	0	0	0	0	0	0	0	0	0	0	0	0	0	0	0	3	0	0	0	0	0	0	0	0	0	0	0	0	0	0	0
A7VMS2;Q0WXH6	A7VMS2	3;1	2;1	2;1		Gm11127	tr|A7VMS2|A7VMS2_MOUSE MHC classIb T15 OS=Mus musculus OX=10090 GN=Gm11127 PE=2 SV=2	2	3	2	2	2	0	3	1	1	1	1	1	2	3	2	3	2	2	1	2	3	2	2	1	3	1	0	3	2	1	3	1	3	2	1	0	2	0	0	0	0	0
A7YY80;A0A5F8MPR1;Q9WV92;A0A3B2WD96;A0A286YD84	A7YY80;A0A5F8MPR1;Q9WV92;A0A3B2WD96;A0A286YD84	46;43;43;40;28	46;43;43;40;28	0;0;0;0;0	Band 4.1-like protein 3;Band 4.1-like protein 3, N-terminally processed	Epb4.1l3;Epb41l3	tr|A7YY80|A7YY80_MOUSE 130kDa Protein 4.1B MEF cell isoform OS=Mus musculus OX=10090 GN=Epb41l3 PE=1 SV=1;tr|A0A5F8MPR1|A0A5F8MPR1_MOUSE Band 4.1-like protein 3 OS=Mus musculus OX=10090 GN=Epb41l3 PE=1 SV=1;sp|Q9WV92|E41L3_MOUSE Band 4.1-like protein 3 OS=	5	46	46	0	31	21	35	36	30	33	32	40	36	36	40	38	34	38	36	39	41	40	41	36	31	29	21	37	33	25	36	29	32	32	31	21	35	36	30	33	32	40
A8DIL0;Q9JL15;Q8C6H0	A8DIL0;Q9JL15	4;4;1	4;4;1	4;4;1	Galectin;Galectin-8	Lgals8	tr|A8DIL0|A8DIL0_MOUSE Galectin OS=Mus musculus OX=10090 GN=Lgals8 PE=1 SV=1;sp|Q9JL15|LEG8_MOUSE Galectin-8 OS=Mus musculus OX=10090 GN=Lgals8 PE=1 SV=1	3	4	4	4	1	1	1	0	1	0	0	2	1	2	1	0	0	0	1	1	2	2	1	1	2	2	0	0	2	0	0	0	0	0	1	1	1	0	1	0	0	2
A8DUK4;E9Q223;P02088;CON__Q3SX09;CON__P02070	A8DUK4;E9Q223;P02088	12;8;8;2;1	12;8;8;2;1	7;5;3;0;0	Hemoglobin subunit beta-1	Hbbt1;Hbb-bs;Hbb-b1	tr|A8DUK4|A8DUK4_MOUSE Beta-globin OS=Mus musculus OX=10090 GN=Hbb-bs PE=1 SV=1;tr|E9Q223|E9Q223_MOUSE Hemoglobin, beta adult s chain (Fragment) OS=Mus musculus OX=10090 GN=Hbb-bs PE=1 SV=1;sp|P02088|HBB1_MOUSE Hemoglobin subunit beta-1 OS=Mus musculus OX=	5	12	12	7	11	7	12	12	11	12	11	12	12	12	11	10	12	12	11	11	11	12	12	12	12	9	11	11	9	11	12	10	10	11	11	7	12	12	11	12	11	12
A8Y5H7	A8Y5H7	1	1	1		Sec14l1	sp|A8Y5H7|S14L1_MOUSE SEC14-like protein 1 OS=Mus musculus OX=10090 GN=Sec14l1 PE=1 SV=1	1	1	1	1	0	0	0	0	0	0	0	1	0	0	1	0	0	0	0	0	0	0	1	0	1	0	0	1	0	0	0	0	0	0	0	0	0	0	0	0	0	1
A8Y5N4;Q8VCR2	A8Y5N4;Q8VCR2	6;6	3;3	3;3	17-beta-hydroxysteroid dehydrogenase 13	Hsd17b13	tr|A8Y5N4|A8Y5N4_MOUSE 17-beta-hydroxysteroid dehydrogenase 13 OS=Mus musculus OX=10090 GN=Hsd17b13 PE=1 SV=1;sp|Q8VCR2|DHB13_MOUSE 17-beta-hydroxysteroid dehydrogenase 13 OS=Mus musculus OX=10090 GN=Hsd17b13 PE=1 SV=2	2	6	3	3	3	2	2	3	2	3	3	4	3	3	4	3	3	2	3	2	2	4	3	3	5	4	3	4	5	3	3	3	3	3	1	1	0	1	0	1	1	1
A8Y5N8;Q91WB4	A8Y5N8;Q91WB4	4;4	4;4	4;4	Pleckstrin homology domain-containing family F member 2	Plekhf2	tr|A8Y5N8|A8Y5N8_MOUSE Pleckstrin homology domain-containing family F member 2 (Fragment) OS=Mus musculus OX=10090 GN=Plekhf2 PE=1 SV=1;sp|Q91WB4|PKHF2_MOUSE Pleckstrin homology domain-containing family F member 2 OS=Mus musculus OX=10090 GN=Plekhf2 PE=1 S	2	4	4	4	3	3	2	3	3	2	2	2	2	2	1	1	3	2	3	3	1	1	1	2	1	2	3	2	1	3	2	3	1	2	3	3	2	3	3	2	2	2
A8Y5P1;Q8K211	A8Y5P1;Q8K211	1;1	1;1	1;1	High affinity copper uptake protein 1	Slc31a1	tr|A8Y5P1|A8Y5P1_MOUSE Copper transport protein OS=Mus musculus OX=10090 GN=Slc31a1 PE=1 SV=1;sp|Q8K211|COPT1_MOUSE High affinity copper uptake protein 1 OS=Mus musculus OX=10090 GN=Slc31a1 PE=2 SV=1	2	1	1	1	0	0	0	0	0	0	0	1	1	0	1	1	0	1	1	1	1	1	1	1	1	0	1	1	1	0	1	0	1	0	0	0	0	0	0	0	0	1
A8Y5T6;Q8CFI5;A2AVQ7	A8Y5T6;Q8CFI5	5;5;2	5;5;2	5;5;2	Probable proline--tRNA ligase, mitochondrial	Pars2	tr|A8Y5T6|A8Y5T6_MOUSE Proline--tRNA ligase OS=Mus musculus OX=10090 GN=Pars2 PE=1 SV=1;sp|Q8CFI5|SYPM_MOUSE Probable proline--tRNA ligase, mitochondrial OS=Mus musculus OX=10090 GN=Pars2 PE=1 SV=2	3	5	5	5	2	3	2	2	3	0	2	4	2	4	1	3	2	2	3	2	1	3	2	2	3	3	3	1	3	2	3	2	4	3	2	3	2	2	3	0	2	4
B0QZM2;B1ASK8;Q6P073	B0QZM2;B1ASK8;Q6P073	2;2;2	2;2;2	2;2;2	Ubiquitin-conjugating enzyme E2 J2	Ube2j2	tr|B0QZM2|B0QZM2_MOUSE Ubiquitin-conjugating enzyme E2 J2 (Fragment) OS=Mus musculus OX=10090 GN=Ube2j2 PE=1 SV=1;tr|B1ASK8|B1ASK8_MOUSE Ubiquitin-conjugating enzyme E2 J2 OS=Mus musculus OX=10090 GN=Ube2j2 PE=1 SV=1;sp|Q6P073|UB2J2_MOUSE Ubiquitin-conjuga	3	2	2	2	0	0	1	0	0	0	0	1	1	2	1	1	0	1	0	0	1	1	1	0	1	0	0	1	1	0	1	0	0	1	0	0	1	0	0	0	0	1
H3BJY1;H3BKF4;H3BIZ8;B0QZP8;O55101	H3BJY1;H3BKF4;H3BIZ8;B0QZP8;O55101	1;1;1;1;1	1;1;1;1;1	1;1;1;1;1	Synaptogyrin-2	Syngr2;Gm20708	tr|H3BJY1|H3BJY1_MOUSE Synaptogyrin-2 OS=Mus musculus OX=10090 GN=Syngr2 PE=4 SV=1;tr|H3BKF4|H3BKF4_MOUSE Predicted gene 20708 OS=Mus musculus OX=10090 GN=Gm20708 PE=4 SV=1;tr|H3BIZ8|H3BIZ8_MOUSE Synaptogyrin-2 OS=Mus musculus OX=10090 GN=Syngr2 PE=3 SV=1;	5	1	1	1	0	1	0	0	0	0	0	0	1	0	0	0	0	0	0	0	0	0	0	0	0	0	1	0	0	1	0	0	0	0	0	1	0	0	0	0	0	0
B0R091;P61022;B0R092	B0R091;P61022	8;8;2	8;8;2	8;8;2	Calcineurin B homologous protein 1	Chp1	tr|B0R091|B0R091_MOUSE Calcineurin B homologous protein 1 OS=Mus musculus OX=10090 GN=Chp1 PE=1 SV=1;sp|P61022|CHP1_MOUSE Calcineurin B homologous protein 1 OS=Mus musculus OX=10090 GN=Chp1 PE=1 SV=2	3	8	8	8	6	3	6	6	5	6	6	6	6	7	8	6	6	6	6	6	6	6	6	5	6	4	4	6	5	3	5	4	7	4	6	3	6	6	5	6	6	6
B0V3P6;Q08ED0	B0V3P6;Q08ED0	6;6	6;6	6;6	Bcl-2-like protein 15	Bcl2l15	tr|B0V3P6|B0V3P6_MOUSE Bcl-2-like protein 15 OS=Mus musculus OX=10090 GN=Bcl2l15 PE=1 SV=1;sp|Q08ED0|B2L15_MOUSE Bcl-2-like protein 15 OS=Mus musculus OX=10090 GN=Bcl2l15 PE=2 SV=2	2	6	6	6	2	2	4	3	3	3	3	5	5	4	2	2	4	4	4	3	5	3	5	3	2	1	0	1	0	1	2	1	3	1	2	2	4	3	3	3	3	5
B1AQ75;CON__A2AB72;B1ATJ5;Q62168	B1AQ75	8;3;3;3	5;0;0;0	3;0;0;0	Keratin, type I cuticular Ha6	Krt36	sp|B1AQ75|KRT36_MOUSE Keratin, type I cuticular Ha6 OS=Mus musculus OX=10090 GN=Krt36 PE=1 SV=1	4	8	5	3	4	3	3	5	5	4	4	3	5	3	3	3	4	3	3	3	5	7	3	3	3	3	3	4	3	4	4	4	3	3	1	1	1	2	2	1	1	1
B1AQR8;G3X9T7;O08573	B1AQR8;G3X9T7;O08573	12;12;12	12;12;12	12;12;12	Galectin;Galectin-9	Lgals9	tr|B1AQR8|B1AQR8_MOUSE Galectin OS=Mus musculus OX=10090 GN=Lgals9 PE=1 SV=1;tr|G3X9T7|G3X9T7_MOUSE Galectin OS=Mus musculus OX=10090 GN=Lgals9 PE=1 SV=1;sp|O08573|LEG9_MOUSE Galectin-9 OS=Mus musculus OX=10090 GN=Lgals9 PE=1 SV=1	3	12	12	12	10	8	10	10	9	9	9	10	11	10	10	11	10	9	9	10	9	9	10	10	11	10	5	10	10	7	10	8	10	9	10	8	10	10	9	9	9	10
B7ZC46;B1AQY9;B1AQZ0;Q8CHH9;E0CYM4	B7ZC46;B1AQY9;B1AQZ0;Q8CHH9	5;5;5;5;1	4;4;4;4;1	4;4;4;4;1	Septin-8	2008-09-01	tr|B7ZC46|B7ZC46_MOUSE Septin OS=Mus musculus OX=10090 GN=Septin8 PE=1 SV=1;tr|B1AQY9|B1AQY9_MOUSE Septin OS=Mus musculus OX=10090 GN=Septin8 PE=1 SV=1;tr|B1AQZ0|B1AQZ0_MOUSE Septin-8 OS=Mus musculus OX=10090 GN=Septin8 PE=1 SV=1;sp|Q8CHH9|SEPT8_MOUSE Sept	5	5	4	4	2	2	2	2	3	2	2	4	4	4	3	4	2	4	3	4	4	3	3	3	4	4	4	1	3	3	1	1	5	2	1	1	1	2	2	1	1	3
Z4YKM2;B2RWE3;B1AR13	Z4YKM2;B2RWE3;B1AR13	10;10;10	10;10;10	10;10;10	CDGSH iron-sulfur domain-containing protein 3, mitochondrial	Cisd3	tr|Z4YKM2|Z4YKM2_MOUSE CDGSH iron-sulfur domain-containing protein 3, mitochondrial OS=Mus musculus OX=10090 GN=Cisd3 PE=1 SV=1;tr|B2RWE3|B2RWE3_MOUSE CDGSH iron sulfur domain 3 OS=Mus musculus OX=10090 GN=Cisd3 PE=1 SV=1;sp|B1AR13|CISD3_MOUSE CDGSH iron-s	3	10	10	10	8	6	8	9	8	8	8	8	8	8	8	9	8	8	8	8	9	8	9	8	9	7	6	9	8	7	8	7	8	8	8	6	8	9	8	8	8	8
B1AR46;Q9Z261	B1AR46;Q9Z261	2;2	2;2	2;2	Claudin;Claudin-7	Cldn7	tr|B1AR46|B1AR46_MOUSE Claudin (Fragment) OS=Mus musculus OX=10090 GN=Cldn7 PE=1 SV=1;sp|Q9Z261|CLD7_MOUSE Claudin-7 OS=Mus musculus OX=10090 GN=Cldn7 PE=1 SV=1	2	2	2	2	1	0	1	1	1	1	1	1	1	2	1	1	1	1	1	1	1	1	1	1	1	1	2	1	1	2	1	2	1	1	1	0	1	1	1	1	1	1
B1AR50;Q9DCD6;Q8R3R8	B1AR50;Q9DCD6;Q8R3R8	3;3;2	2;2;1	2;2;1	Gamma-aminobutyric acid receptor-associated protein;Gamma-aminobutyric acid receptor-associated protein-like 1	Gabarap;Gabarapl1	tr|B1AR50|B1AR50_MOUSE Gamma-aminobutyric acid receptor-associated protein OS=Mus musculus OX=10090 GN=Gabarap PE=1 SV=1;sp|Q9DCD6|GBRAP_MOUSE Gamma-aminobutyric acid receptor-associated protein OS=Mus musculus OX=10090 GN=Gabarap PE=1 SV=2;sp|Q8R3R8|GBRL1	3	3	2	2	2	0	3	3	3	2	3	3	3	2	2	2	3	3	3	3	2	3	1	3	2	2	2	3	2	2	2	1	3	2	1	0	2	2	2	1	2	2
B1ARD6;A0A5H1ZRL4;A0A5H1ZRL2;B1ARD8;A0A5H1ZRM2	B1ARD6;A0A5H1ZRL4	14;11;2;2;1	14;11;2;2;1	14;11;2;2;1		Slfn9	sp|B1ARD6|SLFN9_MOUSE Schlafen family member 9 OS=Mus musculus OX=10090 GN=Slfn9 PE=2 SV=1;tr|A0A5H1ZRL4|A0A5H1ZRL4_MOUSE Schlafen family member 9 (Fragment) OS=Mus musculus OX=10090 GN=Slfn9 PE=1 SV=1	5	14	14	14	6	5	6	4	7	3	1	9	8	6	5	3	4	3	5	4	9	6	0	4	6	8	4	8	6	7	5	6	4	2	6	5	6	4	7	3	1	9
B1ART1;B1ART2;V9GX23;F6XI52	B1ART1;B1ART2;V9GX23	8;8;6;2	8;8;6;2	7;7;5;2		Vps13d	tr|B1ART1|B1ART1_MOUSE Vacuolar protein sorting 13D OS=Mus musculus OX=10090 GN=Vps13d PE=1 SV=1;tr|B1ART2|B1ART2_MOUSE Vacuolar protein sorting 13D OS=Mus musculus OX=10090 GN=Vps13d PE=1 SV=2;tr|V9GX23|V9GX23_MOUSE Vacuolar protein sorting 13D (Fragment)	4	8	8	7	1	1	3	3	3	1	4	4	2	4	3	5	2	3	2	1	2	2	2	1	2	3	2	3	3	1	3	3	2	3	1	1	3	3	3	1	4	4
E9QA63;B1ARU4;E9PVY8;Q9QXZ0;A0A0A0MQA6;F6Q750;A0A571BGC6;A0A571BF93;F7ACR9;E9QNP1;Q69ZZ9;F6XCT0;F6SHS0;A0A286YD76;A0A0A0MQH5	E9QA63;B1ARU4;E9PVY8;Q9QXZ0;A0A0A0MQA6;F6Q750;A0A571BGC6;A0A571BF93;F7ACR9;E9QNP1	21;21;21;21;20;19;19;19;19;19;9;7;7;5;1	21;21;21;21;20;19;19;19;19;19;9;7;7;5;1	20;20;20;20;19;18;18;18;18;18;8;7;7;4;1	Microtubule-actin cross-linking factor 1	Macf1	tr|E9QA63|E9QA63_MOUSE Microtubule-actin cross-linking factor 1, isoforms 1/2/3/4 OS=Mus musculus OX=10090 GN=Macf1 PE=1 SV=2;tr|B1ARU4|B1ARU4_MOUSE Microtubule-actin cross-linking factor 1, isoforms 1/2/3/4 OS=Mus musculus OX=10090 GN=Macf1 PE=1 SV=1;tr|E	15	21	21	20	3	7	5	1	5	4	4	10	4	2	3	3	3	4	3	5	5	3	3	5	1	3	6	2	5	8	3	4	4	3	3	7	5	1	5	4	4	10
B1AS46;Q9CWL2;B1AS48;B1AS47;A0A5F8MPC7	B1AS46;Q9CWL2;B1AS48	22;22;12;3;2	22;22;12;3;2	22;22;12;3;2	Zinc finger protein castor homolog 1	Casz1	tr|B1AS46|B1AS46_MOUSE Zinc finger protein castor homolog 1 OS=Mus musculus OX=10090 GN=Casz1 PE=1 SV=1;sp|Q9CWL2|CASZ1_MOUSE Zinc finger protein castor homolog 1 OS=Mus musculus OX=10090 GN=Casz1 PE=1 SV=3;tr|B1AS48|B1AS48_MOUSE Zinc finger protein castor	5	22	22	22	8	6	12	9	7	6	7	16	16	13	7	12	3	6	8	4	8	7	9	2	8	8	3	10	13	7	7	2	5	6	8	6	12	9	7	6	7	16
B1ASP2;P52332	B1ASP2;P52332	10;8	10;8	9;7	Tyrosine-protein kinase;Tyrosine-protein kinase JAK1	Jak1	tr|B1ASP2|B1ASP2_MOUSE Tyrosine-protein kinase OS=Mus musculus OX=10090 GN=Jak1 PE=1 SV=1;sp|P52332|JAK1_MOUSE Tyrosine-protein kinase JAK1 OS=Mus musculus OX=10090 GN=Jak1 PE=1 SV=1	2	10	10	9	4	4	3	4	3	4	4	6	6	4	3	4	3	2	2	3	2	1	3	4	4	3	1	4	7	2	2	4	4	5	4	4	3	4	3	4	4	6
B1ASZ3;Q64516;Q9WU65;Q8C635	B1ASZ3;Q64516	27;25;8;3	27;25;8;3	27;25;8;3	Glycerol kinase	Gyk;Gk	tr|B1ASZ3|B1ASZ3_MOUSE Glycerol kinase OS=Mus musculus OX=10090 GN=Gk PE=1 SV=1;sp|Q64516|GLPK_MOUSE Glycerol kinase OS=Mus musculus OX=10090 GN=Gk PE=1 SV=2	4	27	27	27	17	8	19	17	15	14	14	17	19	23	20	18	15	19	14	15	18	20	22	17	20	13	7	20	15	12	18	15	16	16	17	8	19	17	15	14	14	17
B1AT03;Q3UC82;Q80ZH7;K4DI59;P97386;Q3TJN5;G3UYI8	B1AT03;Q3UC82;Q80ZH7;K4DI59;P97386;Q3TJN5	7;7;7;7;7;4;1	7;7;7;7;7;4;1	7;7;7;7;7;4;1	DNA ligase;DNA ligase 3	Lig3	tr|B1AT03|B1AT03_MOUSE DNA ligase OS=Mus musculus OX=10090 GN=Lig3 PE=1 SV=1;tr|Q3UC82|Q3UC82_MOUSE DNA ligase OS=Mus musculus OX=10090 GN=Lig3 PE=1 SV=1;tr|Q80ZH7|Q80ZH7_MOUSE DNA ligase OS=Mus musculus OX=10090 GN=Lig3 PE=1 SV=1;tr|K4DI59|K4DI59_MOUSE DN	7	7	7	7	3	0	2	2	4	3	2	6	0	1	4	2	2	2	1	3	5	4	1	2	4	4	2	0	5	2	2	0	2	1	3	0	2	2	4	3	2	6
B1AT82;Q9D0M1;B1AT83;B1AT84	B1AT82;Q9D0M1	13;13;6;5	13;13;6;5	11;11;6;4	Phosphoribosyl pyrophosphate synthase-associated protein 1	Prpsap1	tr|B1AT82|B1AT82_MOUSE Phosphoribosyl pyrophosphate synthase-associated protein 1 OS=Mus musculus OX=10090 GN=Prpsap1 PE=1 SV=1;sp|Q9D0M1|KPRA_MOUSE Phosphoribosyl pyrophosphate synthase-associated protein 1 OS=Mus musculus OX=10090 GN=Prpsap1 PE=1 SV=1	4	13	13	11	6	4	12	6	7	8	6	9	9	10	9	9	7	10	6	8	9	10	8	9	10	7	7	10	7	7	9	6	8	6	6	4	12	6	7	8	6	9
B1AT92;Q60631;B1AT95	B1AT92;Q60631	7;7;2	7;7;2	7;7;2	Growth factor receptor-bound protein 2	Grb2	tr|B1AT92|B1AT92_MOUSE Growth factor receptor-bound protein 2 OS=Mus musculus OX=10090 GN=Grb2 PE=1 SV=1;sp|Q60631|GRB2_MOUSE Growth factor receptor-bound protein 2 OS=Mus musculus OX=10090 GN=Grb2 PE=1 SV=1	3	7	7	7	4	2	3	6	6	6	6	6	6	6	7	6	6	7	7	7	7	6	7	7	5	6	7	6	6	5	6	4	5	6	4	2	3	6	6	6	6	6
M0QW74;B1ATD5;B1ATD4;R4GML8;Q8K296	M0QW74;B1ATD5;B1ATD4;R4GML8;Q8K296	2;2;2;2;2	2;2;2;2;2	2;2;2;2;2	Myotubularin-related protein 3	Mtmr3	tr|M0QW74|M0QW74_MOUSE Phosphatidylinositol-3-phosphatase OS=Mus musculus OX=10090 GN=Mtmr3 PE=1 SV=1;tr|B1ATD5|B1ATD5_MOUSE Phosphatidylinositol-3-phosphate phosphatase OS=Mus musculus OX=10090 GN=Mtmr3 PE=1 SV=1;tr|B1ATD4|B1ATD4_MOUSE Phosphatidylinosito	5	2	2	2	1	1	1	1	1	1	1	1	2	1	2	1	1	1	0	1	2	2	1	1	1	0	0	1	1	1	1	0	1	0	1	1	1	1	1	1	1	1
B1AV77;B1ATI0;P47740;A0A140LJF9;P47739	B1AV77;B1ATI0;P47740	23;23;23;2;1	23;23;23;2;1	23;23;23;2;1	Aldehyde dehydrogenase;Fatty aldehyde dehydrogenase	Aldh3a2	tr|B1AV77|B1AV77_MOUSE Aldehyde dehydrogenase OS=Mus musculus OX=10090 GN=Aldh3a2 PE=1 SV=1;tr|B1ATI0|B1ATI0_MOUSE Aldehyde dehydrogenase OS=Mus musculus OX=10090 GN=Aldh3a2 PE=1 SV=1;sp|P47740|AL3A2_MOUSE Aldehyde dehydrogenase family 3 member A2 OS=Mus m	5	23	23	23	13	7	17	15	13	13	14	18	16	18	17	16	14	17	15	15	16	19	18	17	15	14	16	18	18	10	18	11	17	15	13	7	17	15	13	13	14	18
B1ATS5;B1ATS4;E9Q559;Q64518	B1ATS5;B1ATS4;E9Q559;Q64518	44;43;43;43	38;37;37;37	33;32;32;32	Calcium-transporting ATPase;Sarcoplasmic/endoplasmic reticulum calcium ATPase 3	Atp2a3	tr|B1ATS5|B1ATS5_MOUSE Calcium-transporting ATPase OS=Mus musculus OX=10090 GN=Atp2a3 PE=1 SV=1;tr|B1ATS4|B1ATS4_MOUSE Calcium-transporting ATPase OS=Mus musculus OX=10090 GN=Atp2a3 PE=1 SV=1;tr|E9Q559|E9Q559_MOUSE Calcium-transporting ATPase OS=Mus muscul	4	44	38	33	20	14	16	21	22	18	17	32	26	23	15	23	21	18	23	17	19	22	15	17	20	28	41	21	32	24	21	17	22	21	15	10	11	16	17	14	13	27
B1ATY1	B1ATY1	20	1	1		Actg1	tr|B1ATY1|B1ATY1_MOUSE Actin, cytoplasmic 2 OS=Mus musculus OX=10090 GN=Actg1 PE=1 SV=1	1	20	1	1	16	11	15	19	17	19	15	16	15	14	13	17	15	16	18	16	14	15	15	15	17	13	13	16	15	15	16	16	16	18	0	0	0	0	0	1	0	0
B1AU25;Q9Z0X1	B1AU25;Q9Z0X1	36;36	36;36	36;36	Apoptosis-inducing factor 1, mitochondrial	Aifm1	tr|B1AU25|B1AU25_MOUSE Apoptosis-inducing factor 1, mitochondrial OS=Mus musculus OX=10090 GN=Aifm1 PE=1 SV=1;sp|Q9Z0X1|AIFM1_MOUSE Apoptosis-inducing factor 1, mitochondrial OS=Mus musculus OX=10090 GN=Aifm1 PE=1 SV=1	2	36	36	36	22	11	24	22	19	23	19	27	20	23	22	23	21	19	21	20	19	22	20	22	25	20	21	27	23	14	26	15	23	19	22	11	24	22	19	23	19	27
B1AU74;Q9CWP6	B1AU74;Q9CWP6	4;4	4;4	4;4	Motile sperm domain-containing protein 2	Mospd2	tr|B1AU74|B1AU74_MOUSE Motile sperm domain-containing protein 2 OS=Mus musculus OX=10090 GN=Mospd2 PE=1 SV=1;sp|Q9CWP6|MSPD2_MOUSE Motile sperm domain-containing protein 2 OS=Mus musculus OX=10090 GN=Mospd2 PE=1 SV=2	2	4	4	4	2	2	3	2	0	0	2	2	2	1	2	2	3	1	2	1	0	0	1	1	3	0	3	1	0	1	2	0	0	1	2	2	3	2	0	0	2	2
B1AUB9;B1AUC0;Q02780;B1AUB6;B1AUB8;F7CDR2	B1AUB9;B1AUC0;Q02780;B1AUB6;B1AUB8	3;3;3;2;2;1	3;3;3;2;2;1	3;3;3;2;2;1	Nuclear factor 1;Nuclear factor 1 A-type	Nfia	tr|B1AUB9|B1AUB9_MOUSE Nuclear factor 1 OS=Mus musculus OX=10090 GN=Nfia PE=1 SV=1;tr|B1AUC0|B1AUC0_MOUSE Nuclear factor 1 OS=Mus musculus OX=10090 GN=Nfia PE=1 SV=1;sp|Q02780|NFIA_MOUSE Nuclear factor 1 A-type OS=Mus musculus OX=10090 GN=Nfia PE=1 SV=1;tr	6	3	3	3	1	1	1	2	1	3	1	2	2	2	0	2	1	2	2	1	1	1	1	2	0	2	3	2	2	1	2	0	2	1	1	1	1	2	1	3	1	2
B1AUN3;Q3UKV0;B1AUN2	B1AUN3;Q3UKV0;B1AUN2	11;11;11	11;11;11	11;11;11		Eif2b3	tr|B1AUN3|B1AUN3_MOUSE Eukaryotic translation initiation factor 2B, subunit 3 OS=Mus musculus OX=10090 GN=Eif2b3 PE=1 SV=1;tr|Q3UKV0|Q3UKV0_MOUSE Eukaryotic translation initiation factor 2B, subunit 3 OS=Mus musculus OX=10090 GN=Eif2b3 PE=1 SV=1;tr|B1AUN2|	3	11	11	11	0	2	1	2	1	2	2	6	5	4	2	1	0	2	3	1	2	3	2	1	4	3	4	2	1	4	4	0	2	2	0	2	1	2	1	2	2	6
B1AUY8;B1AUY7;Q9QY36;B1AUY9;B1AUZ1;Q9CQX6;Q3UX61	B1AUY8;B1AUY7;Q9QY36;B1AUY9;B1AUZ1	7;7;7;4;4;3;3	7;7;7;4;4;3;3	3;3;3;0;0;0;0	N-alpha-acetyltransferase 10	Naa10	tr|B1AUY8|B1AUY8_MOUSE N-terminal amino-acid N(alpha)-acetyltransferase NatA OS=Mus musculus OX=10090 GN=Naa10 PE=1 SV=1;tr|B1AUY7|B1AUY7_MOUSE N-terminal amino-acid N(alpha)-acetyltransferase NatA OS=Mus musculus OX=10090 GN=Naa10 PE=1 SV=1;sp|Q9QY36|NAA1	7	7	7	3	4	5	5	5	3	4	5	6	6	4	6	6	3	6	5	6	3	5	4	5	5	4	2	4	5	5	4	3	4	5	4	5	5	5	3	4	5	6
B1AV66;Q8BR70	B1AV66;Q8BR70	3;3	3;3	3;3	Protein YIPF;Protein YIPF6	Yipf6	tr|B1AV66|B1AV66_MOUSE Protein YIPF (Fragment) OS=Mus musculus OX=10090 GN=Yipf6 PE=1 SV=1;sp|Q8BR70|YIPF6_MOUSE Protein YIPF6 OS=Mus musculus OX=10090 GN=Yipf6 PE=1 SV=1	2	3	3	3	0	0	1	0	0	1	1	0	0	1	1	0	0	1	0	1	1	1	1	1	1	0	3	0	0	1	0	0	0	0	0	0	1	0	0	1	1	0
B1AVD1;B1AVD2;Q8BU59	B1AVD1;B1AVD2;Q8BU59	17;16;15	17;16;15	17;16;15		Xpnpep2	sp|B1AVD1|XPP2_MOUSE Xaa-Pro aminopeptidase 2 OS=Mus musculus OX=10090 GN=Xpnpep2 PE=1 SV=1;tr|B1AVD2|B1AVD2_MOUSE Xaa-Pro aminopeptidase 2 OS=Mus musculus OX=10090 GN=Xpnpep2 PE=1 SV=1;tr|Q8BU59|Q8BU59_MOUSE Xaa-Pro aminopeptidase 2 OS=Mus musculus OX=100	3	17	17	17	10	9	9	12	8	9	9	13	11	11	7	12	11	13	11	12	11	15	11	13	8	2	0	5	6	10	10	8	12	10	10	9	9	12	8	9	9	13
B1AVH7	B1AVH7	2	2	2	TBC1 domain family member 2A	Tbc1d2	sp|B1AVH7|TBD2A_MOUSE TBC1 domain family member 2A OS=Mus musculus OX=10090 GN=Tbc1d2 PE=2 SV=1	1	2	2	2	0	0	0	1	0	0	0	1	0	1	0	0	0	0	0	0	0	0	0	0	1	0	1	0	0	1	1	0	0	0	0	0	0	1	0	0	0	1
B1AVZ0	B1AVZ0	4	4	4	Uracil phosphoribosyltransferase homolog	Uprt	sp|B1AVZ0|UPP_MOUSE Uracil phosphoribosyltransferase homolog OS=Mus musculus OX=10090 GN=Uprt PE=1 SV=1	1	4	4	4	4	2	4	1	4	2	4	4	3	4	4	3	4	3	4	2	4	2	2	3	3	3	3	3	3	2	4	2	4	4	4	2	4	1	4	2	4	4
B1AW21;Q9Z2C5;Q3UDN6	B1AW21;Q9Z2C5	11;11;4	11;11;4	11;11;4	Myotubularin	Mtm1	tr|B1AW21|B1AW21_MOUSE Myotubularin OS=Mus musculus OX=10090 GN=Mtm1 PE=1 SV=1;sp|Q9Z2C5|MTM1_MOUSE Myotubularin OS=Mus musculus OX=10090 GN=Mtm1 PE=1 SV=2	3	11	11	11	3	2	6	4	3	3	4	9	5	6	4	2	5	6	4	3	6	4	7	6	3	5	5	3	2	3	6	3	5	2	3	2	6	4	3	3	4	9
B1AWE0;Q6PFA2;B1AWE1;B1AWD8;B1AWD9;O08585	B1AWE0;Q6PFA2;B1AWE1;B1AWD8;B1AWD9;O08585	11;11;10;10;10;10	11;11;10;10;10;10	11;11;10;10;10;10	Clathrin light chain A	Clta	tr|B1AWE0|B1AWE0_MOUSE Clathrin light chain OS=Mus musculus OX=10090 GN=Clta PE=1 SV=1;tr|Q6PFA2|Q6PFA2_MOUSE Clathrin light chain OS=Mus musculus OX=10090 GN=Clta PE=1 SV=1;tr|B1AWE1|B1AWE1_MOUSE Clathrin light chain OS=Mus musculus OX=10090 GN=Clta PE=1	6	11	11	11	7	6	9	7	5	8	6	8	7	9	8	7	6	8	8	7	9	9	8	7	9	7	6	7	7	8	7	8	7	8	7	6	9	7	5	8	6	8
Q3TFT3;B1AXC7;B1AXC5;B1AXC8;Q8K2Q5	Q3TFT3;B1AXC7;B1AXC5;B1AXC8;Q8K2Q5	4;4;4;4;4	4;4;4;4;4	4;4;4;4;4	Coiled-coil-helix-coiled-coil-helix domain-containing protein 7	Chchd7	tr|Q3TFT3|Q3TFT3_MOUSE Coiled-coil-helix-coiled-coil-helix domain-containing protein 7 OS=Mus musculus OX=10090 GN=Chchd7 PE=1 SV=1;tr|B1AXC7|B1AXC7_MOUSE Coiled-coil-helix-coiled-coil-helix domain-containing protein 7 (Fragment) OS=Mus musculus OX=10090 G	5	4	4	4	2	0	2	2	2	2	1	4	2	2	2	2	2	3	3	2	2	2	3	3	3	3	1	2	3	2	2	2	3	3	2	0	2	2	2	2	1	4
B1AXP6	B1AXP6	4	4	4	Mitochondrial import receptor subunit TOM5 homolog	Tomm5	sp|B1AXP6|TOM5_MOUSE Mitochondrial import receptor subunit TOM5 homolog OS=Mus musculus OX=10090 GN=Tomm5 PE=3 SV=1	1	4	4	4	1	0	2	1	1	2	0	3	3	4	3	1	2	2	2	2	3	3	2	1	4	2	2	4	2	0	3	0	3	2	1	0	2	1	1	2	0	3
E9PV45;B1AY13	E9PV45;B1AY13	15;15	15;15	15;15	Ubiquitin carboxyl-terminal hydrolase;Ubiquitin carboxyl-terminal hydrolase 24	Usp24	tr|E9PV45|E9PV45_MOUSE Ubiquitinyl hydrolase 1 OS=Mus musculus OX=10090 GN=Usp24 PE=1 SV=1;sp|B1AY13|UBP24_MOUSE Ubiquitin carboxyl-terminal hydrolase 24 OS=Mus musculus OX=10090 GN=Usp24 PE=1 SV=1	2	15	15	15	7	6	4	7	6	4	6	9	5	6	6	8	6	5	7	6	5	7	5	5	5	6	1	6	5	4	7	5	6	5	7	6	4	7	6	4	6	9
B1AYG7;B1AYG6;Q9Z0T9	B1AYG7;B1AYG6;Q9Z0T9	3;3;3	3;3;3	3;3;3	Integrin beta;Integrin beta-6	Itgb6	tr|B1AYG7|B1AYG7_MOUSE Integrin beta (Fragment) OS=Mus musculus OX=10090 GN=Itgb6 PE=1 SV=1;tr|B1AYG6|B1AYG6_MOUSE Integrin beta OS=Mus musculus OX=10090 GN=Itgb6 PE=1 SV=1;sp|Q9Z0T9|ITB6_MOUSE Integrin beta-6 OS=Mus musculus OX=10090 GN=Itgb6 PE=1 SV=1	3	3	3	3	2	1	2	3	3	2	2	2	3	2	3	3	2	2	3	3	3	2	2	2	3	3	2	3	3	1	2	1	3	2	2	1	2	3	3	2	2	2
B1AZI6;Q8C690;B8A4C2;F6VK25;F6SBF2;F6W2C7	B1AZI6	22;4;3;3;2;1	22;4;3;3;2;1	15;4;3;3;2;1	THO complex subunit 2	Thoc2	sp|B1AZI6|THOC2_MOUSE THO complex subunit 2 OS=Mus musculus OX=10090 GN=Thoc2 PE=1 SV=1	6	22	22	15	9	8	9	7	8	7	5	14	8	7	7	10	6	6	8	8	9	6	10	8	11	9	4	9	9	8	9	5	5	9	9	8	9	7	8	7	5	14
B1B0C7;E9PZ16;Q05793;A0A571BD72	B1B0C7;E9PZ16;Q05793	25;25;22;1	25;25;22;1	25;25;22;1	Basement membrane-specific heparan sulfate proteoglycan core protein;Endorepellin;LG3 peptide	Hspg2	tr|B1B0C7|B1B0C7_MOUSE Basement membrane-specific heparan sulfate proteoglycan core protein OS=Mus musculus OX=10090 GN=Hspg2 PE=1 SV=1;tr|E9PZ16|E9PZ16_MOUSE Basement membrane-specific heparan sulfate proteoglycan core protein OS=Mus musculus OX=10090 GN=	4	25	25	25	3	7	2	0	1	2	1	19	1	4	0	2	3	8	5	9	1	9	0	4	4	2	18	3	4	3	2	7	12	8	3	7	2	0	1	2	1	19
B1B1A8;Q6PDN3	B1B1A8;Q6PDN3	55;54	55;54	55;54	Myosin light chain kinase, smooth muscle;Myosin light chain kinase, smooth muscle, deglutamylated form	Mylk	tr|B1B1A8|B1B1A8_MOUSE Myosin light chain kinase, smooth muscle OS=Mus musculus OX=10090 GN=Mylk PE=1 SV=1;sp|Q6PDN3|MYLK_MOUSE Myosin light chain kinase, smooth muscle OS=Mus musculus OX=10090 GN=Mylk PE=1 SV=3	2	55	55	55	41	31	34	34	33	27	36	43	42	29	28	32	36	38	38	30	34	33	30	21	28	23	50	28	16	29	33	24	22	30	41	31	34	34	33	27	36	43
B1B1D8;Q9D773;B1B1D7	B1B1D8;Q9D773	13;13;6	13;13;6	13;13;6	39S ribosomal protein L2, mitochondrial	Mrpl2	tr|B1B1D8|B1B1D8_MOUSE 39S ribosomal protein L2, mitochondrial OS=Mus musculus OX=10090 GN=Mrpl2 PE=1 SV=1;sp|Q9D773|RM02_MOUSE 39S ribosomal protein L2, mitochondrial OS=Mus musculus OX=10090 GN=Mrpl2 PE=1 SV=1	3	13	13	13	5	4	7	9	8	7	7	8	8	9	7	7	5	7	8	7	8	8	7	7	7	7	7	6	11	8	6	8	9	7	5	4	7	9	8	7	7	8
B2C3G8;P42232;P42230	B2C3G8;P42232;P42230	3;3;3	3;3;3	3;3;3	Signal transducer and activator of transcription;Signal transducer and activator of transcription 5B;Signal transducer and activator of transcription 5A	Stat5a;Stat5b	tr|B2C3G8|B2C3G8_MOUSE Signal transducer and activator of transcription OS=Mus musculus OX=10090 GN=Stat5a PE=1 SV=1;sp|P42232|STA5B_MOUSE Signal transducer and activator of transcription 5B OS=Mus musculus OX=10090 GN=Stat5b PE=1 SV=1;sp|P42230|STA5A_MOUS	3	3	3	3	2	1	2	1	1	2	1	2	1	0	0	0	1	0	1	2	2	0	0	1	1	0	3	2	0	2	0	2	1	0	2	1	2	1	1	2	1	2
B2KGA7;Q505B7;A8Y5E9	B2KGA7;Q505B7	3;3;1	3;3;1	3;3;1	Protein archease	Zbtb8os	tr|B2KGA7|B2KGA7_MOUSE Protein archease OS=Mus musculus OX=10090 GN=Zbtb8os PE=1 SV=1;sp|Q505B7|ARCH_MOUSE Protein archease OS=Mus musculus OX=10090 GN=Zbtb8os PE=1 SV=2	3	3	3	3	1	1	3	2	1	1	1	3	3	3	3	3	1	3	0	3	2	3	2	1	3	1	2	3	1	1	3	1	3	1	1	1	3	2	1	1	1	3
B2KGF0;Q8VEE0;M0QWJ2;A0A087WQM3;M0QWQ0	B2KGF0;Q8VEE0	4;4;1;1;1	4;4;1;1;1	4;4;1;1;1	Ribulose-phosphate 3-epimerase	Rpe	tr|B2KGF0|B2KGF0_MOUSE Ribulose-phosphate 3-epimerase OS=Mus musculus OX=10090 GN=Rpe PE=1 SV=1;sp|Q8VEE0|RPE_MOUSE Ribulose-phosphate 3-epimerase OS=Mus musculus OX=10090 GN=Rpe PE=1 SV=1	5	4	4	4	3	1	4	3	2	3	3	3	4	4	4	4	3	4	4	4	4	4	4	3	4	2	1	4	2	2	4	3	4	3	3	1	4	3	2	3	3	3
B2LVG5;B2LVG6;E0CXT7;F7B6Z5;Q8BQZ5;M0QWM8	B2LVG5;B2LVG6;E0CXT7;F7B6Z5;Q8BQZ5	6;6;6;5;5;1	6;6;6;5;5;1	6;6;6;5;5;1	Cleavage and polyadenylation specificity factor subunit 4	Cpsf4	tr|B2LVG5|B2LVG5_MOUSE Cleavage and polyadenylation specificity factor subunit 4 OS=Mus musculus OX=10090 GN=Cpsf4 PE=1 SV=1;tr|B2LVG6|B2LVG6_MOUSE Cleavage and polyadenylation specificity factor subunit 4 OS=Mus musculus OX=10090 GN=Cpsf4 PE=1 SV=1;tr|E0C	6	6	6	6	3	1	2	2	1	2	2	3	2	2	2	3	1	3	2	3	2	3	1	2	3	3	1	2	3	2	1	0	3	2	3	1	2	2	1	2	2	3
B2M1R6;H3BKD0;H3BKI8;Q8BT23;H3BJS9;H3BLP7;H3BJ43;A0A286YE41	B2M1R6;H3BKD0;H3BKI8	36;25;19;9;8;8;7;5	36;25;19;9;8;8;7;5	3;2;2;0;2;0;0;0		Hnrnpk	tr|B2M1R6|B2M1R6_MOUSE Heterogeneous nuclear ribonucleoprotein K OS=Mus musculus OX=10090 GN=Hnrnpk PE=1 SV=1;tr|H3BKD0|H3BKD0_MOUSE Heterogeneous nuclear ribonucleoprotein K (Fragment) OS=Mus musculus OX=10090 GN=Hnrnpk PE=1 SV=1;tr|H3BKI8|H3BKI8_MOUSE He	8	36	36	3	26	16	25	26	28	28	27	28	29	29	27	28	30	29	27	30	28	28	29	28	24	26	30	28	24	25	24	20	24	24	26	16	25	26	28	28	27	28
E9PUL9;B2RQ80;E0CZD7;E0CY98;B9EKN8;P83510;E0CZF8;E0CXD6;A0A0A6YVZ8;E0CYV5	E9PUL9;B2RQ80;E0CZD7;E0CY98;B9EKN8;P83510;E0CZF8;E0CXD6;A0A0A6YVZ8	10;10;9;9;9;9;8;8;5;4	10;10;9;9;9;9;8;8;5;4	5;5;4;4;4;4;3;3;0;0	Traf2 and NCK-interacting protein kinase	Tnik;Map4k4	tr|E9PUL9|E9PUL9_MOUSE Traf2 and NCK-interacting protein kinase OS=Mus musculus OX=10090 GN=Tnik PE=1 SV=1;tr|B2RQ80|B2RQ80_MOUSE Tnik protein OS=Mus musculus OX=10090 GN=Tnik PE=1 SV=1;tr|E0CZD7|E0CZD7_MOUSE Traf2 and NCK-interacting protein kinase OS=Mus	10	10	10	5	4	3	1	2	1	1	1	6	6	4	4	4	1	4	4	5	5	3	5	4	6	1	2	4	2	0	4	0	3	1	4	3	1	2	1	1	1	6
E9QAI5;G3UWN2;B2RQC6;E9QAT6;F6S3Z3	E9QAI5;G3UWN2;B2RQC6	31;31;31;14;1	29;29;29;14;1	29;29;29;14;1	CAD protein;Glutamine-dependent carbamoyl-phosphate synthase;Aspartate carbamoyltransferase;Dihydroorotase	Cad	tr|E9QAI5|E9QAI5_MOUSE CAD protein OS=Mus musculus OX=10090 GN=Cad PE=1 SV=1;tr|G3UWN2|G3UWN2_MOUSE CAD protein OS=Mus musculus OX=10090 GN=Cad PE=1 SV=1;sp|B2RQC6|PYR1_MOUSE CAD protein OS=Mus musculus OX=10090 GN=Cad PE=1 SV=1	5	31	29	29	10	11	12	16	12	10	7	21	14	14	13	6	11	10	13	13	10	13	2	10	12	12	20	14	15	10	11	12	10	13	8	9	10	14	10	8	5	19
B2RQS1;Q9ERG2	B2RQS1;Q9ERG2	5;5	3;3	3;3	Striatin-3	Strn3	tr|B2RQS1|B2RQS1_MOUSE Striatin-3 OS=Mus musculus OX=10090 GN=Strn3 PE=1 SV=1;sp|Q9ERG2|STRN3_MOUSE Striatin-3 OS=Mus musculus OX=10090 GN=Strn3 PE=1 SV=1	2	5	3	3	3	1	1	2	1	3	2	3	1	2	3	2	3	2	3	2	3	3	1	2	1	0	3	2	2	2	2	1	1	1	1	1	0	1	1	2	1	1
E9QNG1;B2RR82;Q9Z0R6;A0A1W2P775	E9QNG1;B2RR82;Q9Z0R6;A0A1W2P775	7;7;7;6	7;7;7;6	6;6;6;6	Intersectin-2	Itsn2	tr|E9QNG1|E9QNG1_MOUSE Intersectin-2 OS=Mus musculus OX=10090 GN=Itsn2 PE=1 SV=1;tr|B2RR82|B2RR82_MOUSE Intersectin-2 OS=Mus musculus OX=10090 GN=Itsn2 PE=1 SV=1;sp|Q9Z0R6|ITSN2_MOUSE Intersectin-2 OS=Mus musculus OX=10090 GN=Itsn2 PE=1 SV=2;tr|A0A1W2P775|	4	7	7	6	1	0	1	2	3	0	4	4	2	2	3	1	2	2	2	2	2	3	2	2	2	3	3	2	0	4	2	0	1	0	1	0	1	2	3	0	4	4
K3W4L0;B2RRE2;E9QAX2;Q9JMH9;E9Q405;A0A1C7ZN10;E9QA74;E9Q0K8	K3W4L0;B2RRE2;E9QAX2;Q9JMH9;E9Q405;A0A1C7ZN10;E9QA74	64;64;64;64;49;49;46;1	64;64;64;64;49;49;46;1	64;64;64;64;49;49;46;1	Unconventional myosin-XVIIIa	Myo18a	tr|K3W4L0|K3W4L0_MOUSE Unconventional myosin-XVIIIa OS=Mus musculus OX=10090 GN=Myo18a PE=1 SV=1;tr|B2RRE2|B2RRE2_MOUSE Myo18a protein OS=Mus musculus OX=10090 GN=Myo18a PE=1 SV=1;tr|E9QAX2|E9QAX2_MOUSE Unconventional myosin-XVIIIa OS=Mus musculus OX=10090	8	64	64	64	33	16	34	31	40	35	37	49	49	38	37	38	36	36	37	37	40	38	41	38	35	33	32	39	38	30	38	24	41	34	33	16	34	31	40	35	37	49
F7CVW0;B2RRI2;Q689Z5;Q3TMM7;A0A0G2JGC7;A0A0G2JEM3;A0A0G2JG63;A0A1W2P7W8;Q7TNB8;A0A0G2JDL6;A0A0G2JF11;A0A0G2JFU7;A0A1W2P6Y8	F7CVW0;B2RRI2;Q689Z5;Q3TMM7;A0A0G2JGC7;A0A0G2JEM3	7;7;7;5;5;5;2;2;2;1;1;1;1	7;7;7;5;5;5;2;2;2;1;1;1;1	7;7;7;5;5;5;2;2;2;1;1;1;1	Protein strawberry notch homolog 1	Sbno1	tr|F7CVW0|F7CVW0_MOUSE Protein strawberry notch homolog 1 (Fragment) OS=Mus musculus OX=10090 GN=Sbno1 PE=1 SV=1;tr|B2RRI2|B2RRI2_MOUSE Protein strawberry notch homolog 1 OS=Mus musculus OX=10090 GN=Sbno1 PE=1 SV=1;sp|Q689Z5|SBNO1_MOUSE Protein strawberry	13	7	7	7	3	1	5	3	3	2	3	4	3	2	3	3	1	3	3	4	3	4	3	3	1	2	0	3	4	3	3	2	3	1	3	1	5	3	3	2	3	4
B2RS76	B2RS76	2	2	2		Cpb1	tr|B2RS76|B2RS76_MOUSE carboxypeptidase B1 (Tissue) OS=Mus musculus OX=10090 GN=Cpb1 PE=1 SV=1	1	2	2	2	0	0	0	0	0	0	0	2	0	0	0	0	0	0	0	0	0	0	0	0	0	0	0	1	0	0	0	0	0	0	0	0	0	0	0	0	0	2
B2RXC1	B2RXC1	8	8	8	Trafficking protein particle complex subunit 11	Trappc11	sp|B2RXC1|TPC11_MOUSE Trafficking protein particle complex subunit 11 OS=Mus musculus OX=10090 GN=Trappc11 PE=1 SV=1	1	8	8	8	3	2	4	4	5	5	4	7	4	4	5	6	5	5	5	5	3	4	6	4	3	5	3	4	6	4	2	4	4	4	3	2	4	4	5	5	4	7
B2RXW8;B2RXQ2;S4R1D4	B2RXW8;B2RXQ2	5;5;2	5;5;2	5;5;2		Ppfia1	tr|B2RXW8|B2RXW8_MOUSE Ppfia1 protein OS=Mus musculus OX=10090 GN=Ppfia1 PE=1 SV=1;tr|B2RXQ2|B2RXQ2_MOUSE Ppfia1 protein OS=Mus musculus OX=10090 GN=Ppfia1 PE=1 SV=1	3	5	5	5	1	2	4	1	0	0	0	1	2	2	2	2	0	1	0	2	0	1	2	0	1	1	0	1	0	0	1	0	0	0	1	2	4	1	0	0	0	1
B2RXS4	B2RXS4	30	30	30	Plexin-B2	Plxnb2	sp|B2RXS4|PLXB2_MOUSE Plexin-B2 OS=Mus musculus OX=10090 GN=Plxnb2 PE=1 SV=1	1	30	30	30	12	10	15	17	14	13	13	23	18	17	17	18	11	17	16	17	18	15	15	14	13	16	19	16	19	13	18	10	15	11	12	10	15	17	14	13	13	23
B2RXS8;B9EKR1	B2RXS8;B9EKR1	1;1	1;1	1;1	Protein-tyrosine-phosphatase;Receptor-type tyrosine-protein phosphatase zeta	Ptprz1	tr|B2RXS8|B2RXS8_MOUSE Protein-tyrosine-phosphatase OS=Mus musculus OX=10090 GN=Ptprz1 PE=1 SV=1;sp|B9EKR1|PTPRZ_MOUSE Receptor-type tyrosine-protein phosphatase zeta OS=Mus musculus OX=10090 GN=Ptprz1 PE=1 SV=1	2	1	1	1	1	1	1	1	1	1	1	1	1	1	1	1	1	1	1	1	1	1	1	1	1	1	1	1	1	1	1	1	1	1	1	1	1	1	1	1	1	1
B2RXV4;A0A0A6YWJ7	B2RXV4;A0A0A6YWJ7	3;2	3;2	3;2	Feline leukemia virus subgroup C receptor-related protein 1	Flvcr1;Mfsd7b	sp|B2RXV4|FLVC1_MOUSE Feline leukemia virus subgroup C receptor-related protein 1 OS=Mus musculus OX=10090 GN=Flvcr1 PE=2 SV=1;tr|A0A0A6YWJ7|A0A0A6YWJ7_MOUSE Feline leukemia virus subgroup C receptor-related protein 1 OS=Mus musculus OX=10090 GN=Flvcr1 PE=	2	3	3	3	1	0	1	1	1	1	2	0	2	2	2	2	1	2	2	2	2	2	2	2	1	1	0	1	0	1	1	0	2	2	1	0	1	1	1	1	2	0
B2RY04	B2RY04	19	17	17	Dedicator of cytokinesis protein 5	Dock5	sp|B2RY04|DOCK5_MOUSE Dedicator of cytokinesis protein 5 OS=Mus musculus OX=10090 GN=Dock5 PE=1 SV=2	1	19	17	17	10	3	9	7	8	9	8	12	12	9	7	7	9	10	7	13	10	11	12	11	10	11	5	6	13	8	10	5	13	7	9	3	8	7	7	7	7	11
B2RY56;S4R2B0;S4R2A4;S4R2J1;S4R1X9;S4R2F7	B2RY56;S4R2B0	20;14;5;4;2;2	20;14;5;4;2;2	20;14;5;4;2;2	RNA-binding protein 25	Rbm25	sp|B2RY56|RBM25_MOUSE RNA-binding protein 25 OS=Mus musculus OX=10090 GN=Rbm25 PE=1 SV=2;tr|S4R2B0|S4R2B0_MOUSE RNA-binding protein 25 (Fragment) OS=Mus musculus OX=10090 GN=Rbm25 PE=1 SV=1	6	20	20	20	8	7	9	6	8	9	5	14	9	9	12	9	6	10	7	8	10	11	6	8	9	7	8	12	9	6	8	4	8	6	8	7	9	6	8	9	5	14
B7FAU9;Q8BTM8;B7FAV1;F6XC15;J3JS91;F6Z2C0;A0A668KLG7;F7AVL7	B7FAU9;Q8BTM8;B7FAV1	170;170;167;38;17;13;3;3	170;170;167;38;17;13;3;3	155;155;152;27;15;12;3;3	Filamin-A	Flna	tr|B7FAU9|B7FAU9_MOUSE Filamin, alpha OS=Mus musculus OX=10090 GN=Flna PE=1 SV=1;sp|Q8BTM8|FLNA_MOUSE Filamin-A OS=Mus musculus OX=10090 GN=Flna PE=1 SV=5;tr|B7FAV1|B7FAV1_MOUSE Filamin, alpha (Fragment) OS=Mus musculus OX=10090 GN=Flna PE=1 SV=1	8	170	170	155	91	75	68	85	75	55	81	108	112	62	47	49	66	81	69	62	56	94	39	36	53	43	168	71	31	55	61	55	72	83	91	75	68	85	75	55	81	108
B7ZC21;B7ZC22;O70139	B7ZC21;B7ZC22;O70139	1;1;1	1;1;1	1;1;1	cAMP-dependent protein kinase inhibitor gamma	Pkig	tr|B7ZC21|B7ZC21_MOUSE cAMP-dependent protein kinase inhibitor gamma (Fragment) OS=Mus musculus OX=10090 GN=Pkig PE=1 SV=1;tr|B7ZC22|B7ZC22_MOUSE cAMP-dependent protein kinase inhibitor gamma (Fragment) OS=Mus musculus OX=10090 GN=Pkig PE=1 SV=1;sp|O70139|	3	1	1	1	0	0	1	0	1	0	0	1	0	1	1	1	0	0	0	0	0	0	0	0	0	0	0	0	0	0	0	0	0	1	0	0	1	0	1	0	0	1
B7ZC24;Q91W39;B7ZC23	B7ZC24;Q91W39	5;5;1	5;5;1	5;5;1	Nuclear receptor coactivator 5	Ncoa5	tr|B7ZC24|B7ZC24_MOUSE Nuclear receptor coactivator 5 OS=Mus musculus OX=10090 GN=Ncoa5 PE=1 SV=1;sp|Q91W39|NCOA5_MOUSE Nuclear receptor coactivator 5 OS=Mus musculus OX=10090 GN=Ncoa5 PE=1 SV=1	3	5	5	5	0	2	3	1	0	0	0	2	2	2	1	1	0	2	0	1	2	1	1	1	1	2	4	2	1	1	2	1	2	1	0	2	3	1	0	0	0	2
B7ZCU4;B7ZCU3;B7ZCU0;J3QNK8;Q8CBW3;B7ZCU2;B7ZCU5;A0A087WRS3;A0A087WPP8;Q6AXH6;Q6AXD2;P62484;A0A087WNT3;A0A087WR90;A0A087WP64;A0A087WPE6;A0A087WNU9	B7ZCU4;B7ZCU3;B7ZCU0;J3QNK8;Q8CBW3;B7ZCU2;B7ZCU5	14;14;14;14;14;13;13;3;3;3;3;3;2;1;1;1;1	14;14;14;14;14;13;13;3;3;3;3;3;2;1;1;1;1	14;14;14;14;14;13;13;3;3;3;3;3;2;1;1;1;1	Abl interactor 1	Abi1	tr|B7ZCU4|B7ZCU4_MOUSE Abl interactor 1 OS=Mus musculus OX=10090 GN=Abi1 PE=1 SV=1;tr|B7ZCU3|B7ZCU3_MOUSE Abl interactor 1 OS=Mus musculus OX=10090 GN=Abi1 PE=1 SV=1;tr|B7ZCU0|B7ZCU0_MOUSE Abl interactor 1 OS=Mus musculus OX=10090 GN=Abi1 PE=1 SV=1;tr|J3QN	17	14	14	14	4	4	5	7	8	8	7	7	5	10	10	7	8	7	6	8	6	8	10	7	8	7	8	10	4	6	6	6	7	6	4	4	5	7	8	8	7	7
B7ZCV4;Q8BGB8;D6RJJ8	B7ZCV4;Q8BGB8;D6RJJ8	3;3;2	3;3;2	3;3;2	Ubiquinone biosynthesis protein COQ4 homolog, mitochondrial	Coq4	tr|B7ZCV4|B7ZCV4_MOUSE Ubiquinone biosynthesis protein COQ4 homolog, mitochondrial (Fragment) OS=Mus musculus OX=10090 GN=Coq4 PE=1 SV=8;sp|Q8BGB8|COQ4_MOUSE Ubiquinone biosynthesis protein COQ4 homolog, mitochondrial OS=Mus musculus OX=10090 GN=Coq4 PE=1	3	3	3	3	1	0	1	1	1	1	1	3	3	3	2	3	0	2	0	1	2	2	2	2	1	1	2	2	2	1	1	0	1	0	1	0	1	1	1	1	1	3
B7ZN55;Q9JHE3;A0A494B9A2;A0A494B8X7	B7ZN55;Q9JHE3;A0A494B9A2;A0A494B8X7	14;14;10;8	14;14;10;8	14;14;10;8	Neutral ceramidase;Neutral ceramidase soluble form	Asah2	tr|B7ZN55|B7ZN55_MOUSE Neutral ceramidase OS=Mus musculus OX=10090 GN=Asah2 PE=1 SV=1;sp|Q9JHE3|ASAH2_MOUSE Neutral ceramidase OS=Mus musculus OX=10090 GN=Asah2 PE=1 SV=1;tr|A0A494B9A2|A0A494B9A2_MOUSE Neutral ceramidase OS=Mus musculus OX=10090 GN=Asah2 P	4	14	14	14	9	7	9	11	8	12	11	13	11	9	10	11	10	11	12	11	12	12	13	10	11	10	0	10	13	7	11	8	11	11	9	7	9	11	8	12	11	13
B7ZNH7;K3W4R4;Q80X19;F7D5Y4	B7ZNH7;K3W4R4;Q80X19	15;15;15;3	15;15;15;3	15;15;15;3	Collagen alpha-1(XIV) chain	Col14a1	tr|B7ZNH7|B7ZNH7_MOUSE Collagen alpha-1(XIV) chain OS=Mus musculus OX=10090 GN=Col14a1 PE=1 SV=1;tr|K3W4R4|K3W4R4_MOUSE Collagen alpha-1(XIV) chain OS=Mus musculus OX=10090 GN=Col14a1 PE=1 SV=1;sp|Q80X19|COEA1_MOUSE Collagen alpha-1(XIV) chain OS=Mus muscu	4	15	15	15	1	1	1	1	2	0	1	4	0	1	0	2	1	0	1	1	1	1	0	0	0	0	13	1	0	2	2	1	1	0	1	1	1	1	2	0	1	4
B7ZNL2;Q78ZA7;A0A140LJB5;A0A140LJ37;A0A140LI78	B7ZNL2;Q78ZA7;A0A140LJB5	10;10;5;3;1	10;10;5;3;1	8;8;3;3;1	Nucleosome assembly protein 1-like 4	Nap1l4	tr|B7ZNL2|B7ZNL2_MOUSE Nap1l4 protein OS=Mus musculus OX=10090 GN=Nap1l4 PE=1 SV=1;sp|Q78ZA7|NP1L4_MOUSE Nucleosome assembly protein 1-like 4 OS=Mus musculus OX=10090 GN=Nap1l4 PE=1 SV=1;tr|A0A140LJB5|A0A140LJB5_MOUSE Nucleosome assembly protein 1-like 4 (	5	10	10	8	3	3	6	5	5	6	5	8	6	5	7	6	7	6	5	7	6	7	5	6	4	4	7	5	4	5	3	4	5	4	3	3	6	5	5	6	5	8
B7ZNP3;Q3V4B5	B7ZNP3;Q3V4B5	3;3	3;3	3;3	COMM domain-containing protein 6	Commd6	tr|B7ZNP3|B7ZNP3_MOUSE COMM domain-containing protein 6 OS=Mus musculus OX=10090 GN=Commd6 PE=1 SV=1;sp|Q3V4B5|COMD6_MOUSE COMM domain-containing protein 6 OS=Mus musculus OX=10090 GN=Commd6 PE=1 SV=1	2	3	3	3	2	2	3	2	2	2	2	3	3	3	3	3	2	3	3	3	3	3	3	3	2	3	2	3	3	2	3	2	3	2	2	2	3	2	2	2	2	3
B7ZNX6;B2RUJ2;Q80TH2	B7ZNX6;B2RUJ2;Q80TH2	32;31;31	32;31;31	31;30;30	Protein LAP2	Erbb2ip	tr|B7ZNX6|B7ZNX6_MOUSE Erbb2ip protein OS=Mus musculus OX=10090 GN=Erbin PE=1 SV=1;tr|B2RUJ2|B2RUJ2_MOUSE Erbb2ip protein OS=Mus musculus OX=10090 GN=Erbin PE=1 SV=1;sp|Q80TH2|ERBIN_MOUSE Erbin OS=Mus musculus OX=10090 GN=Erbin PE=1 SV=3	3	32	32	31	19	16	20	17	17	14	13	25	17	16	15	20	14	17	19	19	24	19	14	17	14	13	19	15	18	17	14	7	15	13	19	16	20	17	17	14	13	25
B7ZP47;Q65Z40;F6YCH1;G3UXQ2	B7ZP47;Q65Z40;F6YCH1	17;17;9;1	17;17;9;1	17;17;9;1	Wings apart-like protein homolog	Wapal	tr|B7ZP47|B7ZP47_MOUSE Wapal protein OS=Mus musculus OX=10090 GN=Wapl PE=1 SV=1;sp|Q65Z40|WAPL_MOUSE Wings apart-like protein homolog OS=Mus musculus OX=10090 GN=Wapl PE=1 SV=2;tr|F6YCH1|F6YCH1_MOUSE Wings apart-like protein homolog (Fragment) OS=Mus muscu	4	17	17	17	8	4	6	10	7	6	8	10	11	10	10	8	9	8	9	7	9	7	9	8	10	7	3	9	8	7	7	7	8	8	8	4	6	10	7	6	8	10
B7ZWN4;Q3UN63	B7ZWN4;Q3UN63	3;2	3;2	3;2	Sulfotransferase	Gm766	tr|B7ZWN4|B7ZWN4_MOUSE Sulfotransferase OS=Mus musculus OX=10090 GN=Sult6b2 PE=1 SV=1;tr|Q3UN63|Q3UN63_MOUSE Sulfotransferase OS=Mus musculus OX=10090 GN=Sult6b2 PE=1 SV=1	2	3	3	3	2	0	1	0	1	1	0	0	0	0	3	1	0	0	1	0	0	2	2	1	3	2	0	1	0	0	1	0	1	2	2	0	1	0	1	1	0	0
B8JJM5;B8JJN0;P04186;F6VQX8;F6XQ00;B8JJM6;H3BK95;B8JJM3;F6W2T4	B8JJM5;B8JJN0;P04186;F6VQX8;F6XQ00;B8JJM6;H3BK95	15;15;15;14;13;13;8;5;5	15;15;15;14;13;13;8;5;5	14;14;14;13;13;13;7;4;4	Complement factor B;Complement factor B Ba fragment;Complement factor B Bb fragment	Cfb;Gm20547	tr|B8JJM5|B8JJM5_MOUSE Complement factor B OS=Mus musculus OX=10090 GN=Cfb PE=4 SV=1;tr|B8JJN0|B8JJN0_MOUSE Complement factor B OS=Mus musculus OX=10090 GN=Gm20547 PE=4 SV=1;sp|P04186|CFAB_MOUSE Complement factor B OS=Mus musculus OX=10090 GN=Cfb PE=1 SV=2	9	15	15	14	2	3	5	2	4	1	3	8	4	1	1	2	3	2	3	1	3	3	1	1	1	2	11	2	2	2	2	2	2	3	2	3	5	2	4	1	3	8
B8JKU3	B8JKU3	1	1	1		Dennd5b	tr|B8JKU3|B8JKU3_MOUSE DENN domain-containing protein 5B (Fragment) OS=Mus musculus OX=10090 GN=Dennd5b PE=1 SV=1	1	1	1	1	0	0	0	1	0	0	0	0	0	0	0	1	0	0	0	0	0	0	1	0	0	0	0	0	0	0	0	0	0	0	0	0	0	1	0	0	0	0
B9EJ54;A0A0J9YUD5;E9Q880	B9EJ54;A0A0J9YUD5	28;27;7	28;27;7	28;27;7		Nup205	tr|B9EJ54|B9EJ54_MOUSE Nucleoporin 205 OS=Mus musculus OX=10090 GN=Nup205 PE=1 SV=1;tr|A0A0J9YUD5|A0A0J9YUD5_MOUSE Nucleoporin 205 OS=Mus musculus OX=10090 GN=Nup205 PE=1 SV=1	3	28	28	28	9	8	14	13	11	11	11	17	10	16	8	7	12	12	14	14	12	12	9	14	12	11	14	13	18	13	7	8	12	6	9	8	14	13	11	11	11	17
B9EJ80	B9EJ80	8	8	8		Pdzd8	sp|B9EJ80|PDZD8_MOUSE PDZ domain-containing protein 8 OS=Mus musculus OX=10090 GN=Pdzd8 PE=1 SV=1	1	8	8	8	6	6	5	1	5	3	3	4	5	4	5	5	5	3	4	3	4	3	4	5	3	4	1	2	5	6	3	4	5	4	6	6	5	1	5	3	3	4
B9EKI3;D6RJK7	B9EKI3;D6RJK7	7;4	7;4	7;4	TATA element modulatory factor	Tmf1	sp|B9EKI3|TMF1_MOUSE TATA element modulatory factor OS=Mus musculus OX=10090 GN=Tmf1 PE=1 SV=2;tr|D6RJK7|D6RJK7_MOUSE TATA element modulatory factor OS=Mus musculus OX=10090 GN=Tmf1 PE=1 SV=1	2	7	7	7	0	0	2	2	1	2	0	1	0	0	3	2	0	3	2	4	3	2	2	2	1	2	1	1	0	1	2	2	1	2	0	0	2	2	1	2	0	1
B9EKJ3;Q80TL7;A0A1W2P878	B9EKJ3;Q80TL7	21;21;7	21;21;7	21;21;7	Protein MON2 homolog	Mon2	tr|B9EKJ3|B9EKJ3_MOUSE Protein MON2 homolog OS=Mus musculus OX=10090 GN=Mon2 PE=1 SV=1;sp|Q80TL7|MON2_MOUSE Protein MON2 homolog OS=Mus musculus OX=10090 GN=Mon2 PE=1 SV=2	3	21	21	21	9	5	10	9	3	6	8	9	6	6	8	6	8	7	6	8	6	8	9	7	10	11	7	9	9	6	6	6	8	7	9	5	10	9	3	6	8	9
C0HKD9;C0HKD8	C0HKD9;C0HKD8	7;7	7;7	6;6			sp|C0HKD9|MFA1B_MOUSE Microfibrillar-associated protein 1B OS=Mus musculus OX=10090 GN=Mfap1b PE=1 SV=1;sp|C0HKD8|MFA1A_MOUSE Microfibrillar-associated protein 1A OS=Mus musculus OX=10090 GN=Mfap1a PE=1 SV=1	2	7	7	6	4	2	2	5	1	4	2	5	3	4	4	5	5	5	4	6	6	5	4	6	2	4	1	6	3	3	2	1	4	5	4	2	2	5	1	4	2	5
C0HKE9;C0HKE8;C0HKE7;C0HKE6;C0HKE5;C0HKE4;C0HKE3;C0HKE2;C0HKE1;Q8CGP6;Q8CGP7;Q8CGP5;Q8BFU2;Q8CGP4	C0HKE9;C0HKE8;C0HKE7;C0HKE6;C0HKE5;C0HKE4;C0HKE3;C0HKE2;C0HKE1;Q8CGP6;Q8CGP7;Q8CGP5;Q8BFU2;Q8CGP4	13;13;13;13;13;13;13;13;13;13;13;13;13;9	6;6;6;6;6;6;6;6;6;6;6;6;6;3	3;3;3;3;3;3;3;3;3;3;3;3;3;0	Histone H2A type 1-H;Histone H2A type 1-K;Histone H2A type 1-F;Histone H2A type 3;Histone H2A	Hist1h2ah;Hist1h2ak;Hist1h2af;Hist3h2a;Hist1h2aa	sp|C0HKE9|H2A1P_MOUSE Histone H2A type 1-P OS=Mus musculus OX=10090 GN=Hist1h2ap PE=1 SV=1;sp|C0HKE8|H2A1O_MOUSE Histone H2A type 1-O OS=Mus musculus OX=10090 GN=Hist1h2ao PE=1 SV=1;sp|C0HKE7|H2A1N_MOUSE Histone H2A type 1-N OS=Mus musculus OX=10090 GN=His	14	13	6	3	8	5	8	11	10	10	9	11	10	11	8	8	10	10	10	9	11	9	10	9	12	8	7	10	9	8	12	7	9	9	2	1	2	4	3	3	2	4
09;1283410;1283411;1283412;1283413;1283414;1283415;1283416;1283417;1283418;1283419;1283420;1283421;1283422;1283423;1283424;1283425;1283426;1283427;1283428;1283429;1283430;1283431;1283432;1283433;1283434;1283435;1283436;1283437;1283438;1283439;1283440;1283441;1283442;1283443;1283444;1283445;1283446;1283447;1283448;1283449;1283450;1283451;1283452;1283453;1283454;1283455;1283456;1283457;1283458;1283…	12873;12874;12875;12876;12877;12878;12879;12880;12881;12882;12883;12884;12885;12886;12887;12888;12889;12890;12891;12892;12893;12894;12895;12896;12897;12898;12899;12900;12901;12902;12903;12904;12905;12906;12907;12908;12909;12910;12911;12912;12913;12914;12915;12916;12917;12918;12919;12920;12921;12922;12923;12924;12925;12926;12927;12928;12929;12930;12931;12932;12933;12934;12935;12936;12937;12938;129…
640;857641;857642;857643;857644;857645;857646;857647;857648;857649;857650;857651;857652;857653;857654;857655;857656;857657;857658;857659;857660;857661;857662;857663;857664;857665;857666;857667;857668;857669;857670;857671;857672;857673;857674;857675;857676;857677;857678;857679;857680;857681;857682;857683;857684;857685;857686;857687;857688;857689;857690;857691;857692;857693;857694;857695;857696;857…
1472772;1472773;1472774;1472775;1472776;1472777;1472778;1472779;1472780;1472781;1472782;1472783;1472784;1472785;1472786;1472787;1472788;1472789;1472790;1472791;1472792;1472793;1472794;1472795;1472796;1472797;1472798;1472799;1472800;1472801;1472802;1472803;1472804;1472805;1472806;1472807;1472808;1472809;1472810;1472811;1472812;1472813;1472814;1472815;1472816;1472817;1472818;1472819;1472820;1472821…
1778651;1778652;1778653;1778654;1778655;1778656;1778657;1778658;1778659;1778660;1778661;1778662;1778663;1778664;1778665;1778666;1778667;1778668;1778669;1778670;1778671;1778672;1778673;1778674;1778675;1778676;1778677;1778678;1778679;1778680;1778681;1778682;1778683;1778684;1778685;1778686;1778687;1778688;1778689;1778690;1778691;1778692;1778693;1778694;1778695;1778696;1778697;1778698;1778699;1778700…	13070;33948;97017;130377;130493;239299;239535;328406;353327;353371;473681;520459;520789;553456;634174;634272;709878;710186;725570;725851;726004;752342;759114;785501;811820;812077;857735;857785;880116;880157;880164;899490;917267;1039807;1040227;1163831;1163960;1204828;1257520;1303814;1356970;1360222;1435338;1472218;1473876;1475834;1535355;1535441;1535470;1543280;1543296;1563489;1572758;1586067;162…	80;94;95;96	12;205;255;319
238;1438239;1438240;1438241;1438242;1438243;1438244;1438245;1438246;1438247;1438248;1438249;1438250;1438251;1438252;1438253;1438254;1438255;1438256;1438257;1438258;1438259;1438260;1438261;1438262;1438263;1438264;1438265;1438266;1438267;1438268;1438269;1438270;1438271;1438272;1438273;1438274;1438275;1438276;1438277;1438278;1438279;1438280;1438281;1438282;1438283;1438284;1438285;1438286;1438287;143…	189690;189691;189692;189693;189694;189695;189696;189697;189698;189699;189700;189701;189702;189703;189704;189705;189706;189707;189708;189709;189710;189711;189712;189713;189714;189715;189716;189717;189718;189719;189720;189721;189722;189723;189724;189725;189726;189727;189728;189729;189730;189731;189732;189733;189734;189735;189736;189737;189738;189739;189740;189741;189742;189743;189744;189745;189746;…
4135;1384136;1384137;1384138;1384139;1384140;1384141;1384142;1384143;1384144;1384145;1384146;1384147;1384148;1384149;1384150;1384151;1384152;1384153;1384154;1384155;1384156;1384157;1384158;1384159;1384160;1384161;1384162;1384163;1384164;1384165;1384166;1384167;1384168;1384169;1384170;1384171;1384172;1384173;1384174;1384175;1384176;1384177;1384178;1384179;1384180;1384181;1384182;1384183;1384184;13…	189771;244892;245039;277729;329125;371338;371468;400856;400971;418247;431996;543515;543848;625197;699969;831842;831868;880464;880497;892143;892312;893175;917267;917284;927450;927470;961119;970038;970136;1092458;1182213;1272044;1284682;1294608;1298847;1311886;1312006;1337305;1350528;1384229;1430222;1430410;1443242;1443960;1443963;1535114;1613006;1613171;1625899;1645719;1645772;1652593;1782814;1782…	98;99;100;101;102	23;60;81;313;398
D3YTK7;Q9R069	D3YTK7;Q9R069	3;3	3;3	3;3	Basal cell adhesion molecule	Bcam	tr|D3YTK7|D3YTK7_MOUSE Basal cell adhesion molecule (Fragment) OS=Mus musculus OX=10090 GN=Bcam PE=1 SV=1;sp|Q9R069|BCAM_MOUSE Basal cell adhesion molecule OS=Mus musculus OX=10090 GN=Bcam PE=1 SV=1	2	3	3	3	0	0	0	0	0	0	0	0	1	0	0	1	0	0	0	0	1	1	0	0	1	0	3	0	0	0	0	0	0	0	0	0	0	0	0	0	0	0
D3Z4M2;D3YTM0;D3Z0Z2;Q924Z4	D3Z4M2;D3YTM0;D3Z0Z2;Q924Z4	3;3;3;3	3;3;3;3	3;3;3;3	Ceramide synthase 2	Cers2	tr|D3Z4M2|D3Z4M2_MOUSE Ceramide synthase 2 (Fragment) OS=Mus musculus OX=10090 GN=Cers2 PE=1 SV=1;tr|D3YTM0|D3YTM0_MOUSE Ceramide synthase 2 (Fragment) OS=Mus musculus OX=10090 GN=Cers2 PE=1 SV=1;tr|D3Z0Z2|D3Z0Z2_MOUSE Ceramide synthase 2 (Fragment) OS=Mus	4	3	3	3	1	1	2	1	1	1	1	2	2	2	1	2	1	1	1	1	2	1	1	1	3	2	1	3	2	1	2	1	1	2	1	1	2	1	1	1	1	2
F6WZH1;D3YTR5;D3YTR4;Q9Z2D8	F6WZH1;D3YTR5;D3YTR4;Q9Z2D8	1;1;1;1	1;1;1;1	1;1;1;1	Methyl-CpG-binding domain protein 3	Mbd3	tr|F6WZH1|F6WZH1_MOUSE Methyl-CpG-binding domain protein 3 (Fragment) OS=Mus musculus OX=10090 GN=Mbd3 PE=1 SV=1;tr|D3YTR5|D3YTR5_MOUSE Methyl-CpG-binding domain protein 3 OS=Mus musculus OX=10090 GN=Mbd3 PE=1 SV=1;tr|D3YTR4|D3YTR4_MOUSE Methyl-CpG-binding	4	1	1	1	1	0	1	1	0	0	0	1	1	1	1	1	0	1	1	1	1	1	1	1	1	1	1	1	1	0	1	0	1	1	1	0	1	1	0	0	0	1
D3YWT0;D3Z569;D3YTS1;Q9R0P6	D3YWT0;D3Z569;D3YTS1;Q9R0P6	5;5;5;5	5;5;5;5	5;5;5;5	Signal peptidase complex catalytic subunit SEC11;Signal peptidase complex catalytic subunit SEC11A	Sec11a	tr|D3YWT0|D3YWT0_MOUSE Signal peptidase complex catalytic subunit SEC11 OS=Mus musculus OX=10090 GN=Sec11a PE=1 SV=1;tr|D3Z569|D3Z569_MOUSE Signal peptidase complex catalytic subunit SEC11 OS=Mus musculus OX=10090 GN=Sec11a PE=1 SV=1;tr|D3YTS1|D3YTS1_MOUSE	4	5	5	5	3	2	3	2	2	4	3	4	1	2	3	2	4	3	3	2	4	3	3	2	3	2	3	2	3	3	2	3	3	2	3	2	3	2	2	4	3	4
F8WH20;D3Z194;D3YTT6;Q9DBS9;A0A0N4SVU7	F8WH20;D3Z194;D3YTT6;Q9DBS9	6;6;6;6;1	6;6;6;6;1	5;5;5;5;1	Oxysterol-binding protein;Oxysterol-binding protein-related protein 3	Osbpl3	tr|F8WH20|F8WH20_MOUSE Oxysterol-binding protein OS=Mus musculus OX=10090 GN=Osbpl3 PE=1 SV=1;tr|D3Z194|D3Z194_MOUSE Oxysterol-binding protein OS=Mus musculus OX=10090 GN=Osbpl3 PE=1 SV=1;tr|D3YTT6|D3YTT6_MOUSE Oxysterol-binding protein OS=Mus musculus OX=	5	6	6	5	2	0	2	2	2	2	2	3	1	1	3	3	1	2	2	2	2	4	3	2	2	1	1	2	3	0	1	0	2	4	2	0	2	2	2	2	2	3
D6RCU3;D3YU01;Q8BUL6	D6RCU3;D3YU01;Q8BUL6	1;1;1	1;1;1	1;1;1	Pleckstrin homology domain-containing family A member 1	Plekha1	tr|D6RCU3|D6RCU3_MOUSE Pleckstrin homology domain-containing family A member 1 OS=Mus musculus OX=10090 GN=Plekha1 PE=1 SV=2;tr|D3YU01|D3YU01_MOUSE Pleckstrin homology domain-containing family A member 1 OS=Mus musculus OX=10090 GN=Plekha1 PE=1 SV=1;sp|Q8B	3	1	1	1	0	0	1	0	0	0	0	0	1	0	0	0	0	0	0	0	0	0	1	0	0	0	0	0	0	0	0	0	0	1	0	0	1	0	0	0	0	0
D3YU12;Q8K2T1;G5E8S7	D3YU12;Q8K2T1;G5E8S7	5;5;4	5;5;4	5;5;4	NmrA-like family domain-containing protein 1	Nmral1	tr|D3YU12|D3YU12_MOUSE NmrA-like family domain-containing protein 1 OS=Mus musculus OX=10090 GN=Nmral1 PE=1 SV=1;sp|Q8K2T1|NMRL1_MOUSE NmrA-like family domain-containing protein 1 OS=Mus musculus OX=10090 GN=Nmral1 PE=1 SV=1;tr|G5E8S7|G5E8S7_MOUSE NmrA-lik	3	5	5	5	1	1	2	2	2	2	2	1	1	1	1	1	2	1	1	1	1	1	1	1	1	2	3	2	1	2	1	3	1	2	1	1	2	2	2	2	2	1
D3YU17;Q8VCM8;F6S731	D3YU17;Q8VCM8	12;12;1	12;12;1	12;12;1	Nicalin	Ncln	tr|D3YU17|D3YU17_MOUSE Nicalin OS=Mus musculus OX=10090 GN=Ncln PE=1 SV=1;sp|Q8VCM8|NCLN_MOUSE Nicalin OS=Mus musculus OX=10090 GN=Ncln PE=1 SV=2	3	12	12	12	8	6	8	7	8	6	7	10	8	8	10	7	8	9	9	9	9	8	10	9	7	9	7	8	7	7	9	7	8	6	8	6	8	7	8	6	7	10
D6RCW3;D3Z6W4;D3YU39;Q8C025	D6RCW3;D3Z6W4;D3YU39;Q8C025	3;3;3;3	3;3;3;3	3;3;3;3	Cholinephosphotransferase 1	Chpt1	tr|D6RCW3|D6RCW3_MOUSE Cholinephosphotransferase 1 OS=Mus musculus OX=10090 GN=Chpt1 PE=1 SV=1;tr|D3Z6W4|D3Z6W4_MOUSE Cholinephosphotransferase 1 OS=Mus musculus OX=10090 GN=Chpt1 PE=1 SV=1;tr|D3YU39|D3YU39_MOUSE Cholinephosphotransferase 1 OS=Mus musculus	4	3	3	3	2	2	1	2	3	2	1	2	2	2	2	2	3	2	1	2	2	1	2	2	3	3	1	2	3	2	3	1	3	2	2	2	1	2	3	2	1	2
E9QP59;D3YU56;Q9WU40	E9QP59;D3YU56;Q9WU40	7;7;7	7;7;7	7;7;7	Inner nuclear membrane protein Man1	Lemd3	tr|E9QP59|E9QP59_MOUSE Inner nuclear membrane protein Man1 OS=Mus musculus OX=10090 GN=Lemd3 PE=1 SV=1;tr|D3YU56|D3YU56_MOUSE Inner nuclear membrane protein Man1 OS=Mus musculus OX=10090 GN=Lemd3 PE=1 SV=1;sp|Q9WU40|MAN1_MOUSE Inner nuclear membrane protei	3	7	7	7	2	2	2	1	0	1	0	1	1	0	0	0	0	1	1	0	0	0	0	0	1	0	2	0	0	2	0	0	0	0	2	2	2	1	0	1	0	1
D3YU58;Q9WVM3	D3YU58;Q9WVM3	3;3	3;3	3;3	Anaphase-promoting complex subunit 7	Anapc7	tr|D3YU58|D3YU58_MOUSE Anaphase-promoting complex subunit 7 OS=Mus musculus OX=10090 GN=Anapc7 PE=1 SV=1;sp|Q9WVM3|APC7_MOUSE Anaphase-promoting complex subunit 7 OS=Mus musculus OX=10090 GN=Anapc7 PE=1 SV=3	2	3	3	3	1	1	2	1	1	0	1	2	2	2	0	2	1	1	1	2	2	2	1	1	1	2	2	1	2	2	0	1	2	1	1	1	2	1	1	0	1	2
D3YU60;E9QJW0;Q91VS7;A0A0N4SV17;D3YVR3	D3YU60;E9QJW0;Q91VS7	7;7;7;2;2	7;7;7;2;2	7;7;7;2;2	Microsomal glutathione S-transferase 1	Mgst1	tr|D3YU60|D3YU60_MOUSE Microsomal glutathione S-transferase 1 OS=Mus musculus OX=10090 GN=Mgst1 PE=1 SV=1;tr|E9QJW0|E9QJW0_MOUSE Glutathione transferase OS=Mus musculus OX=10090 GN=Mgst1 PE=1 SV=1;sp|Q91VS7|MGST1_MOUSE Microsomal glutathione S-transferase	5	7	7	7	5	4	6	6	6	5	6	7	6	5	6	5	5	6	6	7	6	7	5	5	6	6	6	7	6	6	5	6	6	5	5	4	6	6	6	5	6	7
D3YU80;K4DI65;P60824	D3YU80;K4DI65;P60824	2;2;2	2;2;2	2;2;2	Cold-inducible RNA-binding protein	Cirbp	tr|D3YU80|D3YU80_MOUSE Cold-inducible RNA-binding protein (Fragment) OS=Mus musculus OX=10090 GN=Cirbp PE=1 SV=1;tr|K4DI65|K4DI65_MOUSE Cold-inducible RNA-binding protein OS=Mus musculus OX=10090 GN=Cirbp PE=1 SV=1;sp|P60824|CIRBP_MOUSE Cold-inducible RNA-	3	2	2	2	1	0	1	1	1	1	0	1	0	1	1	1	1	1	0	0	1	1	1	2	1	2	1	1	2	1	0	0	0	2	1	0	1	1	1	1	0	1
D3YUM1;Q91YT0;D3Z1U9;D3Z0K1;D3YXX5;D6RG60;A0A494BA02	D3YUM1;Q91YT0;D3Z1U9	29;29;25;12;10;7;3	29;29;25;12;10;7;3	20;20;19;6;4;4;3	NADH dehydrogenase [ubiquinone] flavoprotein 1, mitochondrial	Ndufv1	tr|D3YUM1|D3YUM1_MOUSE NADH dehydrogenase [ubiquinone] flavoprotein 1, mitochondrial OS=Mus musculus OX=10090 GN=Ndufv1 PE=1 SV=1;sp|Q91YT0|NDUV1_MOUSE NADH dehydrogenase [ubiquinone] flavoprotein 1, mitochondrial OS=Mus musculus OX=10090 GN=Ndufv1 PE=1 SV	7	29	29	20	17	8	22	16	17	21	18	21	16	20	20	18	19	19	18	20	19	18	21	18	23	15	23	23	20	13	19	18	21	16	17	8	22	16	17	21	18	21
D3YUP1;Q9WVG6;D6RFA7	D3YUP1;Q9WVG6	8;8;2	8;8;2	8;8;2	Histone-arginine methyltransferase CARM1	Carm1	tr|D3YUP1|D3YUP1_MOUSE Histone-arginine methyltransferase CARM1 OS=Mus musculus OX=10090 GN=Carm1 PE=1 SV=1;sp|Q9WVG6|CARM1_MOUSE Histone-arginine methyltransferase CARM1 OS=Mus musculus OX=10090 GN=Carm1 PE=1 SV=2	3	8	8	8	4	2	5	3	4	3	3	7	7	5	5	5	4	5	3	5	5	5	6	4	4	5	5	5	4	3	6	4	4	5	4	2	5	3	4	3	3	7
D3Z730;Q3UUT0;G3X9H1;D3Z729;Q0P688;D3YUV9;Q8BMB3;M0QWD1	D3Z730;Q3UUT0;G3X9H1;D3Z729;Q0P688;D3YUV9;Q8BMB3;M0QWD1	4;4;4;4;4;4;4;2	4;4;4;4;4;4;4;2	4;4;4;4;4;4;4;2	Eukaryotic translation initiation factor 4E type 2	Eif4e2	tr|D3Z730|D3Z730_MOUSE Eukaryotic translation initiation factor 4E type 2 OS=Mus musculus OX=10090 GN=Eif4e2 PE=1 SV=1;tr|Q3UUT0|Q3UUT0_MOUSE Eukaryotic translation initiation factor 4E type 2 OS=Mus musculus OX=10090 GN=Eif4e2 PE=1 SV=1;tr|G3X9H1|G3X9H1_M	8	4	4	4	3	1	2	2	2	1	2	4	4	3	1	1	1	2	2	2	3	2	2	1	2	2	1	4	3	1	3	2	3	1	3	1	2	2	2	1	2	4
D3YUW8;D3YUX1;Q0VGT3;Q8BZH4	D3YUW8;D3YUX1;Q0VGT3;Q8BZH4	3;3;3;3	3;3;3;3	3;3;3;3	Pogo transposable element with ZNF domain	Pogz	tr|D3YUW8|D3YUW8_MOUSE Pogo transposable element with ZNF domain OS=Mus musculus OX=10090 GN=Pogz PE=1 SV=1;tr|D3YUX1|D3YUX1_MOUSE Pogo transposable element with ZNF domain OS=Mus musculus OX=10090 GN=Pogz PE=1 SV=1;tr|Q0VGT3|Q0VGT3_MOUSE Pogo transposable	4	3	3	3	1	1	1	1	1	1	1	0	1	0	1	1	1	0	1	1	1	0	1	1	1	0	0	1	1	0	1	1	1	1	1	1	1	1	1	1	1	0
D3YV21;Q8BGV0	D3YV21;Q8BGV0	3;3	3;3	3;3	Probable asparagine--tRNA ligase, mitochondrial	Nars2	tr|D3YV21|D3YV21_MOUSE Asparagine--tRNA ligase OS=Mus musculus OX=10090 GN=Nars2 PE=1 SV=1;sp|Q8BGV0|SYNM_MOUSE Probable asparagine--tRNA ligase, mitochondrial OS=Mus musculus OX=10090 GN=Nars2 PE=1 SV=1	2	3	3	3	1	1	1	2	2	2	0	2	1	1	2	2	3	1	1	1	1	2	2	2	2	1	1	2	2	1	1	0	1	2	1	1	1	2	2	2	0	2
D3Z3E8;E9PW39;D3YVL0;P23249	D3Z3E8;E9PW39;D3YVL0;P23249	12;12;12;12	12;12;12;12	12;12;12;12	Putative helicase MOV-10	Mov10	tr|D3Z3E8|D3Z3E8_MOUSE RNA helicase OS=Mus musculus OX=10090 GN=Mov10 PE=1 SV=1;tr|E9PW39|E9PW39_MOUSE RNA helicase OS=Mus musculus OX=10090 GN=Mov10 PE=1 SV=1;tr|D3YVL0|D3YVL0_MOUSE RNA helicase OS=Mus musculus OX=10090 GN=Mov10 PE=1 SV=2;sp|P23249|MOV10_	4	12	12	12	6	2	7	5	3	5	4	5	3	2	5	6	6	5	4	7	4	5	7	7	4	3	0	6	2	6	4	5	7	5	6	2	7	5	3	5	4	5
D3YVM8;O55102;D3Z4L7	D3YVM8;O55102;D3Z4L7	2;2;1	2;2;1	2;2;1	Biogenesis of lysosome-related organelles complex 1 subunit 1	Bloc1s1	tr|D3YVM8|D3YVM8_MOUSE Biogenesis of lysosome-related organelles complex 1 subunit 1 OS=Mus musculus OX=10090 GN=Bloc1s1 PE=1 SV=1;sp|O55102|BL1S1_MOUSE Biogenesis of lysosome-related organelles complex 1 subunit 1 OS=Mus musculus OX=10090 GN=Bloc1s1 PE=1	3	2	2	2	1	1	1	0	0	0	0	1	1	1	0	0	0	0	1	0	0	1	0	0	0	0	1	0	0	0	1	0	0	0	1	1	1	0	0	0	0	1
D3YVP0;Q9QYZ9;D6REI2	D3YVP0;Q9QYZ9	3;3;1	3;3;1	3;3;1	Serine protease 30	Prss30	tr|D3YVP0|D3YVP0_MOUSE Serine protease 30 (Fragment) OS=Mus musculus OX=10090 GN=Prss30 PE=4 SV=8;sp|Q9QYZ9|PRS30_MOUSE Serine protease 30 OS=Mus musculus OX=10090 GN=Prss30 PE=2 SV=2	3	3	3	3	0	1	1	1	0	1	1	2	2	1	1	1	1	1	1	0	0	0	0	0	1	0	1	1	0	0	1	1	1	1	0	1	1	1	0	1	1	2
D3YVU1;Q99LG0;D6RHQ6	D3YVU1;Q99LG0;D6RHQ6	4;4;3	4;4;3	4;4;3	Ubiquitinyl hydrolase 1;Ubiquitin carboxyl-terminal hydrolase 16	Usp16	tr|D3YVU1|D3YVU1_MOUSE Ubiquitinyl hydrolase 1 OS=Mus musculus OX=10090 GN=Usp16 PE=1 SV=1;sp|Q99LG0|UBP16_MOUSE Ubiquitin carboxyl-terminal hydrolase 16 OS=Mus musculus OX=10090 GN=Usp16 PE=1 SV=2;tr|D6RHQ6|D6RHQ6_MOUSE Ubiquitinyl hydrolase 1 OS=Mus musc	3	4	4	4	2	2	3	1	2	0	2	1	3	0	1	1	4	1	2	2	0	2	0	1	1	0	2	1	1	1	3	1	1	2	2	2	3	1	2	0	2	1
D3YVV1;Q8VEK0	D3YVV1;Q8VEK0	3;3	3;3	3;3	Cell cycle control protein 50A	Tmem30a	tr|D3YVV1|D3YVV1_MOUSE Cell cycle control protein OS=Mus musculus OX=10090 GN=Tmem30a PE=1 SV=1;sp|Q8VEK0|CC50A_MOUSE Cell cycle control protein 50A OS=Mus musculus OX=10090 GN=Tmem30a PE=1 SV=1	2	3	3	3	3	0	2	2	1	1	1	1	1	0	1	2	2	1	1	2	1	2	1	1	1	1	1	1	1	0	2	0	1	1	3	0	2	2	1	1	1	1
D3YVW2;Q8BXA1	D3YVW2;Q8BXA1	7;7	7;7	7;7	Golgi integral membrane protein 4	Golim4	tr|D3YVW2|D3YVW2_MOUSE Golgi integral membrane protein 4 OS=Mus musculus OX=10090 GN=Golim4 PE=1 SV=1;sp|Q8BXA1|GOLI4_MOUSE Golgi integral membrane protein 4 OS=Mus musculus OX=10090 GN=Golim4 PE=1 SV=1	2	7	7	7	4	4	4	5	4	5	6	6	4	4	5	5	6	4	6	5	4	3	4	3	3	6	5	2	7	5	5	4	6	5	4	4	4	5	4	5	6	6
D3YVZ5;E9Q425;Q8CHB8	D3YVZ5;E9Q425;Q8CHB8	1;1;1	1;1;1	1;1;1	Tubulin polyglutamylase TTLL5	Ttll5	tr|D3YVZ5|D3YVZ5_MOUSE Tubulin polyglutamylase TTLL5 OS=Mus musculus OX=10090 GN=Ttll5 PE=1 SV=1;tr|E9Q425|E9Q425_MOUSE Tubulin polyglutamylase TTLL5 OS=Mus musculus OX=10090 GN=Ttll5 PE=1 SV=1;sp|Q8CHB8|TTLL5_MOUSE Tubulin polyglutamylase TTLL5 OS=Mus mus	3	1	1	1	0	0	0	0	0	0	0	1	1	1	0	1	0	0	0	0	0	0	0	0	1	0	0	1	0	0	1	0	0	0	0	0	0	0	0	0	0	1
H3BLI9;D3YW86;D3Z0V7;E9QLZ1;P62500	H3BLI9;D3YW86;D3Z0V7;E9QLZ1;P62500	1;1;1;1;1	1;1;1;1;1	1;1;1;1;1	TSC22 domain family protein 1	Tsc22d1	tr|H3BLI9|H3BLI9_MOUSE TSC22 domain family protein 1 OS=Mus musculus OX=10090 GN=Tsc22d1 PE=1 SV=1;tr|D3YW86|D3YW86_MOUSE TSC22 domain family protein 1 OS=Mus musculus OX=10090 GN=Tsc22d1 PE=1 SV=1;tr|D3Z0V7|D3Z0V7_MOUSE TSC22 domain family protein 1 OS=Mu	5	1	1	1	1	1	1	1	1	1	1	1	0	0	1	1	1	1	1	1	0	1	1	1	1	1	1	1	1	1	1	1	1	1	1	1	1	1	1	1	1	1
D3YWF6;Q7TQI3;D3Z7K0	D3YWF6;Q7TQI3;D3Z7K0	8;8;4	8;8;4	8;8;4	Ubiquitin thioesterase OTUB1	Otub1	tr|D3YWF6|D3YWF6_MOUSE Ubiquitinyl hydrolase 1 OS=Mus musculus OX=10090 GN=Otub1 PE=1 SV=1;sp|Q7TQI3|OTUB1_MOUSE Ubiquitin thioesterase OTUB1 OS=Mus musculus OX=10090 GN=Otub1 PE=1 SV=2;tr|D3Z7K0|D3Z7K0_MOUSE Ubiquitinyl hydrolase 1 (Fragment) OS=Mus muscu	3	8	8	8	5	4	7	4	5	4	6	7	6	6	6	6	5	5	6	6	7	5	6	5	6	5	7	6	4	4	6	4	5	5	5	4	7	4	5	4	6	7
D6RGM8;D3YWH4;D3Z6X7;Q9DBU0;D3YYW1;D3Z279	D6RGM8;D3YWH4;D3Z6X7;Q9DBU0;D3YYW1;D3Z279	2;2;2;2;1;1	2;2;2;2;1;1	2;2;2;2;1;1	Transmembrane 9 superfamily member 1	Tm9sf1	tr|D6RGM8|D6RGM8_MOUSE Transmembrane 9 superfamily member OS=Mus musculus OX=10090 GN=Tm9sf1 PE=1 SV=1;tr|D3YWH4|D3YWH4_MOUSE Transmembrane 9 superfamily member (Fragment) OS=Mus musculus OX=10090 GN=Tm9sf1 PE=1 SV=1;tr|D3Z6X7|D3Z6X7_MOUSE Transmembrane 9	6	2	2	2	1	0	0	0	1	1	2	2	1	2	1	2	1	1	2	1	2	1	1	2	2	1	2	2	1	1	1	1	2	1	1	0	0	0	1	1	2	2
Q3V2F3;D3YWJ1;O35903;D3Z470	Q3V2F3;D3YWJ1;O35903	4;4;4;1	4;4;4;1	4;4;4;1	C-C motif chemokine 25	Ccl25	tr|Q3V2F3|Q3V2F3_MOUSE C-C motif chemokine 25 OS=Mus musculus OX=10090 GN=Ccl25 PE=2 SV=1;tr|D3YWJ1|D3YWJ1_MOUSE C-C motif chemokine 25 OS=Mus musculus OX=10090 GN=Ccl25 PE=4 SV=3;sp|O35903|CCL25_MOUSE C-C motif chemokine 25 OS=Mus musculus OX=10090 GN=Ccl	4	4	4	4	3	3	3	0	1	2	2	2	0	2	2	0	2	2	3	2	1	2	1	1	1	1	0	1	2	3	0	3	2	1	3	3	3	0	1	2	2	2
J3QM73;D3YWJ5;D3Z325;D3Z312;Q921Z5;D3Z205;D3Z0Q1	J3QM73;D3YWJ5;D3Z325;D3Z312;Q921Z5;D3Z205;D3Z0Q1	3;3;3;3;3;2;2	3;3;3;3;3;2;2	3;3;3;3;3;2;2	Tumor necrosis factor alpha-induced protein 8	Tnfaip8	tr|J3QM73|J3QM73_MOUSE Tumor necrosis factor alpha-induced protein 8 (Fragment) OS=Mus musculus OX=10090 GN=Tnfaip8 PE=1 SV=1;tr|D3YWJ5|D3YWJ5_MOUSE Tumor necrosis factor alpha-induced protein 8 OS=Mus musculus OX=10090 GN=Tnfaip8 PE=1 SV=1;tr|D3Z325|D3Z32	7	3	3	3	0	0	0	0	0	0	0	0	0	0	0	1	0	0	0	0	0	0	0	0	0	0	3	0	0	0	0	0	0	0	0	0	0	0	0	0	0	0
D3YWK1;Q80W47	D3YWK1;Q80W47	2;2	2;2	2;2	WD repeat domain phosphoinositide-interacting protein 2	Wipi2	tr|D3YWK1|D3YWK1_MOUSE WD repeat domain phosphoinositide-interacting protein 2 OS=Mus musculus OX=10090 GN=Wipi2 PE=1 SV=1;sp|Q80W47|WIPI2_MOUSE WD repeat domain phosphoinositide-interacting protein 2 OS=Mus musculus OX=10090 GN=Wipi2 PE=1 SV=1	2	2	2	2	1	1	1	0	0	0	0	1	1	0	0	1	1	1	0	0	1	1	0	0	0	0	0	0	0	1	0	0	1	0	1	1	1	0	0	0	0	1
D3YWR0;A0A1L1SQ42;A0A1D5RLT6;Q80TI0;F7BFL8	D3YWR0;A0A1L1SQ42;A0A1D5RLT6;Q80TI0;F7BFL8	9;8;8;8;6	9;8;8;8;6	9;8;8;8;6	GRAM domain-containing protein 1B	Gramd1b	tr|D3YWR0|D3YWR0_MOUSE Protein Aster-B OS=Mus musculus OX=10090 GN=Gramd1b PE=1 SV=2;tr|A0A1L1SQ42|A0A1L1SQ42_MOUSE Protein Aster-B OS=Mus musculus OX=10090 GN=Gramd1b PE=1 SV=1;tr|A0A1D5RLT6|A0A1D5RLT6_MOUSE Protein Aster-B OS=Mus musculus OX=10090 GN=Gra	5	9	9	9	5	2	6	3	2	2	2	5	3	2	3	4	3	3	3	3	4	4	5	3	1	3	0	2	2	0	0	0	2	4	5	2	6	3	2	2	2	5
[truncated: 4,396 more rows]
[truncated: 224 more columns]

## Sheet: DEG with R
Supplemental Table 2. Proteomic profiling of intestinal epithelial cells
[truncated: 3,664 more rows]
[truncated: 20 more columns]

## Sheet: DEP with R_GTs
Supplemental Table 2. Proteomic profiling of glycosyltransferases in intestinal epithelial cells
[truncated: 35 more rows]
