# Supplementary material for: MUC17 is an essential small intestinal glycocalyx component that is disrupted in Crohn’s disease
Source: JCI Insight. 2024 Dec 19;10(3):e181481. doi: 10.1172/jci.insight.181481 (PMC11948581; doi:10.1172/jci.insight.181481)
Supplement: Supporting data values [file jciinsight-10-181481-s025.xlsx]

## Sheet: Contents
Table S4. Primary data for described experiments in Elena Layunta et al.
Tabs
Fig. 1D: Semiquantitative analysis of MUC17 levels in the brush border non-IBD and CD ileal biopsies
Fig. 1E: Semiquantitative analysis of MUC13 levels in the brush border of non
Fig. 1F: Frequency of E. coliGFP+ attached to the brush border in non
Fig. 2E: Abundance of detected mucins in the proteome of small intestinal epithelial cells from Muc17fl/fl and Muc17∆IEC mice
Fig. 2F: Quantification of GalNAz intensity in the apical brush border of small intestine and DC of Muc17fl/fl and Muc17∆IEC mice
Fig. 3B: Colony forming units (CFU) of C. rodentium in fecal samples collected from Muc17fl/fl and Muc17∆IEC mice at various days post infection (dpi).
Fig. 3C: Weight loss of infected Muc17fl/fl and Muc17∆IEC mice, depicted as percent of initial weight at the start of the challenge (time point 0 dpi).
Fig. 3D: CFU of C. rodentium the luminal compartment of jejunum (Si5), ileum (Si8) and distal colon (DC) at 3 dpi.
Fig. 3E: CFU of C. rodentium in the mucosal compartments of jejunum (Si5), ileum (Si8) and distal colon (DC) at 3 dpi.
Fig. 3F: CFU of C. rodentium in the mesenteric lymph nodes (MLN), Spleen, and Liver at 7 dpi.
Fig. 3G-H: Relative risk of carrying C. rodentium CFU above LOD in Si5, Si8, DC, MLN, spleen, and liver when Muc17∆IEC and Muc17fl/fl mice are challenged with C. rodentium.
Fig. 4A: Quantification of villi , villus length, and goblet cells in Muc17fl/fl and Muc17∆IEC jejunum (Si5)
Fig. 4B: Frequency of bacteria attached to the brush border in Muc17fl/fl and Muc17∆IEC Si5.
Fig. 4D: Quantification of the migration of mKi67+ cells along the crypt-villus axis and absolute numbers of mKi67+ per villus in Muc17fl/fl and Muc17∆IEC Si5.
Fig. 4E: Quantification of TUNEL+ cells per villus in Muc17fl/fl and Muc17∆IEC mice.
Fig. 4G: Quantification of expression of Il-1b, Il-6, Nfkb2, and Tnfa genes in the jejunum (Si5) of Muc17fl/fl and Muc17∆IEC mice
Fig. 5A: α-diversity (Shannon index) of luminal bacterial communities in the small intestine (Si) of Muc17fl/fl and Muc17∆IEC mice.
Fig. 5D: α-diversity (Shannon index) of luminal bacterial communities in the colon of Muc17fl/fl and Muc17∆IEC mice.
Fig. 5G: Z-scores representing relative abundance of selected taxa in different gastrointestinal segments.
Fig. 5H: Total weight of cohoused Muc17fl/fl and Muc17∆IEC littermate mice.
Fig. 5J: Quantification of bacterial 16S copy number in mesenteric lymph nodes (MLN), spleen and Liver tissue by qPCR.
Fig. 5K: Quantification of bacterial growth in tissue homogenates of MLN and spleen on BHIS agar plates under anaerobic conditions.
Fig. S2I: Volcano plots showing the fold change of protein expression of detected glycosyltransferases and associated proteins in epithelial cells of the jejunum (Si5) from 5-week-old Muc17fl/fl compared to Muc17∆IEC mice.
Fig. S5A: Quantification of C. rodentium colony forming unites (CFU) in the luminal compartments of jejunum (Si5), ileum (Si8), and distal colon (DC) of Muc17fl/fl and Muc17∆IEC mice at 1, 3, and 7 days post infection (dpi).
Fig. S5B: Quantification of C. rodentium CFU in the mucosal compartments of Si5, Si8, and DC of Muc17fl/fl and Muc17∆IEC mice at 1, 3, and 7 dpi.
Fig. S5C: Quantification of C. rodentium CFU in the mesenteric lymph nodes (MLN), spleen, and liver of Muc17fl/fl and Muc17∆IEC mice at 1, 3, and 7 dpi.
Fig. S6: Abundance of selected proteins in 5-, 8-, and 36-week-old Muc17fl/fl and Muc17∆IEC mice.
Fig. S7B: Weight loss of DSS treated Muc17fl/fl and Muc17∆IEC mice, depicted as percent of initial weight at the start of the challenge (time point 0 days)
Fig. S7C: Weight normalized colon length
Fig. S7D: Stool consistency score of Muc17fl/fl and Muc17∆IEC mice after DSS challenge
Fig. S7E: Fecal blood score of Muc17fl/fl and Muc17∆IEC mice after DSS challenge.
Fig. S7F: Disease activity index of Muc17fl/fl and Muc17∆IEC mice after DSS challenge.
Fig. S7G: Probability of survival of Muc17fl/fl and Muc17∆IEC mice exposed to DSS challenge.
Fig. 8A: Quantification of crypts , crypt length, and goblet cells in Muc17fl/fl and Muc17∆IEC distal colon (DC)
Fig. 8D: Quantification of mucus height, mucus penetrability, and shed epithelial cells in 6–8- and 36–40-week-old Muc17fl/fl and Muc17∆IEC DC.
Fig. 8E: Quantification of the migration of mKi67+ cells along the crypts and absolute numbers of mKi67+ cells in 36–40-week-old Muc17fl/fl and Muc17∆IEC DC.
Fig. S9A-B: Relative abundance of enriched taxa in the small intestine and colon of Muc17fl/fl and Muc17∆IEC mice.

## Sheet: Fig. 1D
Fig. 1D: Semiquantitative analysis of MUC17 levels in the brush border non-IBD and CD ileal biopsies
Raw corrected total cell fluorescence (CTCF)			Normalized surface intensity			Unpaired t-test
non-IBD	CD		non-IBD	CD		Table Analyzed	Transform of MUC17C1_patient average
1749200	1664101		0.557277	0.530166
1038478	845709		0.330849	0.269434		Column B	CD
2381091	1264991		0.758591	0.403013		vs.	vs,
2516947	1137462		0.801874	0.362384		Column A	non-IBD
4068217	2174059		1.29609	0.692633
1868742	1299739		0.595362	0.414084		Unpaired t test
2412888	5005021		0.768722	1.59455		P value	0.0326
4104319	2330543		1.30759	0.742487		P value summary	*
2688149	1558114		0.856417	0.496399		Significantly different (P < 0.05)?	Yes
3162836			1.00765			One- or two-tailed P value?	Two-tailed
3387013			1.07907			t, df	t=2,274, df=23
3212973			1.02362
4543269			1.44744			How big is the difference?
2307362			0.735102			Mean of column A	1.02
6282603			2.00157			Mean of column B	0.6117
5484893			1.74743			Difference between means (B - A) ± SEM	-0,4080 ± 0,1794
						95% confidence interval	-0,7792 to -0,03678
						R squared (eta squared)	0.1835
						F test to compare variances
						F, DFn, Dfd	1,256, 15, 8
						P value	0.7704
						P value summary	ns
						Significantly different (P < 0.05)?	No
						Data analyzed
						Sample size, column A	16
						Sample size, column B	9

## Sheet: Fig. 1E
Fig. 1E: Semiquantitative analysis of MUC13 levels in the brush border of non-IBD and CD ileal biopsies
Raw corrected total cell fluorescence (CTCF)			Normalized surface intensity			Unpaired t-test
non-IBD	CD		non-IBD	CD		Table Analyzed	Transform of MUC13_patient average
3520222	1024136		1.12151	0.326279
1802666	1370037		0.574311	0.43648		Column B	CD
5336030	2110847		1.7	0.672494		vs.	vs,
2792693	2299808		0.889724	0.732695		Column A	non-IBD
1516081	4773492		0.483008	1.52079
1957229	5687574		0.623553	1.812		Unpaired t test
1494263	4743317		0.476057	1.51117		P value	0.6064
4585151	2470236		1.46078	0.786992		P value summary	ns
3491135	2470236		1.11224	0.786992		Significantly different (P < 0.05)?	No
3701860			1.17938			One- or two-tailed P value?	Two-tailed
2502493			0.797269			t, df	t=0,5224, df=23
2967488			0.945412
4437256			1.41366			How big is the difference?
2096085			0.667791			Mean of column A	1.061
6674841			2.12654			Mean of column B	0.954
4404850			1.40334			Difference between means (B - A) ± SEM	-0,1069 ± 0,2047
						95% confidence interval	-0,5303 to 0,3165
						R squared (eta squared)	0.01172
						F test to compare variances
						F, DFn, Dfd	1,244, 8, 15
						P value	0.6805
						P value summary	ns
						Significantly different (P < 0.05)?	No
						Data analyzed
						Sample size, column A	16
						Sample size, column B	9

## Sheet: Fig. 1F
Fig. 1F: Frequency of E. coliGFP+ attached to the brush border in non-IBD and CD ileal biopsies
non-IBD	CD		Unpaired t-test
60.6667	56.7143		Table Analyzed	Summary_bin0_new
34.75	210.4
67.5	111		Column B	CD
113	98.8333		vs.	vs,
0.8	289.5		Column A	non-IBD
79	209
149.857	161.4		Unpaired t test
	383.75		P value	0.0199
			P value summary	*
			Significantly different (P < 0.05)?	Yes
			One- or two-tailed P value?	Two-tailed
			t, df	t=2,653, df=13
			How big is the difference?
			Mean of column A	72.22
			Mean of column B	190.1
			Difference between means (B - A) ± SEM	117,8 ± 44,42
			95% confidence interval	21,89 to 213,8
			R squared (eta squared)	0.3513
			F test to compare variances
			F, DFn, Dfd	4,843, 7, 6
			P value	0.0729
			P value summary	ns
			Significantly different (P < 0.05)?	No
			Data analyzed
			Sample size, column A	7
			Sample size, column B	8

## Sheet: Fig. 2E
Fig. 2E: Abundance of detected mucins in the proteome of small intestinal epithelial cells from Muc17fl/fl and Muc17∆IEC mice
LFQ+1 (log2)	Muc17fl/fl					Muc17∆IEC
Muc2	33.6447	32.9771	32.7786	33.4745	33.6738	33.0841	32.5642	33.0418	33.5021	33.0349
Muc13	31.1979	30.3987	30.987	30.7628	30.8268	30.7383	30.7767	30.6471	30.3598	30.6969
Muc17	27.9006	0	26.9691	27.9278	28.0242	0	0	0	0	0
Two-way ANOVA
Table Analyzed	Mucins
Two-way ANOVA	Ordinary
Alpha	0.05
Source of Variation	% of total variation	P value	P value summary	Significant?
Interaction	16.78	<0,0001	****	Yes
Gene	61.41	<0,0001	****	Yes
Genotype	8.92	0.0004	***	Yes
ANOVA table	SS	DF	MS	F (DFn, DFd)	P value
Interaction	802	2	401	F (2, 24) = 15,61	P<0,0001
Gene	2935	2	1468	F (2, 24) = 57,14	P<0,0001
Genotype	426.4	1	426.4	F (1, 24) = 16,60	P=0,0004
Residual	616.4	24	25.68
Difference between column means
Mean of Muc17fl/fl	28.77
Mean of Muc17∆IEC	21.23
Difference between means	7.54
SE of difference	1.85
95% CI of difference	3,721 to 11,36
Data summary
Number of columns (Genotype)	2
Number of rows (Gene)	3
Number of values	30
Multiple comparison
Compare each cell mean with the other cell mean in that row
Number of families	1
Number of comparisons per family	3
Alpha	0.05
Šídák's multiple comparisons test	Mean Diff,	95,00% CI of diff,	Below threshold?	Summary	Adjusted P Value
Muc17fl/fl - Muc17∆IEC
Muc2	0.2643	-7,960 to 8,489	No	ns	0.9997
Muc13	0.1908	-8,034 to 8,415	No	ns	0.9999
Muc17	22.16	13,94 to 30,39	Yes	****	<0,0001
Test details	Mean 1	Mean 2	Mean Diff,	SE of diff,	N1	N2	t	DF
Muc17fl/fl - Muc17∆IEC
Muc2	33.31	33.05	0.2643	3.205	5	5	0.08246	24
Muc13	30.83	30.64	0.1908	3.205	5	5	0.05954	24
Muc17	22.16	0	22.16	3.205	5	5	6.915	24

## Sheet: Fig. 2F
Fig. 2F: Quantification of GalNAz intensity in the apical brush border of small intestine and DC of Muc17fl/fl and Muc17∆IEC mice
Raw measurements of GalNAz intensity in brush border of small intestine
Muc17fl/fl
Distance (µm)	Villus 1.1										Villus 1.2										Villus 1.3										Villus 2.1										Villus 2.2
0	1807.94	1821.25	3556.93	2088.74	4672.87		619.003	8341.75	11259.1	6455.02	4344.43	225.883	613.341	361.352	437.783	516.236	6943.51	11753.2	8269.8	11242.1	371.055	10437.2	11280.1		6621.21	4836.84	896.859	7730.09	9254.69	7593.04	598.643	9387.89	7221.82	10262.7	8313.68	6054.22	6255.69	2856.32	1072.08	732.243	7517.3	6021.19	6927.44	7308.77	5733.66	5318.98	4787.21	1621.92	1947.51
0.12353	2168.76	1924.35	3909.64	3312.27	4346.74		868.75	8944.93	12417	7948.54	4918.83	563.622	1354.1	189.934	423.92	706.605	9385.25	12156.1	12104.7	12972.9	241.106	12116.4	9324.03	13275.7	7226.36	5626.84	2016.14	8184.56	9832.69	7511.44	591.667	9881.24	7143.8	9643.91	7898.48	5930.46	6035.24	4685.35	1018.4	1845.3	9572.89	6436.44	7765.09	7620.57	5985.49	5364.35	4281.52	2960	2444.68
0.24706	1397.34	3035.06	3387.47	3354.24	4086.61		663.547	8530.45	15936.3	8523.72	4449.31	631.182	2902.83	225.315	664.849	1048.4	8400.83	12636.4	10978.1	13253.2	172.397	10670.5	10729.3	14726.6	6495.48	6319.97	3559.91	9243.27	12631.9	9963.73	575.926	9266.03	5894.27	9816.46	9412.55	6353.4	4919.34	6584.12	1326.9	3227.49	10370.1	7090.74	11008.7	6962.36	6583.73	4938.75	3001.23	2492.02	2018.02
0.37059	2098.3	3186.43	3255.83	4143.38	4508.07		1458.83	8669.94	15570.5	10686	5906.74	471.943	2868.22	381.972	1975.2	1214.14	9281.56	12727.8	9959.1	14990.5	229.717	15831.8	13142.3	16443.2	7136.58	5963.69	6219.48	12338.2	12821.3	10983.2	1407.81	11074.4	6897.32	11872.3	8401.66	6545.95	4953.84	7720.55	1998.35	4198.92	11011.8	8097.29	11131.6	7417.71	7979.74	4684.04	4074.59	2358.51	1611.52
0.49412	2420.29	4794.84	3931	4981.42	6416.19	4239.1	2331.88	8740.25	17193.2	12762.6	6336.37	1013.27	3884.65	311.609	3400.81	3665.22	10131.4	17383.2	13510.6	16420.6	379.432	16021.8	18219.1	16669.1	9657.37	6996.32	8785.79	16838.5	14712.4	16671.5	1789.2	12048.5	7935.9	14015.8	10390.6	7372.96	6944.95	10091.8	3302.01	3993.92	11818	10414.8	12050	9266.78	7882.85	3668.34	5748.05	3097.17	1675.73
0.61765	2205.25	5234.88	4709.21	7892.89	6039.5	5325.66	3095.49	8153.97	21771.5	13178.2	6192.99	1691.92	4836.7	287.714	7007.67	5986.57	11347.9	19623.1	14015	19577.6	310.009	17095.7	17400.4	21502.9	10877.1	8731.67	10989.1	18799.4	17881.6	21224.4	1707.82	13824.1	7894.6	16844.5	12424.4	8044.21	6766.34	14012.6	6393.97	6911.56	13097	11180.7	13351.3	11343.9	7263.65	4829.86	6645.29	4015.06	2173.87
0.74118	3558.7	7332.37	5485.5	8633.18	6915.51	6182.7	5916.56	8907.84	22919.4	13027.7	6174.21	2922.96	7359.61	232.156	10155.5	8455.48	12918	21715.8	15263	22661.8	774.655	21766.4	19817.2	24522	16004.1	9565.99	14241.7	23138.8	25229.7	21000.6	3327.15	13229.1	11034	19953.2	12677.5	8357.4	8198.5	15325.8	10400.3	10877.8	12962.4	12910.5	16448.6	11696.3	8297.52	3572.54	9259.49	4777.6	2327.24
0.86471	3454.38	9566.61	6303.97	10176	8638.06	6961.82	8647.77	11146.5	23664.5	18399.5	7201.82	2996.69	6754.31	640.338	13369.5	10614.1	14707	22190.1	18338.6	22248.5	1101.8	25601.5	23927.8	26993.4	18662.8	10930.8	15900.8	21880.4	29200.4	22794.2	6526.99	14259.7	11442.2	23443.2	13991	8769.41	8529.08	17836.4	12554.7	13391.3	15226.2	12568.8	17690.2	14012.7	8298.27	3562.36	13698.5	6709.37	2435.85
0.98824	5313.43	12457	7289.96	14838	12049.1	8939.48	13018	11814	27091.2	17585.4	6159.29	4780.73	5084.44	920.116	16342.8	15131.4	16870.3	26922.9	19865.7	24895	1529.49	28871.9	24973.2	28843.9	23654.8	11620	17013	24684.1	31347.5	24289.1	8665.96	13715.4	12696.9	26910.8	14339.8	9785.05	12035.9	20889.6	19565.5	16166.4	15316.5	16486.1	20196.9	16567	9197.45	4972.49	16295.7	7785.1	3345.23
1.11177	6134.49	13608.4	8863.13	17719.7	14245.6	11551.9	21401.5	13906.2	28896	19355	5402.88	5990.39	8379.34	2344.57	20760.7	16753.1	19863.3	25904.4	24986	27917.7	1755.83	34953.8	28807.1	30642.1	25991.1	13165.1	19218.5	26535.2	34948.6	27239.5	13476.1	16487	15688.2	31471.2	16823.4	11247.5	14735.7	20696.1	21131.3	22531.3	18791.5	18155.4	22562.3	18610.6	12615.8	8395.73	18990.7	11745.4	3683.17
1.23531	7210.33	14146	11660.5	20162.6	17734.2	16479.9	28074.6	18497.4	29498.9	24289.8	5694.71	8008.08	8930.25	4820.6	20947.6	21635.2	22289.8	28136.3	24285.5	30472.5	2852.47	36642.5	37744	30762.7	28400.1	15273.8	21481.7	27805.9	35857.1	26794	17413.1	20677.4	16027.6	35493.4	18502.3	12533.6	16651.5	23975.8	23086.6	28739.7	21551.5	24785.6	25886.1	24153.6	13646	8289.19	24258.3	18091.3	5392.12
1.35884	8354.58	17447.4	15161.7	23353.4	23430.2	21206.4	37253.1	22120.1	33212.6	26905.1	5980.06	11010.1	11451.6	11250.4	25778.2	23778.1	25751.3	28956.4	27715.1	33618.1	4347.53	35885.4	36867.6	32461.8	30450.5	17814.5	24029.2	29511.7	38457.2	29098.7	22680.8	23184.6	21207.2	42804.4	21209.1	14706.8	16406.1	27798	24718.7	31690.4	19193.9	29535.9	27346.2	27569.2	16967.9	11291.8	27994.5	20251.7	9323.11
1.48237	10920.5	22093	16324.2	24959.1	27506	27747.5	42508	24533.8	33949.5	31281.6	7269.1	15407.1	14019.8	19139.4	27564.2	25711.6	28988	30529.5	28672.6	33433.8	7827.93	42945.5	40738.8	31916.7	33122.2	17075.1	25523.6	32396.7	38747.3	32607.8	27700.9	24890.2	22461.9	44487.1	23332.4	18079.4	19452	33742.6	30577.1	33415	21559.5	30664.3	27362.2	32289.9	18046.8	14720.2	29477.8	26410.1	9387.24
1.6059	15683	25281.2	18629	30027.4	31663.8	31250.6	46373	26618.1	36708.6	35157.2	7837.33	21686.7	16715.1	24701.6	32110.9	28907.7	34045.9	34314.7	28908.8	32533.8	11423.2	43791	45150	34891.1	32258.9	18495.3	28606.3	30791.5	40696.1	33673.7	30508	24823.4	26743.5	47672.3	24650.9	18977.6	21684.5	35370.4	31128.5	37578.6	22619.9	38907.6	30746.8	35201	23984.7	16824	28562.5	30072.5	12633.3
1.72943	20816.7	29343.1	22621.8	33498.3	37413.3	34047.1	48473.2	33026.9	38882.9	41704.7	12937.2	26099.6	19980.4	30848.6	35219.4	32353	35398.4	33292.6	30697.4	35007.9	17374.2	46565.9	47486.4	36999.6	33080.4	19150.1	34717.2	33120	39652.5	31607.7	33014	27008.6	26226.5	49781.4	26233.9	23919.4	23407.4	37309.3	32829	38126.7	24580.5	42134.9	35450	35819.6	26053.3	17781	28598.4	33076.7	17309.9
1.85296	24359.6	32314.1	27742.3	36886.1	37770	39240.4	44052.3	35743.4	37991.6	43705.6	18089.1	31445	27862.1	42012.6	42633.1	32257.4	35792.6	37696.1	34301.5	37584.4	24222.5	48208.1	50740.9	35789.8	33994.8	19730.4	33652.5	33656.5	38073.9	34349.6	30823.8	32387.8	26253.9	53649.2	28487.6	23816.3	27046.3	40175.8	35377.1	40924.5	23493.1	41014.3	33592.1	39623.7	28693.7	19307.7	29470.7	39808.7	23406.2
1.97649	27990.6	31648.7	32475.7	39159.1	44295.1	40320.2	46051.7	39057.2	40484.3	43492.8	22698.2	39447.6	33450.1	50254.1	43581.2	34571.1	41529.8	37801.2	36000.4	38532.9	27313.1	51716.8	52732.2	38887	35585	20566.5	31749.4	34268.1	40317.4	39253.8	30965.9	31483.4	30225.7	50823	31441.7	29498.2	24612.1	41580.5	36877.9	39397	23436.9	43187.4	33223	39801.6	34884.6	21310.1	33410.9	40036.4	25956.9
2.10002	32033.7	32813	33728.3	39794	47060.7	42216.3	46370.8	41586.4	38672.1	45853.9	25747.2	39906.2	33622.7	50217.1	44739.8	36765	40931.7	39234.7	37026.4	40827.6	30543.2	50581.2	51465	35760.5	36564.1	21335.3	30010.9	34994.2	38961.7	39792.2	35578.4	34409.6	28021.4	50820.8	30758.9	28379.1	24298.3	40432.8	39838	42828.1	25748.3	41299.9	33778.1	40532.8	42399	23473.6	31957.5	39514.7	32252.1
2.22355	32083	34446	34199.5	40383.3	48616.7	43396.4	45958.4	43313	41418.6	46236	24716.4	39272	37044.9	53679.3	48787.1	34113.5	43170.9	39320	35740.1	40309.5	32506.7	50903.1	52576.4	40730.2	38189.1	21019	32526.4	33760.7	39004	42264.1	36520.9	32273.5	30421	49720.2	32685.4	28377.7	28656.9	39396.2	38986.9	42404.5	23140.4	43193.7	34597.6	44566	43422.6	24355	33450.1	42154.6	34796.2
2.34708	34435	35850.4	37243.3	42183.7	50341.5	45077	48388	46323.3	41877.5	48888.3	25897	41583.6	40381.9	57057	44543.3	34550.8	43577.8	39951.2	37385.5	41986.2	33153.5	53994.2	54106	41209.4	39381.4	24347.6	33622.9	35019.9	39288.4	42423.8	37020.2	35719	35270.3	49725	36664.4	31669.3	30046.1	40718.2	42644.5	42430.8	25815	47744.6	36470.1	46979.4	44416.5	26706.1	33496.5	46064.5	40263.7
2.47061	31620.4	31817.7	36649.2	41679.2	49126.3	45778.8	47929.5	45570.8	36017.8	47424.1	25298	39235.2	37160.3	54619	45757	33604.3	41570.3	38787.9	34779.9	39208.7	28073.7	48733.4	51160	39337.7	38785	21297	32148.7	32322.6	38366.2	41937.9	32597.2	35660.7	33994.8	43875.3	35826	31347.2	28967.5	35755.8	43072.7	37620.5	24031.4	42318.6	33450.1	43428.9	44148	25121.9	28706.1	45986.4	40206.8
2.59414	31111.8	30718.7	35842.4	39583.1	49909.8	44666.6	44192.7	44892.9	30967.5	45987.9	23258.6	34606.7	35507.4	51678.5	43544.6	32686.1	39430.9	37346.1	37189.3	36710.6	28697	48062.6	50415.9	37785.5	38143	19354.1	32688.3	29722.3	35572.5	39962.4	26910.5	34675.2	33079.2	39233.7	33148	30233.1	23947.2	34589	41995.8	35259.8	22282.6	41293.6	31951.8	37783.8	42915	23364.5	27200.2	45525.4	35703
2.71767	28271.3	28543.6	36193.5	39138.9	46081.1	44765.8	46301.2	37801.7	30222.5	45691.5	18860.1	25972.3	31132.2	46162.5	40790	28809.1	41899.5	36895.7	35490.8	35888.7	26756.4	48582.7	49088.7	35978.2	36686.8	19294.3	27804	27556.3	35575.9	41008.8	25815.8	30974.2	33135.7	32436.8	27538.9	22987.9	25723.7	33723.3	40997	32131.4	21548.2	39121.2	31671.6	35360.4	40985.7	20889.6	24493.7	40018.7	36046.3
2.8412	24812.6	26616.7	33445.2	36435.3	44313.9	44046.4	44461.9	35604.5	30848	41117.7	16807.5	22932.7	25203.4	39646.4	37542.3	27299.4	39714.2	39209.4	36304.2	29329.3	23296.4	49104.3	44858.1	30386.6	31918.1	19079.5	23386.5	27422.3	39170.1	35782.9	23250.6	30577.7	29248.8	26490.9	27670.5	18619.7	26984.9	30167.4	42052.1	31596.5	20101.9	30057.6	28352.7	26225.8	32659.7	20452.1	18015.7	38597.2	36137.9
2.96473	21016.5	24948.6	30819.2	35297.4	42218	41957.9	40336.7	34702.5	27231.8	35434.2	12293.8	17317.7	23023.7	37280.6	31115.1	27594.5	35690.6	38339.2	34446.5	28163.2	22316.1	43342.2	37759.2	27760.9	30704.2	18612.3	21181.2	27706.2	39259.5	37171.9	21052.2	25443	26429.2	20895.6	25383.1	16260.8	24114.3	29232.1	37758.4	30574	18580	23095.8	20354.7	18950.3	23782.4	21105.1	17222.2	30991.5	34584.9
3.08826	16789.1	24183	30551.3	33263.4	36806.2	41257.5	35892.7	31456	19664.7	29947.7	10090.3	14601.6	19343.1	29588.7	28051.7	25928.7	33690.7	36591	30595.5	19918.6	19150.5	42162.6	37888.5	21972.6	24755.9	15772.4	19666.2	26053.8	34722	34501.9	20668.3	21639.2	21930.7	17960.3	24074.4	12679.5	22344.2	29758.3	37847.3	25970.6	13716.2	19977.2	17513.7	17115.6	15693.6	18457.9	14347.5	29237.2	30686.9
3.21179	12032.4	19747.6	27316.2	32692.2	31820.7	42507	35787	27600.3	18914	25918.4	9444.48	14742	17117.4	24141.8	22218.5	22357	28916.8	31368	29053.5	15787.4	17217.6	36811.9	29121.6	17845.7	20062.5	15405.7	17100.3	23983.8	36216.9	34233.7	15515.9	18850.1	19488.1	13050.2	21704.1	8866.36	23586.8	27627	37001.7	25355	10548.4	13220.6	13682.7	13379.5	11263.4	17442	13983.2	23981.6	24714.9
3.33532	10747	16195	24530.1	29851.5	26649.9	40343	33526.7	24210	18995.9	19461.1	5863.71	10841.8	14846.8	21942.6	22220.3	20963.5	21445.1	27328.3	24509.7	12238	16476.6	30986.6	23798.7	14786.7	13650.9	12354.6	16182.4	22032.5	33544.5	28394.4	16789	13866	15940.6	11453.5	17907	6649.82	22916.2	25163.6	34086.5	24119.1	9776.1	8645.08	8982.7	10620.4	8383.92	15607.1	10703.1	17219.7	21636.2
3.45886	7504.59	13112.4	22574.5	25885.5	21878.3	39703.5	34196.1	21782.8	13709.6	14174	5507.62	8557.78	12626.6	17773.5	18092.8	20688.5	15753.5	22558.1	20991.1	8285.1	14789	22247.2	17872.8	11449.2	12161	11454.4	14188.1	19926.9	33464.7	24005.2	15384	9781.88	9946.72	8640.63	16884.2	5277.23	21682.6	22796.3	30684.5	21022.4	8361.93	6522.2	7443.04	8372.88	6911.65	13709.2	10009.8	12382.3	16123.3
3.58239	7824.32	12307.4	20917.7	21911	18962	37267.2	30173.6	18985.8	13919.7	10713.2	4253.41	6914.92	9558.39	16065.3	14516.7	22992.5	10550.4	22456.3	17243.2	6784.04	17743.5	16030.2	14874	8841.46	8824.95	11750.9	12985.5	21374.5	27560.8	21084.2	14185.4	6509.69	7564.27	7801.08	16189.6	2480.21	20194.2	21672.4	26605.9	20549.8	5670.96	4775.38	6204.94	5161.73	6091.71	11591	10364.7	9702.55	12487.7
3.70592	7337.34	10266.9	19030	20111.7	16370.5	32457.8	28816.6	15591.2	11083	7581.89	4325.76	6829.27	8663.6	14092.1	12375.2	20983.3	4881.97	16198.9	14587.8	6668.85	12700.7	12325	9998.1	7173.99	6610.05	12115.6	12001.5	19004.5	27291.2	21032.8	12331.9	4444.87	6667.73	6189.77	11484.1	1499.32	19559.5	20124.4	26588.2	17404.2	4456.42	3530.6	3521.45	5292.01	3903.43	11779.6	8781.08	8726.81	10845
3.82945	7054.79	7194.45	14614.8	21894	13182	30707.5	25307.1	11904.1	7745.19	5186.16	3470.7	7173.22	9167.01	10981.9	10563.6	22039.9	2946.75	11270.5	12524.2	7768.98	10852.1	9714.3	7109.18	7028.29	5290.26	11171.3	11579	18055.7	25908	19350.8	11636.8	3069.49	5072.15	4079.24	7818.84	1052.93	19554.6	18618	25774.4	17838.8	2519.12	2447.02	4552.13	4602.57	2745.38	12446.1	6921.38	7879.35	9552.81
3.95298	6462.3	6747.5	12729.1	18250.3	10652.6	27160.9	21150.2	9771.95	6726.81	4953.51	4054.57	6638.31	7207.89	9004.01	8834.16	15885.6	2125.86	8232.93	11785.6	8019.79	9589.77	6110.05	5455.89	5352.92	4212.36	11378.3	11174.1	16090.5	23304.7	18417.4	11618.4	2114.65	3918.4	3759.51	5599.05	701.966	19626.3	17281.7	24837	14881.3	2128.26	1517.49	3474.46	3822.33	1507.78	9426.4	5667.14	6592.04	7028.12
4.07651	5918.97	7172.78	11787.3	15973.4	8695.69	23609.1	19564.6	9027.46	4412.03	1972.39	3519.05	7088.96	5295.23	9721.44	8562.54	15960.8	1681.39	6020.96	13146.3	6577.93	8894.59	4581.17	4979.01	3675.72	3796.75	11131.4	10270.3	15959	20724.1	14754.6	10679.4	1369.79	3242.28	2390.22	4427.12	661.791	15346.4	15921.2	20909.5	13369	1807.05	1441.18	2191.97	3098.86	714.636	9811.6	6482.47	5635.88	7354.15
4.20004	6459.83	4509.83	9369.32	11014	7544.57	18901.5	18284.6	6831.76	3731.66	842.393	3695.71	6565.42	6292.4	8632.12	8156.07	18560.3	1156	3528.2	13088.2	6841.8	7380.55	3573.65	3505.74	3520.32	2465.75	9800.04	8644.66	13582.6	19268.8	13302.2	9920.55	613.222	2313.08	1337.51	3424.59	1337.69	15999.4	14517.4	21101.5	13183.3	541.851	764.626	2151.79	2814.72	743.306	8181.44	6989.2	4962.94	6480.4
4.32357	5259.88	4800.79	6721.92	10350.1	6739.51	15466.5	17324.8	4589.92	3681.5	1439.95	4435.06	7613.83	6946.89	7108.63	8221.82	17594.5	524.604	3217.99	14864.7	8849.3	8404.79	3578.47	1905.97	4434.4	2496.73	8908.04	7310.01	13452.5	17390.4	12296.5	10540.9	503.22	2586.84	1205.46	3606.61	569.588	19768.8	13842.6	18700.1	12367.2	462.388	993.589	1514.54	3434.02	439.167	6209.11	5599.11	5018.92	5805.74
4.4471	4111.53	4839.24	6380.19	9369.52	6990.39	12893.4	15004	3420.2	1982.52	866.215	3943.6	7939.55	6325.87	6645.59	7054.1	14570.4	395.299	2749.07	14607.3	10247	9654.19	2987.26	2057.11	4052.35	1275.23	8269.27	6898.52	13011.3	16176.2	9298.86	9250.37	401.257	3000.58	1164.21	3278.63	433.012		12062.7	17837.2	10313.7	387.375	325.919	1768.68	2721.07	229.673	5288.95	5491.94	5565.28	5125.6
4.57063	4272.04	4148.04	5095.18	8556.47	5318.13	11027.3	10616.3	1675.55	1280.17	341.25	5298.55	6736.9	5496.62	6641.38	7255.5	14717.3	907.836	2149.11	18086.2	22832.2	8484	2932.64	1089.75	4090.6	1004.42	6974.19	5416.54	10692.8	16737.6	7466.37	8023.68	665.258	3255.6	625.723	2901.43	397.384		12120.4	15078.5	10842.6	243.403	852.709	2649.61	2373.11	378.374	6123.11	4528.13	4886.12	4194.67
Muc17∆IEC
Distance (µm)	Villus 1.1										Villus 1.2										Villus 1.3										Villus 2.1										Villus 2.2
0	2589.57	4574.83	2615.1	4110.47	1723.31	1450.04	706.008	3353.78	2024.54	677.304	2364.9	1915.02	320.179	1896.76	1235.06	413.864	2616.83	418.008	3208.33	1426.17	3188.47	2024.47	7571.14	1568.11	542.176	248.032	316.704	145.287	306.284	424.059		227.984	171.585	2060.53	1454.95	6490.48	4985.79	7796.21	9024.99	181.789	1865.41		2253.82	9790.24	22977.2	6693.11	5283.96	8973.05	7786.67
0.12353	1454.72	2792.67	2562.91	4510.01	1946.34	982.021	544.586	3914.16	2031.69	777.484	2304.31	1890.23	691.254	2051.82	2668.09	1095.33	3014.65	225.054	2540.04	2041.36	1786.55	2419.3	5166.53	1453.8	437.091	277.485	262.729	485.697	178.285	409.748		357.378	442.145	2230.63	1546.46	6382.53	5757.51	8087.91	10101.2	453.386	2641.7	156.373	3069.91	6939.06	18130.9	6801.01	4973.04	10640	5737.54
0.24706	1946.94	2238.97	2716.68	5043.54	1711.37	1522.49	594.94	5917.74	1580.43	925.347	2347.57	1607.4	770.173	2496.98	3987.29	1642.22	3468.68	168.876	1852.08	1360.62	1586.83	2950.38	3980.94	1581.45	217.752	171.763	243.261	871.257	236.807	462.248		385.931	807.356	1353.1	1714.03	6073.24	6049.91	8239.28	10881.6	630.491	2825.95	329.906	2855.49	4626.63	14932.3	8021.59	5092.37	11384.8	7801.06
0.37059	1772.85	1854.34	3077.45	6531.02	2005.33	2017.72	545.843	7398.59	3054.43	609.025	4050.32	1812.08	946.307	3280.77	3652.66	2458.48	3559.42	308.366	2063.21	875.868	2912.95	3453.93	3155.27	969.598	125.627	240.567	268.722	901.094	491.461	810.857		264.499	1382.47	1639.4	1443.05	6694.34	6876.89	8148.13	11452.7	1216.02	2568.82	198.393	3293.06	3037.34	12166	6231.26	3210.02	10792.1	7382.9
0.49412	2063.97	2139.68	3563.87	7380.78	2097.02	3515.11	773.414	10353.6	2315.37	1343.77	4224.24	1904.25	676.036	4568.06	4654.1	3434.14	5241.41	435.588	2462.55	964.172	3119.2	3151.47	2088.22	1516.16	322.259	345.893	704.766	841.153	1040.2	1558.32		189.991	2348.19	1590.69	1776.85	5433.29	6661.52	9079.77	10127.2	2120.97	3459.85	320.25	4429.14	1786.7	10255.4	4203.8	3346.18	14810.7	8440.54
0.61765	2216.93	1752.3	2952.99	7789.23	2667.88	4702.52	1111.21	12693	3475.01	1407.79	4018.7	1908.69	1080.35	6603.31	6657.94	5901.03	5796.89	335.169	1770.08	1056.41	4491.45	3028.75	1139.11	1689.38	176.695	169.201	1041.27	2376.53	1979.88	2426.14		231.858	3220.56	2707.84	1372.95	6502.54	6143.8	9119.52	12304.4	2268.68	2433.29	485.472	4560.88	1361.13	8504.69	3540.04	4644.97	14927.3	8663.51
0.74118	1678.72	1945.84	3930.05	9808.75	3171.54	5172.26	1177.03	13819	3127.87	1835.36	4119.31	1980.92	1632.91	7855.95	7706.38	5887.15	9926.13	906.295	2234.3	1818.12	5786.77	3539.47	2013.46	1155.22	302.435	250.345	716.531	3355.14	4395.42	3643.78		865.313	4301.8	4225.93	1902.3	6611.65	6297.53	9705.13	14549.3	4011.9	4843.53	711.543	5980.69	759.971	6783.99	4851.33	4287.27	16014.1	8623.99
0.86471	2021.83	2549.48	3199.66	9977.39	4831.6	5483.21	1029.8	14468.7	4487.45	1376.92	5342.12	1699.61	1967.97	9087.27	8382.3	7423.59	12534.1	830.871	2166.11	1220.51	6980.73	6239.25	1686.25	1551.1	325.831	724.749	1372.37	6076.16	6878.15	6030.31		1774.25	5671.55	5697.63	2566.36	6282.76	6310.64	10778.8	17715.4	7126.35	6189.05	1055.54	8304.57	1811.33	6732.27	7051.73	4901.21	16196.8	12884
0.98824	2856.1	3138.27	3509.98	11540.2	5178.03	6325.04	1895.81	14022.4	6167.35	1747.24	6019.2	1848.64	3452.5	8997.09	11496.1	10611.3	14951.5	1899.34	2445.87	1732.76	8575.9	6644.45	2288.21	1335.84	476.003	596.83	3186.26	7014.7	9853.68	8197.29		2561.3	12144.8	8629.8	4098.93	6965.89	7199.06	11359.2	19772.8	10138.9	9407.74	2023.47	9140.35	2303.09	7414.59	12208.3	5620.07	16827.2	13689.4
1.11177	2843.1	3660.74	2634.81	12260	8826.93	7894.5	2624.82	16332.9	7480.58	2988.43	7133.44	1934.87	4116.07	11465.4	11366.2	12794	19557.4	3889.19	2460.88	2398.2	11052.9	5858.23	2441.55	1906.39	884.119	701.496	5373.28	10165.2	13560.1	11878.5		4745.73	17790.1	14202.7	6284.9	8579.7	8698.76	11642.4	21449.7	16277.2	12163.6	3455.06	11439	4659.78	8889.79	20085.1	7554.63	23977.8	14381.2
1.23531	2835.72	5023.05	3639.43	12482.4	9536.94	10377.4	4949.67	16670.3	11437.9	2577.06	7882.26	1705.76	3952.34	11850.1	12454.7	14281.9	21398.9	6749.81	3522.77	4507.37	15283.6	10286.5	2853.76	3404.08	2115.83	1392.09	8931.32	11647.6	16689.6	17001.5		7344.67	24745.7	25007.4	7929.8	9114.34	10975.3	11826.9	25886.4	20986.5	16303.3	6934.8	15527.9	7732.12	11214.1	26054.7	10472	23986	15467.1
1.35884	4113.19	7772.26	4833.63	14886.6	12513.7	10355	5974.52	17122.6	13127.7	4167.01	9530.51	2302.53	5887.86	12367.4	14957.1	14118.9	20365.2	8627.71	4462.39	5261.93	13781	11080.6	2829.16	6947.16	2256.06	1796.45	12929.9	14825.5	17867.9	19562.8		10345.1	30434.6	32966.6	11886.8	9507.53	14564.3	13158.4	28397.8	26688.4	21250.5	12780.3	16240.1	13004.8	16396.7	31179.1	12582.6	23795.7	16873.8
1.48237	5056.33	9039	5537.69	15331.5	14272.3	11700.2	6210.55	18309.6	13988.3	4806	10638.3	4089.29	8515.58	12367.8	15952	15438.3	24945.6	11607.2	5532.22	8556.5	17387.8	12287.5	4999.43	7254.32	4033.81	3247.35	16371.1	18992	18307.4	20559.1		16931.2	35791.8	37497.3	15919.9	10118	17629.1	14072.6	33325.4	35106	28835.4	21933.4	20254.6	23369.8	23104.3	34960	16854.7	24864.3	16729.4
1.6059	5212.14	8999.26	7562.91	16668.3	14603.8	12624.4	7613.53	20237.7	14463.1	5642.6	14514.5	5417.69	12172.5	13199.4	17508.8	19052.6	27459.7	15693.4	7791.34	11165.4	16840.4	14586.1	5325.13	10916.5	5990.46	4025.61	19617.6	20635.8	17744.6	21173.7		21463.8	39212.7	42835.2	24592.3	11697	21192.2	18738.3	36923.5	39632	32652.7	28219.4	23071.7	32098.3	30642.3	36591.1	17906.2	26352.6	20185.6
1.72943	7742.97	13724.9	9115.01	16905.7	16084.1	14956.6	11622.9	21742.2	15105	8668.47	16560.9	5572.27	13689	16814.6	18822.6	18610.4	25583.2	16596.4	9996.5	13508.5	22358.8	15162.4	6557	16302	8074.54	7065.87	20811.9	19652.4	17473.7	22868		23500.6	44399.4	42703.8	34452.9	15990.1	25932	23721.7	37700.6	43840.2	35356.2	35125.9	27354.2	37387	34756.2	41351.6	19317.2	28054	23891
1.85296	12117.3	15755.8	12278.1	18824.6	19624.8	15690.6	11655.9	22749.7	18070.6	11147.1	17656.7	7081.21	16491	15553.2	19639.3	21194.7	25252.7	18829.9	12336.1	14629.6	18492.8	19659.6	9603.42	15443.6	10420	9109.64	20114.2	18132.6	19360.8	24920.2		27986.4	46824.3	41356.1	36645.8	24398.6	31233.3	28526.9	40609.5	45072.2	38296.3	38043.4	27907.6	41856	37930.6	47476.3	20248.4	31694.4	21843.8
1.97649	13687.6	16864.6	13040.8	19792.1	19834.5	16695.1	15580	22600.5	18767.7	12582	20243.4	7610.15	17865.7	16875.4	21991.1	20006.4	26019.7	21159.4	15553	17106.2	21151.6	18850.1	14206.8	17857.4	13242	9122.62	20913.9	20421.2	20456.1	25169.5		31301.5	49283.6	45336.4	38983.7	29239.5	34816.9	35208.4	40994.1	46881	39998.7	43729.2	28839.4	44082.9	41552.9	48292.2	20987.7	34051.8	24099.2
2.10002	15392.3	17586.4	17274.2	20038.5	17552.2	17857.8	18297.2	22672	18965	13018	19235.7	9478.36	18817.4	16339.3	21658.5	19070.5	26553.7	20354.9	16795.8	17924.3	22212.4	17894.6	17764.8	19447.7	15609.4	9918.06	20798.1	19559	20939	22534.7		32373.9	50505.1	43353.9	41520.8	32267.4	35945.7	38064.4	42270.5	48484.2	41205.7	48651.1	26982.3	46068.4	41252.1	49581.9	22318.5	32858.3	25144.5
2.22355	16073.3	16756.6	18911.6	23420.5	18581.9	17647.9	18236.7	22047.8	20064.1	13759.2	21098.8	12014.5	17601.1	20361.5	21148.6	19776.2	26762.1	21910.7	19325	16782.4	22166.8	18929.5	18716.1	19387.1	14600.2	12501.4	20838.6	19788	21382	24400.9		33613.8	51926.4	42647.9	43668.4	35070.7	37937.2	41352	43704.7	50521.2	44919.9	49724.2	24857.2	49834.3	43895.7	48763.3	25594.7	33568.3	24241.5
2.34708	16849.7	17661	20087.2	24498.3	21428.5	18932.7	20503.9	24799.9	20930.4	15482.4	21981.9	12420.2	19587.4	21160.8	23023.4	23242.1	27709.7	23913.9	21673.1	17783.8	24171.9	20640.2	23249.9	20000.9	16561.8	13248.5	21321.3	20668.9	21678.9	26132.4		34836.8	52749.9	44342.7	44849.7	36340.7	38239.2	46580.2	44407.9	51042.8	45579.3	51038.1	29293.4	51652.6	45140.5	50115.2	25647.6	35907.6	25348.6
2.47061	15299.8	17315.2	18088.9	20551	20570.4	18077.6	18869.3	22516.7	20098.6	15421.3	20064.4	11887.7	19194.3	20417.7	23008.3	21367	25844.3	24131.5	20678.2	17604.4	23844.6	18594.8	21971.8	20701.1	15808.7	12775.2	20039.2	18443.7	20582.4	25429.4		32497.5	48805.2	42343.3	42919.4	34242.2	37837	47906.5	43759.3	50698	44078.8	49834.1	28573	51196.7	43781.8	45521.3	24192.6	33718.1	24792.3
2.59414	11542	16762.9	18444.5	20288.9	19950.4	17157.9	19665.7	21657.5	18421.8	15201.1	18806.3	11247.9	16381.8	20157.2	19524.4	20674.7	21950.6	22817.9	21409.6	16628.9	22717.7	20125	22637	17761.8	12718.6	13417.1	19127	16750.9	21345.7	20283		30678.1	46978.9	42155.9	42815.5	35227.6	37479.6	46418.7	39168.2	45144.2	41040.2	48423.9	25048.5	50957	45837.3	39746.2	20336.1	30220.1	20284.3
2.71767	9525.06	15607.7	16295	19828.1	20334.1	16680.8	19222.2	17239.3	18733.8	12512.3	16465.8	10071.5	11104	19480	19853.4	18177.3	20218.3	23912.4	21614.2	15013.9	19198.3	19359.6	21214.8	15620.1	13345.2	12257.4	15293.3	13343.3	20147.7	19924		28938.8	41199.5	42531	44390.9	31952.2	33164.2	42119.5	34181.9	42116.3	40500.5	43959.8	23396.5	46904.1	40604	37165.5	18875.4	29382.2	21336.4
2.8412	6759.01	14402.1	17664.9	20320.8	19348	16977.7	18003.2	15584.2	16619.5	12255.9	16050.7	8804.51	10398.2	18491.8	19047.3	20259.6	16301.7	25159.3	21224.3	12180.5	18814.8	16534.6	19844.2	14789.6	12848.2	10810.5	11502.1	10799.6	18881.7	19737.8		22944	36294.9	44194.6	40070.2	26046	29269.7	38978.3	33202.5	32371.3	41498.8	33015.7	21537.7	44699.9	35513.4	29421	14410.7	27039.5	20762
2.96473	4400.03	11727.2	18897.7	17512.8	18615.5	17473.2	16621.7	14021.3	12057	12940.8	14619.5	8755.1	8940.61	19727.9	19000	17604	13665.1	22835.1	21440.1	9500.65	18457.2	19020	17489.5	13038.8	11169.7	8911.77	11710.9	9128.85	15656.9	17116.2		19525.4	29847.6	41263.2	38258	22723.4	24458.2	33290.7	30852.5	26984.1	40889	24772.8	18849.8	38393.9	30518.4	22180.2	10865.9	25538.9	21871.1
3.08826	2623.58	9386.13	14527.2	15518.3	16435.2	15828.5	16310	13474.5	10208.6	9665.44	11772.7	7300.8	10348.2	18113.5	17648.9	15679.8	12955.1	21857	20367.9	8688.1	17627.9	16996.5	15678.5	10619.6	9022.06	8095.73	11251.4	7747.79	13833.6	14923		16951.1	24573.6	34154.5	39434.5	16138.2	20423.4	28605.9	25437.5	22747.4	39274.5	20805.2	15824.2	30711.2	27054.6	19166.8	10867.4	21106.8	19291.9
3.21179	3983.69	5869.79	14139.8	14801.8	14836.3	13584.5	13284.4	11276.6	9435.11	9219.72	12044.3	5694.48	8345.75	15809.6	17546.4	15800	13360.7	20342.8	19637.1	8180.36	16096.9	16684.3	11426.5	8859.95	7759.73	7243.19	8346.55	7162.91	10822.2	11084.9		14109.9	21484.5	28928.4	37968.3	12466.7	16247.7	24923.7	21323.1	17983.2	32758.6	17051.3	14374	23196	22882.4	16168.2	10870.6	14327.5	16868
3.33532	2959.11	7223.13	10984.2	11716.4	12996.9	14888.2	11770.6	11201.5	9497.47	7339.3	8494.83	5878.78	7609.15	17999.7	17121.4	14434.3	10313.7	18002.7	15815.4	8493.49	14090.4	16713.8	8875.48	7028.09	6994.55	6612.58	5932.72	8006.88	10162.9	8877.43		11354.4	18446.4	25799.7	35436.8	9261.83	13386.1	19492.6	14271.3	17646.1	30260.9	13220.1	11580.7	17719.8	19593	15259.9	8111.15	14138.8	14156.2
3.45886	3402.09	4861.01	8487	8412.17	11619.3	13477.7	10014.1	11113.2	8643.89	5405.2	6628.02	5833.49	7780.54	16037.8	17660.9	13669.7	9824.75	14589	13570.2	8175.67	14000.4	13709.7	8530.03	6413.16	6437.25	5801.57	7242.54	6842.81	8650.19	7744.25		10785.5	14056.3	23602.9	30476.8	7705.56	9600.89	14020.4	10661.9	15001.4	25344.3	11699.3	10463.9	16854.5	16521.5	14393.1	7669.79	10159.4	11816.8
3.58239	2437.45	4954.88	9036.74	8031.21	11042.9	13195	9196.67	9390.01	7442.04	5003.41	7101.95	5212.41	5995.78	16615.1	15488.1	12352.6	9533.27	15118.1	11355.2	7138.31	12331.8	15033.2	8184.85	7321.01	4834.58	5502.51	8381.58	5257.89	8607.68	6991.44		10198.8	13700	21542.1	24401.8	5793.68	6583.42	9805.2	8303.7	13746.8	19544.1	9624.89	9443.16	14706.3	15131.1	12287.3	7769.39	7865.88	9489.71
3.70592	2717.07	4951.5	6885.82	6396.99	10701.9	11697.9	8033.76	8929.26	5855.22	5408.38	5038.69	4304.12	4824.53	16864.9	13143.5	11597.8	9215.45	13317.1	10781.1	5826.01	11065.5	11003.6	7546.28	7033.22	4546.78	5253.98	6640.9	5011.97	7750.9	7730.48		9715.6	13542.1	16918.8	18587.9	4633.34	6289.98	6875.48	5916.13	12824.9	15344.8	9243.28	8578.75	13598.9	15557.3	11307.8	7497.48	8033.16	9118.92
3.82945	2989.98	3683.45	6145.45	6495.09	7793.91	12120.4	7614.66	7532.49	4096.88	3698.83	3479.81	3800.55	5168.8	15155.6	13824.5	9923.34	7906.35	11819.1	9763.24	4693.89	11348.6	10100	6943.56	7012.75	3064.52	5029.92	5078.97	4769.11	8334.49	7099.72		8503.6	12595.1	12563.3	15674.4	4546.21	4501.67	7379.16	5520.54	10518.9	11113.1	8442.53	8932.84	12745.1	15093.7	11631.4	6691.18	6054.06	5526.65
3.95298	2044.1	2963.55	5812.9	5663.01	9738.61	10039.9	8463.2	7147.78	2926.9	3566.2	4648.15	3484.18	4946.81	14621.5	12821.4	8901.31	7578.43	10031.7	6769.43	4017.07	9606.9	9589.4	5856.4	5719.23	4243.3	4359.84	4762.49	4416.62	6879.69	7460.49		8467.61	9273.25	11747	12765.3	4138.88	2857.1	5364.28	4698.44	10759.7	10005.1	9093.65	9097.29	12230.1	12294.7	10919.7	7173.95	4596.99	3695.64
4.07651	1974.74	2968.04	6048.42	4274.44	8145.97	9372.48	6426.66	7475.37	3275.52	3245.38	4369.62	3189.96	4575.47	14123.7	12693.4	7777.38	7480.18	9748.52	6231.21	4463.57	6711.45	9594.7	5271.25	5161.6	3040.28	4072.98	4989.63	5080.17	6235.16	6122.02		9546.69	9845.4	9698.61	10384.6	4296.85	3202.46	5849.61	3582.41	9644.05	9272.6	7946.74	8655.11	11647.1	11214.3	10579.6	7037.83	3461.77	3233.26
4.20004	1647.03	2984.99	6023.65	4664.53	6677.47	9859.38	7008.63	7984.71	4132.57	3573.32	3392.08	2612.94	4613.32	13733	12244.9	7758.43	6598.04	7320.9	6183.95	6025.55	6010.4	6954.35	6187.9	5285.61	3161.59	3579.1	5404.07	4315.43	5329.07	4699.44		9064.51	9403.17	7710.56	8489.82	3277.82	2465.47	6363.48	4548.2	8990.39	9344.83	9274.76	8913.2	11058.2	11670.8	11055.6	6199.13	3659.92	2687.11
4.32357	2323.17	3146.78	5114.69	4070.07	5440.05	8916.23	5681.72	6384.85	2687.43	2685.76	3202.26	2535.83	4876.14	12693.5	13236.4	7800.96	4778.43	7542.94	5121.56	4975.77	5709.4	6793.6	5283.02	5667.24	3423.43	2887.68	5333.66	4612.51	5053.15	6322.84		9311.48	8492.76	7878.84	7961.04	2934.26	2441.79	5448.8	5302.25	9620.15	7849.26	8047.08	7132.03	12162.3	10890.6	8917.05	6632.1	3257.01	3024.36
4.4471	2228.28	3130.46	4825.28	3959.32	5619.41	8157.98	5106.87	5582.1	2246.66	2949.55	2866.09	2498.44	4400.03	10538.4	12243	7966.23	4943.54	6436.11	5731.59	4551.52	4058.18	7306.5	4490.44	4809.36	2657.89	2919.59	5158.99	4387.97	5848.3	4994.86		8747.9	8732.97	8772.57	7277.74	3261.15	3196.65	5686.23	7508.23	7922.96	6607.6	7431.38	8146.88	12170.6	11292.7	9698.74	7070.51	4296.7	3671.47
4.57063	1873.97	3160.22	4249.44	3305.89	4511.18	7357.19	5502.32	4996.52	2464.76	3198.95	3123.64	1979.56	4040.13	9851.59	11129.4	7235.35	5764.86	5946.21	4180.21	3989.78	3370.88	5816.88	3990.43	6274.93	3308.79	2599.86	4370.69	3685.02	5070.06	4924.44		8250.09	7605.19	8415.2	6578.99	3438.08	3416.91	6398.49	9561.32	7611.97	7207.93	7899.61	7158.36	10326	11553.2	11342.2	7964.87	3557.1	3134.35
AUC small intestine Muc17fl/fl												AUC small intestine Muc17∆IEC
	Villus 1.1	Villus 1.2	Villus 1.3	Villus 2.1	Villus 2.2	Villus 2.3	Villus 3.1	Villus 3.2	Villlus 3.3				Villus 1.1	Villus 1.2	Villus 1.3	Villus 2.1	Villus 2.2	Villus 2.3
Baseline	0	0	0	0	0	0	0	0	0			Baseline	0	0	0	0	0	0
Total Area	99243	89297	102711	89848	76149	73654	137685	133386	92519			Total Area	43818	49416	44150	88405	84537	94169
Std. Error	3690	3804	4315	3564	3099	3144	6085	3576	3558			Std. Error	1843	2286	1971	3383	3693	3615
95% Confidence Interval	92010 to 106477	81841 to 96753	94253 to 111168	82863 to 96833	70075 to 82223	67491 to 79817	125758 to 149612	126376 to 140395	85544 to 99493			95% Confidence Interval	40205 to 47431	44935 to 53897	40288 to 48013	81773 to 95036	77298 to 91776	87084 to 101255
Total Peak Area	99243	89297	102711	89848	76149	73654	137685	133386	92519			Total Peak Area	43818	49416	44150	88405	84537	94169
Std. Error	3690	3804	4315	3564	3099	3144	6085	3576	3558			Std. Error	1843	2286	1971	3383	3693	3615
95% Confidence Interval	92010 to 106477	81841 to 96753	94253 to 111168	82863 to 96833	70075 to 82223	67491 to 79817	125758 to 149612	126376 to 140395	85544 to 99493			95% Confidence Interval	40205 to 47431	44935 to 53897	40288 to 48013	81773 to 95036	77298 to 91776	87084 to 101255
Number of Peaks	1	1	1	1	1	1	1	1	1			Number of Peaks	1	1	1	1	1	1
Peak 1												Peak 1
First X	0	0	0	0	0	0	0	0	0			First X	0	0	0	0	0	0
Last X	4.571	4.571	4.571	4.571	4.571	4.571	4.571	4.571	4.571			Last X	4.571	4.571	4.571	4.571	4.571	4.571
Peak X	2.347	2.347	2.347	2.347	2.347	2.347	2.347	2.347	2.347			Peak X	2.347	2.347	2.347	2.347	2.347	2.347
Peak Y	43061	40691	39655	38191	38604	35244	54497	51881	34861			Peak Y	20117	21250	20767	43710	39657	40763
Area	99243	89297	102711	89848	76149	73654	137685	133386	92519			Area	43818	49416	44150	88405	84537	94169
Std. Error	3690	3804	4315	3564	3099	3144	6085	3576	3558			Std. Error	1843	2286	1971	3383	3693	3615
95% Confidence Interval	92010 to 106477	81841 to 96753	94253 to 111168	82863 to 96833	70075 to 82223	67491 to 79817	125758 to 149612	126376 to 140395	85544 to 99493			95% Confidence Interval	40205 to 47431	44935 to 53897	40288 to 48013	81773 to 95036	77298 to 91776	87084 to 101255
%Area	100	100	100	100	100	100	100	100	100			%Area	100	100	100	100	100	100
Summary
Muc17fl/fl	Muc17∆IEC
99243	43818
89297	49416
102711	44150
89848	88405
76149	84537
73654	94169
137685
133386
92519
Mann-Whitney test
Table Analyzed	Summary_Si5 #2
Column B	KO
vs.	vs,
Column A	WT
Mann Whitney test
P value	0.036
Exact or approximate P value?	Exact
P value summary	*
Significantly different (P < 0.05)?	Yes
One- or two-tailed P value?	Two-tailed
Sum of ranks in column A,B	90 , 30
Mann-Whitney U	9
Difference between medians
Median of column A	92519, n=9
Median of column B	66977, n=6
Difference: Actual	-25543
Difference: Hodges-Lehmann	-35774
95.04% CI of difference	-53295 to -1443
Exact or approximate CI?	Exact
Raw measurements of GalNAz intensity in brush border of DC
Muc17fl/fl
Distance (µm)	1										2										3
0	443.568	337.466	682.878	332.951	9554.74	3007.61	442.797	536.76	400.516	282.088	1083.53	359.177	613.075	443.143	402.091	1998.37	10614.8	541.198	156.706	1041.15	1971.88	417.563	677.599	178.501	219.961	407.853	8034.76	320.24	610	7077.13
0.12353	462.708	457.112	360.712	321.37	7005.03	2950.66	509.296	320.564	551.676	235.868	1115.82	425.907	509.743	398.133	590.142	1494.17	10004.6	547.262	336.603	1925.04	1522.99	356.692	383.904	178.925	468.54	301.71	6800.32	581.341	502.674	7924.46
0.24706	648.316	328.212	469.377	661.332	7438.59	2243.59	242.745	432.9	816.467	246.399	1191.83	598.413	445.295	685.171	644.702	1262.8	10431.3	315.707	470.805	1534.05	1403.24	468.771	499.433	266.942	299.25	245.794	6014.77	481.602	371.489	10602.1
0.37059	684.297	277.025	663.711	369.588	4965.24	2239.98	338.604	426.06	296.069	569.625	1628.19	391.341	264.577	464.584	550.044	1252.01	10444	278.227	756.297	1660.28	843.127	287.298	444.822	409.285	226.069	230.16	6343.77	363.989	341.777	11273.4
0.49412	598.224	602.279	812.717	346.851	3616.62	1724.56	291.252	228.361	137.838	279.46	1319.18	236.935	225.634	314.203	637.758	1024.81	11255.9	458.665	809.947	2171.46	315.936	193.86	563.834	423.679	307.223	266.964	5754.23	441.92	460.69	13179
0.61765	792.166	563.918	1173.1	264.855	2233.26	1761.46	639.439	324.863	469.981	402.581	1728.7	173.176	189.956	428.152	430.833	1296.56	13248.2	659.797	248.429	2006.96	496.575	406.948	621.433	626.536	708.702	363.295	4109.26	470.966	546.828	15318.3
0.74118	515.113	623.664	1168.76	474.902	1180.56	1199.71	235.331	313.42	559.366	753.589	1352.85	655.441	186.439	463.176	758.319	1783.4	12774.3	444.229	359.009	2914.13	651.758	395.369	498.954	810.813	993.524	438.446	4679.05	671.308	549.783	16770.2
0.86471	247.773	666.76	1922.35	417.01	1461.28	676.96	380.589	335.033	179.469	1000.68	1624.31	978.635	312.433	709.372	663.655	1315.51	12646.9	251.72	596.221	3207.8	415.943	465.474	633.197	1434.36	2294.73	671.489	4200.79	1197.34	1415.93	16306.9
0.98824	391.27	935.763	2354.48	309.89	1146.84	934.427	565.542	437.403	482.599	942.068	1882.43	1174.06	497.312	365.866	544.137	1569.84	14141.7	293.962	284.963	4036.15	1080.77	339.462	1854.98	1680.25	3181.04	619.475	3409.58	2822.12	2399.61	16543.9
1.11177	991.99	1648.61	3724.31	550.982	799.271	627.595	266.828	257.635	717.875	703.003	2075.94	1859	672.546	446.716	627.624	1804.71	17206.5	573.229	385.581	4639.86	917.997	323.74	2659.43	2514.3	5264.88	929.46	2750.57	6727.39	5874.98	16297.6
1.23531	923.588	2151.69	8443.03	908.624	817.117	960.449	648.661	301.691	1413.39	955.06	2526.58	2606.64	652.144	551.344	730.097	2116.34	15790.7	397.488	662.125	6096.78	1298.71	518.286	5672.56	4984.33	8837.24	1670.17	3485.55	10874.7	11154.2	16738.1
1.35884	1452.4	3053.17	17837.5	1539.62	1536.49	586.307	1034.12	480.466	1447.59	1681.81	2608.82	4977.57	1248.46	829.912	759.065	2838.75	15574.5	577.412	797.095	8053.48	2550.26	357.178	8354.45	5604.09	15690.8	2212.82	4130.63	18061.8	13472.3	16701.6
1.48237	2793.01	4768.72	24382.6	2128.99	2363.86	700.544	2418.98	973.313	2175.97	2011.54	3546.6	8955.85	1697.28	917.674	1592.06	4330.39	15801.5	768.355	1521.66	9315.81	4433.79	625.519	11633.4	8879.02	23383	5493.69	6076.88	21529.7	17785.7	17891.9
1.6059	4166.82	5799.37	25769.3	5567.4	4144.7	1215.44	4645.61	953.654	4411.85	3170.52	3284.72	13428.8	2652.33	1307.99	2430.37	6780.52	16193.8	1375.9	2423.35	10624.1	6619.84	2170.23	13425.3	12830.9	25019.1	8695.76	7078.25	18139.5	19258.1	16921.9
1.72943	5578.97	7621.6	26306.1	11866.2	8500.66	1888.89	8776.39	1864.4	7019.31	4300.77	3882.88	17380.3	5646.34	4128.13	4237.39	11985.7	14288	3570.85	2887.24	13041.2	10191.6	4710.48	15263.3	15340.5	27101.7	13673.4	9116.22	18479.2	21771.8	16107.2
1.85296	10132.9	11785.6	24116.6	17977.3	11569.7	4100.19	13390.8	4034.14	14502.4	7824.91	5650.6	18489.5	9217.87	7130.33	8869.02	14816.8	15587.1	6234.55	3983.34	11339.9	15553.1	9201.14	15714.4	19742	26898.2	18255.4	12626.6	18215.8	22162.9	15632.2
1.97649	14451.8	13939.1	23797.7	22812.3	16595.8	8058.03	17716.8	5996.64	17193.7	12567.5	9782.12	20451.4	18881.2	12787.8	13927.3	20268.2	15436.8	10028.4	5776.45	13052.4	18514.9	15838.7	16524.1	21704.1	26138.2	19562.6	13396.7	18983.3	21758	15288.1
2.10002	22600.2	17151.1	22665.8	27618.6	21604	13212.5	23863.1	8378.91	18610.1	16106.1	14725.3	22125.4	24883.3	20265.2	18952.9	25233.7	17288.4	14638.4	7585.55	15277.4	21193.1	20219	13890.3	19693.9	28137.9	24145.5	16692	18686.2	23619.7	16064.8
2.22355	27728.1	19259.1	23491.8	28055.9	23527.2	19711.3	26871.1	11832.6	18113.5	16731.6	22182.5	21707.1	26689.5	28134.8	22955.4	25017.6	16929.7	17290.4	8094.74	15038.5	22387.8	23127.5	14636.4	21986.5	26399.6	25559.7	20242.3	21378.7	22911.3	15092.4
2.34708	33871.1	19976.1	23884.3	28100.9	24137.8	25144.2	29170.8	14340.1	18269.7	17548.5	29009.7	22397.8	28877.1	29067.4	23629.1	26126.8	18611	18139.9	12579.3	16621.3	28436.3	25223.5	16801.1	22701	28208.1	26960	22586.8	21693.2	25166.4	16580.5
2.47061	31320.5	17389.6	20965.8	26708.5	22743.7	23386.4	25611	13432.9	16794.7	15650.5	28429.6	19367.1	26862.9	29686.6	23222.5	24952.8	16031.5	17644.8	11158.7	16220.1	24794.7	23288.6	15589.6	20806.3	26925.9	23872.7	20890.4	20849.3	22843.4	15983.7
2.59414	27265.1	15335.6	18221.9	23309.8	22038.3	22966.2	23907.1	12662.9	15045.6	16122.7	26731	18931.2	26256.5	26994.7	21130.2	21738.9	14161.5	17280.9	11177.6	13213.7	25535.5	23393.9	13880.1	21480.1	24117.9	26248.6	20586.2	21299.1	21365.2	14817.9
2.71767	25336.8	16406.2	18276.4	24250	22486.6	22631.7	22397	13655.2	16991.9	16089	26361.2	17823.2	23132.2	23790.1	22708.8	21173.2	14128.3	16966.2	10575.6	14550.7	24372.1	23004.8	13344.3	20490.4	23045	24452.6	19549.4	18979.4	18590.4	14067.7
2.8412	20942.2	15620.2	15194.4	22492.3	19748.8	19784.4	21212.5	12107.7	16600.2	14909.8	22747.6	19485.3	20849.8	20679.2	21821.3	20927.9	16704.6	17671.6	9659.36	12172	23252.3	21646.2	12248.4	19293.7	21205	24774.7	19231.5	17861.3	18223.4	12031.2
2.96473	22804	16255.1	13135.4	20091	22786.2	19307.2	20175	12384	15964.5	13543.2	20967.6	20684	20610.7	21276.1	19941.8	18266.4	15045.9	16583.2	10654.9	11894.8	22930.9	23156.6	10133.3	20887.2	17989.6	22382.9	21814.4	16430.6	17173.8	10639.7
3.08826	17686.9	14721.6	11019.2	19604.3	20661.9	18698.4	19520.2	13671.4	14769.8	13560	20458.9	19928.6	18069.8	22847.9	21955.7	20323.2	13390.1	17221.1	10035.3	11717.2	23149.4	22956.4	10181.1	19829.9	14368.4	20184.1	21343.2	14939.9	15894.4	11372.7
3.21179	19889	15288.2	10104.5	19211	17515.1	18953.1	18411.2	13590.6	12891.7	11673.4	18311	16474.8	19229.2	19518.6	19443.2	17499.3	13733.6	16485.8	12360	14386	21074.2	18096.3	9108.01	18584.2	13314.6	20393.7	19899.6	14332	16944.9	12615.1
3.33532	19426.5	14514.4	9817.05	16030.9	14679.6	16619.3	17180.6	11830.8	11769.2	9926.19	18067.7	15958	16979.7	17007.3	18655.9	16633.9	13281.5	12322.7	10973.5	11108.4	20820.4	16006.4	7773.94	15762.1	13305	18599.8	20883.6	13328.9	16613.4	11604.1
3.45886	16630.4	13836.6	10361.6	13572.9	13126.5	15505.5	15770.9	10494.3	12183.6	10813.3	17239.9	12883.2	15915.9	15107.3	18911.7	15782.7	13353.4	11152.5	9872.19	11200.1	19758.1	14155.7	8060.02	16236.1	13971.4	18336.3	20287.4	11973.1	17782.8	10730.2
3.58239	15876.3	12522.9	10513.9	10791.7	12988.8	13648.3	14463.2	10553.7	11157	9694.14	15010	12927.6	13309.6	14569.9	15986.1	13763.4	12442.4	9378.71	9859.61	11849.1	20104.2	13211.1	6489.37	14631.7	13070.2	20362.4	20589.4	11450.3	15810.6	11083.8
3.70592	15180.4	12215.1	11321.4	11283.5	11834.5	12202.6	12555	9479.33	10778.2	9262.71	13370.5	10904.6	11479.5	13716.1	14950.3	13290.8	11508.1	8583.43	9866.31	10467.1	19085.6	10641.5	6586.65	16252.4	9946.25	18319.5	18277.5	12069.4	12790.9	9605.01
3.82945	14012.1	9263.53	9990.46	10735.1	11265.3	11307.7	12845.1	10265.1	9826.91	8916.14	11321.1	10911.4	12097.3	11239.7	12856.5	12228.5	11133.8	7736.31	9318.29	9568.16	16776.7	10575.2	5715.62	13090.2	9437.98	14686.5	14260.2	11573.3	13000.4	9469.65
3.95298	12589.8	8728.92	9838.51	9902.69	10873.9	11815.1	12068.5	9020.16	8587.52	6432.1	11223.6	10055.5	10324.5	11457.5	13634.1	12561.7	12068.6	8096.91	8464.65	11837.7	12684.9	10213	5304.05	11443.9	9126.41	14502.8	15633.3	11032.5	12325	8438.81
4.07651	11896	9111.57	8955.1	9893.85	10271.4	10735.7	12140.1	7267.67	8255.34	6072	10592.6	9242.94	10993.1	9902.06	12073.9	11941.4	12026.4	7833.54	9284.9	14887.9	12965.9	9575.94	5202.64	11405.4	8623.15	13952.6	14598.3	10070.9	12637.6	8490.42
4.20004	11608	10184.2	9070.54	10864.8	10247.9	10043.4	13142.5	6540.56	7793.26	6234.08	10940	9985.24	11270.4	10383.4	12117.6	13177.1	14616.7	6588.58	9104.72	12428.2	13395	9439.79	6339.94	11509.6	7965.64	13782.9	16188.6	9476.33	12342.4	7609.08
4.32357	11999.1	9206.77	9605.43	9713.43	9701.22	10268.5	12576.6	7012.31	7745.17	6163.05	9634.82	10929.5	10781.7	10714.6	10994.7	11132.6	13028.6	6370.82	7881.76	10775.3	12943	7784.35	5951.13	11963.3	9802.51	13563.2	14695.8	10201.4	11606.5	7126.88
4.4471	10762.4	9471.98	8339.18	9043.95	8887.16	11575.5	12908.4	6588.02	7681.08	6652.91	8397.71	7901.08	8549.74	9766.57	11954.2	9648.73	10707.9	7782.97	7268.03	10513.1	10770.7	8404.98	5249.28	11490.6	9936.93	11882.6	14875.1	11096.7	12141.7	8382.64
4.57063	10998.7	8053.48	7752.51	9880.83	10170.8	11088.1	11390	6062.15	7476.62	6880.3	10427.1	9284.19	11902.9	9684.15	12275.5	10405.6	12617.8	7071.3	8867.3	11458.7	8794.16	7561.83	5194.31	11269.4	8706.06	11547	14759.9	9095.72	12572.7	7454.91
Muc17∆IEC
Distance (µm)	1										2										3
0	849.04	1347.73	908.395	940.223	534.065	739.574	815.379	1253.12	795.207	457.102	1202.09	1445.54	3422.16	1825.76	1223.57	1964	1720.86	4634.46	1327.59	412.573	663.716	842.062	663.205	527.421	4463.84	697.252	853.899	395.978	779.035
0.12353	298.36	2044.71	512.087	945.549	611.186	557.659	599.471	391.641	925.713	604.963	1345.88	1037.8	3044.61	1519.56	1656.71	1200.41	2483.59	4888.25	1598.67	716.568	714.515	579.253	882.518	365.384	3820.98	654.132	602.792	725.446	436.446
0.24706	339.446	2569.99	712.829	527.122	514.171	640.933	894.46	416.327	1463.27	863.448	1264.9	1517.12	3032.61	1685.76	1965.3	1403.45	2318.89	4677.22	1262.22	1047.82	881.572	656.076	893.874	462.416	2917.84	380.728	554.906	651.689	383.053
0.37059	340.717	2347.41	893.206	527.444	668.762	657.586	1178.64	1028.09	1400.57	640.45	1544.63	1505.36	3047.32	1428.99	1845.04	2084.86	2317.76	3936.43	1970.46	1068.28	589.958	1254.63	328.891	499.16	2287.01	668.047	580.442	793.137	1020.86
0.49412	511.935	3686.53	783.911	826.668	783.47	624.323	1344.29	1857.43	2538.76	713.572	2221.18	1863.72	3230.07	2451.36	2209.68	1953.59	1872.47	3491.93	1166.74	1477.95	515.932	1245.48	501.819	601.766	1597.11	1842.34	857.672	642.498	813.726
0.61765	582.857	4632.89	1339.41	970.079	693.257	629.664	816.017	1670.27	2506.32	850.765	2125.4	990.728	2992.02	2145.53	2072.81	1583.33	1353.79	5150.91	1520.12	1315.31	449.164	1297.87	338.913	622.485	1616	1590.89	1501.97	728.208	588.928
0.74118	742.325	3413.25	2048.72	1030.59	828.013	755.963	851.056	2102.62	3355.42	855.701	2285.06	889.138	3301.7	4465.19	1800.68	1659.06	2520.29	4926.29	1985.72	1812.54	806.377	1864.44	519.296	532.396	2225.04	1925.92	1527.3	1339.82	1021.46
0.86471	743.214	4144.54	2058.25	833.962	532.615	1468.15	1148.65	4205.43	4709.49	1486.22	1902.84	1158.31	2605.39	4008.54	2190.9	2839.45	3474.53	3584.86	1948.33	1644.11	658.98	2152.96	812.245	620.445	3138.07	2961.5	2130.35	1816.98	1558.46
0.98824	1277.65	4823.48	3835.52	984.72	1025.45	1573.34	1806.34	8105.26	5298.63	2380.34	2346.33	1910.08	1553.14	5148.57	3055.04	4102.1	4914.12	4118.38	2846	2304.82	810.656	2788.46	1075.45	685.884	3784.13	4737.22	2221.84	3482.89	2251.47
1.11177	1610.71	4709.77	5868.47	1426.68	1739.27	2031.36	1897.62	9581.47	5284.8	3550.09	3282.1	1866.86	2075.68	5427.01	4060.06	4393.76	5664.26	5676.58	2884.61	4068.16	1398.72	3747.52	1270.74	1114.17	5012.38	5906.26	3711.37	4378.9	1998.73
1.23531	2216.42	4041.08	8092.81	1867.67	2760.66	3657.76	2436.58	11696.7	6139.52	4664.03	3589.74	2260.28	3115.48	5257.64	4691.99	5533.86	7061.3	5517.1	3751.97	5350.83	1574.32	4846.86	1756.06	1602.1	5873.03	7139.81	4176.5	5739.59	3415.12
1.35884	4161.27	4587.07	10062.2	3223.72	4090.23	5513.39	4245.29	16234.2	7029.41	5942.01	6269.83	2406.04	3154.3	6378.44	5889.41	8370.49	8318.33	6736.44	7356.27	6382.52	2559.53	5440.49	2993.9	2070.74	7320.74	10251	5517.66	7737.95	4760.67
1.48237	5534.82	5247.62	12668.3	4305.56	6569.35	9351.09	5454.15	18665.8	7165.46	8363.26	6646.78	3162.07	4548.55	6913.03	7521.3	9809.29	11384.3	9500.65	7791.67	7015.68	3076.77	7543.9	3986.62	2758.72	8065.86	10924.1	7716.77	9652.32	6636.88
1.6059	9398.83	7826.12	12763	7594.87	8142.57	11068.7	7983.1	19774.9	8461.48	10970	6145.17	3787.99	5418.41	7717.07	8980.63	12205.4	12795.4	12606.4	11181.1	8324.6	4708.85	9253.65	6170.44	3194.45	8728.77	14455.6	8785.56	10299.7	11274.3
1.72943	14250.6	10695.9	13544.4	10200.6	11133.1	12000.6	11339.5	19451.9	9648.05	13071.8	7893.23	5263.8	7375.99	7844.08	10758.7	13289.4	15383.8	12033.4	14402.5	9019.94	5981.85	8862.56	7514.63	4793.12	10375.6	14190.8	9054.43	11127.1	14781.1
1.85296	17047	12532.9	16019.2	12351.4	13118.8	16371.6	14150.4	19239.5	11522.7	16075.2	9157.35	6444.51	8799.99	9509.24	10680.6	13588	18289.9	14477.4	17267	8478.03	7145.31	9311.07	9671.7	5972.55	9554	15540.2	11192.8	12573.2	18968.5
1.97649	17340.8	14594.5	12356.4	15140.8	13893.6	16518.4	15901.6	19841.5	12778.4	19695.3	9848.36	8353.92	9604.69	10046.5	12745.4	15366.7	20638.3	15667.9	17042.6	9844.72	9193.61	9516.83	10502.7	7792.31	10651.9	15754.2	13150.7	15006.5	19778.8
2.10002	18280.3	14714.9	13642.6	16625.7	12847.7	17934.4	17686.6	19288.3	14792.3	20480.4	10763.8	8969.33	9071.84	8524.64	12952.2	17271	18207.1	17317	18417.8	8925.9	10709.5	9364.14	11935.1	8471.11	11846	17009.3	13853.5	16300.1	19606.8
2.22355	19849.6	17141	15085.1	16524.2	15886.6	18416.8	18683.8	21060.4	16654	22489.2	11527.1	10618.5	11414.6	10787.6	13825.1	18720.4	19931.6	17719.5	19611	8954.19	10843.2	9591.97	11589.7	9291.34	11514.4	17382.6	14249.4	15176.9	20633
2.34708	20347.5	18286.6	16758.4	18706.4	16230.5	18470.5	19057.2	22569.2	19619.4	23275.8	11529.5	13773.5	11690.7	10939.2	15727.4	18819.3	22912	18231.6	19779.4	9121.96	14531.3	10015	13826	9385.48	12013.3	18121.7	15471.5	15318.7	21837.3
2.47061	16467.5	17040.8	13945.3	18071.5	16005.2	16265.7	17927.6	19209.7	18005.4	21475.3	11217.2	11094.3	11067.7	10837.1	13764.6	15077.7	21219.2	16206.3	19311.5	8265.78	13814.6	9414.32	12199.7	9035.18	10279.9	14874.5	14748.1	13733.6	21287.1
2.59414	15659.2	17337	12921.9	15434.9	15084.3	11599.6	17960.3	17914.8	18224.5	22506.9	10402.4	12649	9827.37	9225.74	11911.6	13800.6	21841.5	17397	19531.2	8998.67	13048.4	8432.35	11952.7	9348.62	10096.7	12604.4	13129.1	15164	21794.7
2.71767	15182.2	17632.8	11605.2	14635.6	14088.6	11036.5	18559.8	14231.3	17921.1	19806	9152.51	12097.2	9512.76	11035.8	10725.9	13507.7	20515.5	15555.9	16634.3	7348.01	11721.6	6699.2	12232	8879	10599.5	13632.8	12919.4	14530.1	19318.5
2.8412	13524.9	15824.1	10183.3	11203.9	13290.9	9803.38	15253.4	13469.5	18045.5	20459	7924.95	11879.9	8738.94	8215.61	9468.53	13073.1	17257.8	13429.4	15845.8	7241.41	11965	6145.97	10244.4	8882.5	9387.03	12683.6	11558.2	13729.7	17641.5
2.96473	12742.6	13411.2	11301.6	11726.7	10202.6	10359.3	14101.3	13096.5	16779	18461.7	7616.99	13612.8	8179.4	7892.46	7863.07	10679.9	15374.6	12623.9	14091.1	6125.13	11074.6	6234.04	11175.1	8105.33	9011.09	10316.5	10118.8	14959.3	15596.5
3.08826	12875.5	13397.5	9694.14	9336.82	11861.6	10923.8	12059.8	12115.7	15359.7	18109.4	7100.97	12101.1	6207.02	7756.44	7509.85	7597.77	16630.4	10665.8	12976.5	6530.26	9066.32	5192.32	10972.5	9035.59	9370.37	8763.82	9566.9	13729.8	13765.3
3.21179	11347.6	13620.6	9267.82	10377.8	10343.9	9460.43	12262.8	10793.1	11967.3	16931.7	5730.3	13311.6	6061.81	7893.36	5679.05	9216.06	10740.8	9956.32	11313.7	6628.93	8596.77	4010.57	10152.4	8120.39	9077.28	8757.87	10299.2	13179.2	13267.9
3.33532	9604.26	11840.4	8097.16	10473	8598.88	9720.65	11517.1	9331.64	9430.67	14940.7	5451.14	9917.91	5586.88	8779.76	4532.25	7244.8	10153	9420.63	12083.5	4777.25	7969.92	3535.69	7763.04	6383.37	8567.41	7539.96	8216.57	14745.4	12043.2
3.45886	9560.19	9267.41	7948.28	9381.1	8220.05	8056.24	8829.84	7492.38	8113.09	15242.4	5220.72	9235.2	4618.57	9369.99	5004.71	7345.76	9721.99	8437.58	10566.4	4727.78	8067.28	4138.33	8066.54	6714.82	7214.52	7245.38	7706.11	13464.7	11576.4
3.58239	8763.01	8941.2	9308.32	9987.75	7205.87	8235.79	9263.72	9952.29	5326.02	12634.9	5269.52	8016.57	3840.94	6459.65	4624.99	7671.92	9458.8	9406.6	10849.9	4242.51	8374.26	4282.49	6890.93	6476.51	7731.39	6699.83	7305.03	11580.1	10201.3
3.70592	10347.7	7514.39	9701.7	9029.46	6786.99	8611.98	8946.69	9003.52	3770.4	14377	4020.04	7764.27	4068.77	7298.17	3872.95	6040.77	9026.56	8931.17	10259.4	3704.48	7124.26	4952.81	8061.3	6570.99	8157.78	7242.32	6758.21	11552.7	9666.47
3.82945	10790.1	8942.67	8993.07	8206.88	6145.54	8172.1	9300.43	9569	3973.9	15867.3	3415.9	7126.76	3047.02	6703.98	3679.7	5400.91	8115.07	8892.34	10396.4	5392.1	6941.16	4108.65	7130.25	7234.02	7203.4	6190.71	7290.95	11249.3	8960.98
3.95298	8692.64	7864.89	8262.81	8235.46	6837.78	8621.32	9103.36	8540.94	3456.71	12706.7	3857.34	5770.02	3421.5	6696.37	3632.29	6243.8	7070.69	8395.6	10003.3	5608.26	5539.79	3610.99	6707.07	5874.5	7938.56	6337.68	7802.92	12041.6	8901.69
4.07651	8853.2	7580.69	8646.93	6959.55	8092.9	8380.68	8339.79	8333.56	2678.38	11591	4446.03	5244.7	2657.74	5911.23	4573.95	5476.61	6244.38	7389.47	9716.69	3940.63	4961.58	2973.81	5034.25	5397.49	7588.26	5720.19	6359.17	10796.2	9176.8
4.20004	7730.72	6698.38	7383	7108.46	6637.99	8122.85	8282.29	8449.61	2848.26	11605.4	4676.13	5798.19	2919.11	6192.7	3820.41	5754.9	6602.56	6488.21	8607.69	4357.06	4584.27	3085.47	4270.02	5443.69	6701.52	6540.3	8224.36	10587.9	8241.33
4.32357	7907.69	7578.15	7248.98	8133.09	7545.09	8867.01	7465.22	8509.26	2359.03	11070.5	3865.55	5198.25	3200.81	6077.14	4458.44	6161.85	5425.48	7868.86	7878.75	5553.07	4199.47	3308.68	5313.34	4360.29	6843.79	4960.04	6803.1	12215.7	7230.58
4.4471	7296.9	6898.88	8868.93	9699.48	6997.73	8167.31	6150.72	8226.99	3550.99	10143.9	3594.83	4325.75	2335.51	6326.41	3660.08	5391.98	5210.85	7488.19	6996.85	5015.94	4248.9	3509.66	4669.37	4948.11	6671.79	4716.62	6299.77	10595.9	7535.34
4.57063	7660.71	7162.37	8397.79	7970.56	7366.81	7991.92	6436.24	8598.52	3094.66	11197.1	3016.64	4492.89	2335.8	4959.47	4524.31	6812.94	5754.62	7457	6358.52	4400.52	3964.09	3601.12	5145.13	5096.45	6913.25	4778.12	6738.55	9437.06	8718.2
AUC Si5 Muc17fl/fl							AUC Si5 Muc17∆IEC
	1	2	3					1	2	3
Baseline	0	0	0				Baseline	0	0	0
Total Area	45388	47432	54894				Total Area	41232	33751	33037
Std. Error	2025	2165	2381				Std. Error	1306	1460	1425
95% Confidence Interval	41419 to 49357	43189 to 51675	50228 to 59560				95% Confidence Interval	38672 to 43793	30889 to 36613	30243 to 35830
Total Peak Area	45388	47432	54894				Total Peak Area	41232	33751	33037
Std. Error	2025	2165	2381				Std. Error	1306	1460	1425
95% Confidence Interval	41419 to 49357	43189 to 51675	50228 to 59560				95% Confidence Interval	38672 to 43793	30889 to 36613	30243 to 35830
Number of Peaks	1	1	1				Number of Peaks	1	1	1
Peak 1							Peak 1
First X	0	0	0				First X	0	0	0
Last X	4.571	4.571	4.571				Last X	4.571	4.571	4.571
Peak X	2.347	2.347	2.347				Peak X	2.347	2.347	2.347
Peak Y	23444	22506	23436				Peak Y	19332	15252	14502
Area	45388	47432	54894				Area	41232	33751	33037
Std. Error	2025	2165	2381				Std. Error	1306	1460	1425
95% Confidence Interval	41419 to 49357	43189 to 51675	50228 to 59560				95% Confidence Interval	38672 to 43793	30889 to 36613	30243 to 35830
%Area	100	100	100				%Area	100	100	100
Summary
Muc17fl/fl	Muc17∆IEC
45388	41232
47432	33751
54894	33037
Mann-Whitney test
Table Analyzed	Summary_DC #2
Column B	KO
vs.	vs,
Column A	WT
Mann Whitney test
P value	0.1
Exact or approximate P value?	Exact
P value summary	ns
Significantly different (P < 0.05)?	No
One- or two-tailed P value?	Two-tailed
Sum of ranks in column A,B	15 , 6
Mann-Whitney U	0
Difference between medians
Median of column A	47432, n=3
Median of column B	33751, n=3
Difference: Actual	-13681
Difference: Hodges-Lehmann	-13662
90.00% CI of difference	-21857 to -4156
Exact or approximate CI?	Exact
[truncated: 41 more columns]

## Sheet: Fig.3B
Fig. 3B: Colony forming units (CFU) of C. rodentium in fecal samples collected from Muc17fl/fl and Muc17∆IEC mice at various days post infection (dpi).
Dpi	Muc17fl/fl																				Muc17∆IEC
	0	0	0	0	0	0	0	0	0	0	0	0	0	0	0	0	0	0	0	0	0	0	0	0	0	0	0	0	0	0	0	0	0
1	6.09614	7.18192	7.13525	8.3383	3.99524	6.94904	5.14245	4.91066	4.74972	4.92249	5.52855	5.22757	3.59301	3.28129	3.41917	NA	5.51415	6.12775	5.40398	6.61765	5.98341	4.66824	7.96974	5.54009	6.65111	5.69273	2.96752	3.98079	2.59954	3.98585	3.61523	6.96784	5.91562
3	4.94983	7.52368	7.30175	8.36439	7.21528	8.8649	4.95057	4.77085	7.75141	6.83269	7.78942	7.8329	7.51004	8.23661	7.45205	6.6845	6.11629	7.04009	6.11519	6.61669	7.53525	7.16286	8.52073	5.37167	8.31723	8.40381	7.51593	5.53836	7.40152	7.7703	8.23898	7.40876	6.39584
5	6.51561	7.91822	8.43096	8.70704	8.63542	8.37961	5.69513	5.92797	9.03278	9.06585	8.40398	0	6.75198	7.90327	6.8427	6.75405	7.47778	8.35635	8.2311	8.72947	8.41663	8.21437	8.87702	8.45205	9.32388	NA	NA	NA	NA	8.52327	7.01723	9.04609	6.76423
7	8.87608	8.58693	8.8803	9.11258	8.94824	8.97867	NA	NA	NA	NA	NA	NA	NA	NA	NA	NA	9.15488	9.05971	9.48075	8.64257	8.04857	8.85335	9.12754	NA	NA	NA	NA	NA	NA	NA	NA	NA	8.25971
9	NA	NA	NA	NA	NA	NA	8.7657	9.21627	8.96164	8.73734	8.71189	6.12786	8.47282	9.12579	NA	NA	NA	NA	NA	NA	NA	NA	NA	NA	NA	7.97989	8.91562	9.22474	8.71425	8.84614	8.9744	NA	NA
11	7.33694	8.5356	8.31104	8.0929	8.16332	7.76069	8.34687	8.65694	9.0355	8.75085	8.64577	6.12535	6.63915	8.36444	8.59258	8.58759	8.98085	8.89623	9.21814	NA	6.3851	5.67462	8.54538	8.23952		6.79453	8.82353	9.01046	8.25465	8.77799	7.46653	NA	9.06091
13	5.57571	6.23638	6.82008	5.2918	5.30691	5.07418	8.51093	7.78808	8.71155	8.97611	8.22367	3.7044	5.41095	5.75158	7.46893	5.48034	8.82672	9.01495	8.17431	8.21982	4.50925	4.68974	6.22275	7.96554	8.29653	5.56984	7.57948	7.6316	7.29111	8.51175	5.60695	8.43798	8.96946
15	4.47471	3.52116	7.03041	2.82784	0	0	8.88792	8.51447	7.61184	6.96237	7.15239	NA	0	3.28344	5.70302	0	8.20004	6.97028	6.79253	7.16085	3.87976	6.062	3.28781	6.2793	8.04143	4.96756	5.48147	5.11772	4.5337	4.91682	4.69016	7.48398	0
17	4.24402	6.47401	3.83794	0	0	0	7.00804	8.71887	3.47343	5.79799	6.16238	2.71419	0	3.05763	0	0	0	0	0	0	NA	3.87572	0	6.03572	4.26953	2.83794	0	3.12674	0	0	0	0	0
19	4.97585	5.71824	6.31881	0	0	0	3.44989	3.58967	0	0	0	0	0	0	0	0	0	0	0	0	NA	3.46745	0	3.98321	2.44641	0	0	3.05672	0	0	0	0	0
21	4.63356	4.05621	6.31489	0	0	0	0		0	0	0	0	0	0	0	0	0	0	0	0	3.38688	0	0	0	0	0	0	0		0	0	0	0
Row statistics
	Muc17fl/fl			Muc17∆IEC
Dpi	Mean	SD	N	Mean	SD	N
0	0	0	20	0	0	13
1	5.48075	1.37961	19	5.11828	1.62791	13
3	6.99596	1.14336	20	7.3524	1.0244	13
5	7.38796	2.01791	20	8.29275	0.868581	9
7	8.97207	0.257066	10	8.57229	0.503087	4
9	8.51492	0.993953	8	8.77584	0.424912	6
11	8.2653	0.803744	19	7.91211	1.16266	11
13	6.92837	1.63849	20	7.02169	1.52178	13
15	5.00491	3.15807	19	4.98013	1.99861	13
17	2.57443	2.97007	20	1.6788	2.20927	12
19	1.20262	2.21533	20	1.07948	1.63023	12
21	0.789719	1.91414	19	0.28224	0.977708	12

## Sheet: Fig. 3C
Fig. 3C: Weight loss of infected Muc17fl/fl and Muc17∆IEC mice, depicted as percent of initial weight at the start of the challenge (time point 0 dpi).																																								Fig. 4C: Weight loss of infected Muc17fl/fl and Muc17∆IEC mice, depicted as percent of initial weight at the start of the challenge (time point 0 dpi).
Dpi	Muc17fl/fl																																	Muc17∆IEC
	100	100	100	100	100	100	100	100	100	100	100	100	100	100	100	100	100	100	100	100	100	100	100	100	100	100	100	100	100	100	100	100	100	100	100	100	100	100	100	100	100	100	100	100	100	100	100	100	100
1	95.2365	97.305	97.5	94.0525	86.7669	100.153	97.515	89.6032	100.348	99.6201	111.79	92.44	95.68	89.08	99.13	93.26	96.65	87.3131	87.2986	96.9118	88.4354	95.3219	103.587	101.038	100.832	89.8058	99.5	97.469	95.54	98.61	100.99	98.74	96.2	98.7162	98.9661	88.4023	96.9747	98.3594	98.3672	97.0704	93.2229	88.1482	91.5156	90.5896	95.26	94.8	99.43	87.33	98.0999
2	98.4797	97.1631	97.4265	96.3798	90.9091			90.7143	100.541	99.6201	116.11	100.78	101.97	89.24	103.02	93.26	98.86	85.6247	84.3602	101.618	80.8163					85.1721	99.1	98.263	96.21	97.31	101.09	97.04	96.15	98.0743		83.3739		102.031	98.1681	96.8955	94.5407	92.4074	94.1104	86.9237	96.46	99.7	102.83	86.11	98.0999
3	97.027	98.5816	97.2426	97.0816	93.1452			95.5556	98.8399	99.8311	116.72	102.4	96.97	90.62	102.81	96.82	100.82	82.0067	86.2559	103.284	75.8277					88.7908	101.4	102.63	94.73	103.24	99.01	94.85	99.76	98.3784		86.7802		100.898	101.075	98.8194	96.009	94	94.9341	92.4414	97.22	99.7	102.08	83.35	97.8789
4	96.7905	97.0213	96.3235	95.0129	92.6686			97.8175		94.9768		101.12	96.59													94.6602				101.76	98.81	98.96	101.2	98.5811		90.0243			98.7654	97.5076							101.63
5	97.5	98.7589	97.3162	95.5301	93.4751			94.4444		97.5095		99.53	94.89													94.8808				97.45	97.91	100.05	94.33	98.8176		94.8905			97.5707	96.1084							100.31
6	97.0608	97.695	96.9485	96.7861	95.088			95.6349		99.6201		100.85	96.02													93.6011				97.45	100.65	97.64	94.76	97.5		93.674			98.7654	95.4526							98.45
7	96.3513	97.5177	96.8382	96.195	93.1085			96.7064		97.9316		99.3	95.45													94.4395				102.27	102.28	96.49	97.12	97.6351		95.296			100.04	98.8194							99.03
Transformed
Days after infection	Muc17fl/fl																																	Muc17∆IEC
0	0	0	0	0	0	0	0	0	0	0	0	0	0	0	0	0	0	0	0	0	0	0	0	0	0	0	0	0	0	0	0	0	0	0	0	0	0	0	0	0	0	0	0	0	0	0	0	0	0
1	-4.76351	-2.69504	-2.5	-5.94754	-13.2331	0.1535	-2.48497	-10.3968	0.348	-0.37991	11.79	-7.56	-4.32	-10.92	-0.87	-6.74	-3.35	-12.6869	-12.7014	-3.08824	-11.5646	-4.67807	3.5867	1.0377	0.8319	-10.1942	-0.5	-2.53102	-4.46	-1.39	0.99	-1.26	-3.8	-1.28378	-1.03387	-11.5977	-3.02528	-1.64062	-1.63282	-2.9296	-6.77711	-11.8519	-8.48435	-9.41043	-4.74	-5.2	-0.57	-12.67	-1.90013
2	-1.52027	-2.83688	-2.57353	-3.62024	-9.09091			-9.28571	0.5414	-0.37991	16.11	0.78	1.97	-10.76	3.02	-6.74	-1.14	-14.3753	-15.6398	1.6176	-19.1837					-14.8279	-0.9	-1.73697	-3.79	-2.69	1.09	-2.96	-3.85	-1.92568		-16.6261		2.0313	-1.83194	-3.1045	-5.45934	-7.59259	-5.88962	-13.0763	-3.54	-0.3	2.83	-13.89	-1.90013
3	-2.97297	-1.41844	-2.75735	-2.91836	-6.85484			-4.44444	-1.16009	-0.16885	16.72	2.4	-3.03	-9.38	2.81	-3.18	0.82	-17.9932	-13.7441	3.2843	-24.1723					-11.2092	1.4	2.6303	-5.27	3.24	-0.99	-5.15	-0.24	-1.62162		-13.2198		0.8984	1.0753	-1.18059	-3.99096	-6	-5.0659	-7.55858	-2.78	-0.3	2.08	-16.65	-2.12108
4	-3.20946	-2.97872	-3.67647	-4.98707	-7.33138			-2.18254		-5.02322		1.12	-3.41													-5.33981				1.76	-1.19	-1.04	1.2	-1.41892		-9.97567			-1.23457	-2.49235							1.63
5	-2.5	-1.24113	-2.68382	-4.46989	-6.52493			-5.55556		-2.4905		-0.47	-5.11													-5.11915				-2.55	-2.09	0.05	-5.67	-1.18243		-5.10949			-2.42931	-3.89156							0.31
6	-2.93919	-2.30496	-3.05147	-3.21389	-4.91202			-4.36508		-0.37991		0.85	-3.98													-6.39894				-2.55	0.65	-2.36	-5.24	-2.5		-6.32603			-1.23457	-4.54744							-1.55
7	-3.64865	-2.48227	-3.16176	-3.80495	-6.8915			-3.29365		-2.06838		-0.7	-4.55													-5.56046				2.27	2.28	-3.51	-2.88	-2.36486		-4.70397			0.0398	-1.18059							-0.97
Two-way ANOVA							Multiple comparison
Table Analyzed	Weight_Total						Compare each cell mean with the other cell mean in that row
Two-way ANOVA	Ordinary						Number of families	1
Alpha	0.05						Number of comparisons per family	8
							Alpha	0.05
Source of Variation	% of total variation	P value	P value summary	Significant?
Interaction	0.3272	0.9939	ns	No			Šídák's multiple comparisons test	Predicted (LS) mean diff,	95,00% CI of diff,	Below threshold?	Summary	Adjusted P Value
Row Factor	9.454	0.0001	***	Yes
Column Factor	0.09531	0.5816	ns	No			Muc17fl/fl - Muc17∆IEC
							Row 1	0	-3,240 to 3,240	No	ns	>0,9999
ANOVA table	SS (Type III)	DF	MS	F (DFn, DFd)	P value		Row 2	0.1581	-3,082 to 3,398	No	ns	>0,9999
Interaction	21.13	7	3.019	F (7, 288) = 0,1492	P=0,9939		Row 3	0.2456	-3,400 to 3,891	No	ns	>0,9999
Row Factor	610.7	7	87.24	F (7, 288) = 4,312	P=0,0001		Row 4	0.5324	-3,113 to 4,178	No	ns	>0,9999
Column Factor	6.156	1	6.156	F (1, 288) = 0,3043	P=0,5816		Row 5	-0.915	-6,194 to 4,364	No	ns	0.9997
Residual	5826	288	20.23				Row 6	-0.9625	-6,241 to 4,317	No	ns	0.9995
							Row 7	-0.4871	-5,766 to 4,792	No	ns	>0,9999
Difference between column means							Row 8	-1.104	-6,383 to 4,175	No	ns	0.9987
Predicted (LS) mean of Muc17fl/fl	97.22
Predicted (LS) mean of Muc17∆IEC	97.54
Difference between predicted means	-0.3166						Test details	Predicted (LS) mean 1	Predicted (LS) mean 2	Predicted (LS) mean diff,	SE of diff,	N1	N2	t	DF
SE of difference	0.5738
95% CI of difference	-1,446 to 0,8129						Muc17fl/fl - Muc17∆IEC
							Row 1	100	100	0	1.179	33	26	0	288
Data summary							Row 2	96.17	96.02	0.1581	1.179	33	26	0.134	288
Number of columns (Column Factor)	2						Row 3	96.19	95.95	0.2456	1.327	27	20	0.1851	288
Number of rows (Row Factor)	8						Row 4	96.9	96.37	0.5324	1.327	27	20	0.4012	288
Number of values	304						Row 5	97.41	98.32	-0.915	1.922	14	9	0.4762	288
							Row 6	96.68	97.65	-0.9625	1.922	14	9	0.5009	288
							Row 7	97.13	97.62	-0.4871	1.922	14	9	0.2535	288
							Row 8	97.29	98.39	-1.104	1.922	14	9	0.5744	288
[truncated: 10 more columns]

## Sheet: Fig. 3D
Fig. 3E: CFU of C. rodentium in the luminal compartments of jejunum (Si5), ileum (Si8) and distal colon (DC) at 3 dpi.
Si5	CFU (log10)		Mann-Whitney test			Si8	CFU (log10)		Mann-Whitney test			DC	CFU (log10)		Mann-Whitney test
Muc17fl/fl	Muc17∆IEC		Table Analyzed	Si5-C-3dpi-Column		Muc17fl/fl	Muc17∆IEC		Table Analyzed	Si8-C-3dpi-Column		Muc17fl/fl	Muc17∆IEC		Table Analyzed	DC-C-3dpi-Column
0	4.03683					0	0					4.50071	7.35898
0	2.46558		Column B	ckoMuc17		3.11905	4.09499		Column B	ckoMuc17		5.11241	6.68103		Column B	ckoMuc17
2.57877	3.57583		vs.	vs,		2.68896	4.9763		vs.	vs,		4.96016	7.58317		vs.	vs,
0	0		Column A	wt		2.47282	0		Column A	wt		0	0		Column A	wt
0	4.6986					0	0					4.87588	8.36393
0	0		Mann Whitney test			0	0		Mann Whitney test			2.69518	8.21477		Mann Whitney test
0	3.68863		P value	0.0215		3.76845	3.29715		P value	0.3989		3.79543	7.12032		P value	0.2698
	5.22522		Exact or approximate P value?	Exact			5.513		Exact or approximate P value?	Exact			8.13024		Exact or approximate P value?	Exact
	3.27502		P value summary	*			4.34879		P value summary	ns			5.9327		P value summary	ns
	0		Significantly different (P < 0.05)?	Yes			2.55723		Significantly different (P < 0.05)?	No			6.20027		Significantly different (P < 0.05)?	No
			One- or two-tailed P value?	Two-tailed					One- or two-tailed P value?	Two-tailed					One- or two-tailed P value?	Two-tailed
			Sum of ranks in column A,B	41 , 112					Sum of ranks in column A,B	54 , 99					Sum of ranks in column A,B	51 , 102
			Mann-Whitney U	13					Mann-Whitney U	26					Mann-Whitney U	23
			Difference between medians						Difference between medians						Difference between medians
			Median of column A	0,000, n=7					Median of column A	2,473, n=7					Median of column A	5,341, n=7
			Median of column B	3,425, n=10					Median of column B	2,927, n=10					Median of column B	6,468, n=10
			Difference: Actual	3.425					Difference: Actual	0.4544					Difference: Actual	1.127
			Difference: Hodges-Lehmann	3.275					Difference: Hodges-Lehmann	0.4534					Difference: Hodges-Lehmann	1.039

## Sheet: Fig. 3E
Fig. 3D: CFU of C. rodentium the mucosal compartment of jejunum (Si5), ileum (Si8) and distal colon (DC) at 3 dpi.
Si5	CFU (log10)		Mann-Whitney test			Si8	CFU (log10)		Mann-Whitney test			DC	CFU (log10)		Mann-Whitney test
Muc17fl/fl	Muc17∆IEC		Table Analyzed	Si5-3dpi-Column		Muc17fl/fl	Muc17∆IEC		Table Analyzed	Si8-3dpi-Column		Muc17fl/fl	Muc17∆IEC		Table Analyzed	DC-3dpi-Column
0	2.39903					0	2.37308					4.50071	7.35898
0	3.19586		Column B	ckoMuc17		0	0		Column B	ckoMuc17		5.11241	6.68103		Column B	ckoMuc17
3.79298	2.71385		vs.	vs,		3.72635	4.34762		vs.	vs,		4.96016	7.58317		vs.	vs,
0	0		Column A	wt		0	0		Column A	wt		0	0		Column A	wt
0	2.95579					0	0					4.87588	8.36393
0	4.27845		Mann Whitney test			0	2.60695		Mann Whitney test			2.69518	8.21477		Mann Whitney test
0	3.88495		P value	0.0159		2.73544	2.58877		P value	0.9186		3.79543	7.12032		P value	0.0031
	4.92814		Exact or approximate P value?	Exact			0		Exact or approximate P value?	Exact			8.13024		Exact or approximate P value?	Exact
	4.77859		P value summary	*			0		P value summary	ns			5.9327		P value summary	**
	0		Significantly different (P < 0.05)?	Yes			0		Significantly different (P < 0.05)?	No			6.20027		Significantly different (P < 0.05)?	Yes
			One- or two-tailed P value?	Two-tailed					One- or two-tailed P value?	Two-tailed					One- or two-tailed P value?	Two-tailed
			Sum of ranks in column A,B	40 , 113					Sum of ranks in column A,B	61 , 92					Sum of ranks in column A,B	34,50 , 118,5
			Mann-Whitney U	12					Mann-Whitney U	33					Mann-Whitney U	6.5
			Difference between medians						Difference between medians						Difference between medians
			Median of column A	0,000, n=7					Median of column A	0,000, n=7					Median of column A	4,501, n=7
			Median of column B	3,076, n=10					Median of column B	0,000, n=10					Median of column B	7,240, n=10
			Difference: Actual	3.076					Difference: Actual	0					Difference: Actual	2.739
			Difference: Hodges-Lehmann	2.956					Difference: Hodges-Lehmann	0					Difference: Hodges-Lehmann	3.092

[truncated: 28 more sheets: Fig. 3F, Fig. 3G-H, Fig. 4A, Fig. 4B, Fig. 4D, Fig. 4E, Fig. 4G, Fig. 5A, Fig. 5D, Fig. 5G, Fig. 5H, Fig. 5J, Fig. 5K, Fig. S2I, Fig. S5A, Fig. S5B, Fig. S5C, Fig. S6, Fig. S7B, Fig. S7C …]
